# Supplementary material for: Semi-Correlations for the Simulation of Dermal Toxicity
Source: Toxics. 2025 Mar 23;13(4):235. doi: 10.3390/toxics13040235 (PMC12031574; doi:10.3390/toxics13040235)
Supplement: Supplementary file 1 [file toxics-13-00235-s001.zip]

Archive with 1 entries (1 files):
- toxics-3510789-supplementary.xlsx
