# Supplementary material for: Semi-Correlations for the Simulation of Dermal Toxicity
Source: Toxics. 2025 Mar 23;13(4):235. doi: 10.3390/toxics13040235 (PMC12031574; doi:10.3390/toxics13040235)
Supplement: Supplementary file 1 [file toxics-13-00235-s001.zip › toxics-3510789-supplementary.xlsx]

## Sheet: Table S1
Set	CAS	SMILES	DCW	Expr	Calc	Expr-Calc	Class	DefectSMILES	Applicability
-	78-90-0	CC(N)CN	6.3107	1	0.6787	0.3213	TP	0.0097	YES
#	38820-59-6	O=P(O)(O)CN(CCCCCCN(CP(=O)(O)O)CP(=O)(O)O)CP(=O)(O)O	15.801	0	0.9612	-0.9612	FP	13.1535	No
+	119-65-3	c1ccc2cnccc2c1	12.7256	1	0.8697	0.1303	TP	3.0195	YES
-	NoCAS	Fc1ccc(Oc2ccnc3cc(Cl)cc(Cl)c23)cc1	7.6455	0	0.7184	-0.7184	FP	8.0706	No
-	96-33-3	C=CC(=O)OC	-0.7035	1	0.4699	0.5301	FN	0.0168	YES
*	542-28-9	O=C1CCCCO1	-4.8246	0	0.3472	-0.3472	TN	0.0229	YES
+	3115-68-2	CCCC[P+](CCCC)(CCCC)CCCC	1.885	1	0.5469	0.4531	TP	1.02	YES
+	32634-95-0	C=C1CC2C(CCC3(C)C2CCC3(OC(C)=O)C(C)=O)C2(C)CCC(=O)C=C12	-12.9423	0	0.1055	-0.1055	TN	4.1312	YES
-	106-89-8	ClCC1CO1	3.7224	1	0.6016	0.3984	TP	0.0219	YES
*	314-40-9	CCC(C)n1c(=O)[nH]c(C)c(Br)c1=O	-12.5969	0	0.1158	-0.1158	TN	6.0432	YES
-	109-06-8	Cc1ccccn1	1.2399	1	0.5277	0.4723	TP	1.0077	YES
-	1370711-06-0	CC=CC(=O)OC(CC)C(C)C	-3.9951	0	0.3719	-0.3719	TN	0.0297	YES
#	6711-48-4	CN(C)CCCNCCCN(C)C	5.0978	1	0.6426	0.3574	TP	0.0289	YES
+	123-07-9	CCc1ccc(O)cc1	-4.0106	0	0.3714	-0.3714	TN	0.0152	YES
#	77-98-5	CC[N+](CC)(CC)CC	6.0358	1	0.6705	0.3295	TP	0.0122	YES
-	462-560-6	CC(C)(C(=O)O)c1ccc(C#CCCN2CCC(C(O)(c3ccccc3)c3ccccc3)CC2)cc1	0.5008	0	0.5057	-0.5057	FP	7.1468	YES
*	96-18-4	ClCC(Cl)CCl	14.5345	1	0.9235	0.0765	TP	1.0221	YES
#	109-52-4	CCCCC(=O)O	-3.8793	0	0.3753	-0.3753	TN	0.0117	YES
-	60-24-2	OCCS	-1.1781	1	0.4557	0.5443	FN	0.0069	YES
#	122886-55-9	CCCCCCCCNC(=O)Nc1ccc(Cc2ccc(NC(=O)NCCCCCCCC)cc2)cc1	-15.9131	0	0.0171	-0.0171	TN	2.0797	YES
*	13531-52-7	NCCCNCCN	7.6241	1	0.7178	0.2822	TP	0.0179	YES
-	15667-10-4	CCC(C)(C)OOC1(OOC(C)(C)CC)CCCCC1	-7.2134	0	0.2761	-0.2761	TN	7.0414	YES
-	5397-31-9	CCCCC(CC)COCCCN	-2.5179	1	0.4159	0.5841	FN	0.0195	YES
+	330-54-1	CN(C)C(=O)Nc1ccc(Cl)c(Cl)c1	-3.5207	0	0.386	-0.386	TN	0.0396	YES
#	124-02-7	C=CCNCC=C	7.6131	1	0.7175	0.2825	TP	0.0201	YES
*	42399-49-5	COc1ccc(C2Sc3ccccc3NC(=O)C2O)cc1	-5.0264	0	0.3412	-0.3412	TN	3.0843	YES
-	96-05-9	C=CCOC(=O)C(=C)C	-4.8618	1	0.3461	0.6539	FN	0.0279	YES
-	102322-83-8	C/C=C/C(=O)C(C)CC	0.2106	0	0.4971	-0.4971	TN	11.0159	No
+	2028-63-9	C#CC(C)O	2.7093	1	0.5715	0.4285	TP	0.0121	YES
-	268567-32-4	CC(C)COP(=S)(OCC(C)C)SCC(C)C(=O)O	3.1946	0	0.5859	-0.5859	FP	2.1026	YES
+	3033-62-3	CN(C)CCOCCN(C)C	-1.0592	1	0.4593	0.5407	FN	0.0248	YES
#	3586-55-8	OCOCCOCO	-7.4202	0	0.2699	-0.2699	TN	2.0128	YES
+	3121-61-7	C=CC(=O)OCCOC	-3.095	1	0.3987	0.6013	FN	0.0241	YES
*	61676-87-7	Cc1ccc(N=c2sccn2C)c(C)c1	-7.7859	0	0.259	-0.259	TN	9.0378	No
*	141-91-3	CC1CNCC(C)O1	8.0779	1	0.7313	0.2687	TP	2.0194	YES
#	93803-89-5	CC(C)CCCCCC(=O)OCC(COC(=O)CCCCCC(C)C)(COC(=O)CCCCCC(C)C)COC(=O)CCCCCC(C)C	-21.6473	0	-0.1537	0.1537	TN	0.0962	YES
#	109-89-7	CCNCC	3.6975	1	0.6009	0.3991	TP	0.0098	YES
-	99-82-1	CC1CCC(C(C)C)CC1	-2.6227	0	0.4127	-0.4127	TN	0.019	YES
#	140-31-8	NCCN1CCNCC1	12.2586	1	0.8558	0.1442	TP	1.0227	YES
-	527-60-6	Cc1cc(C)c(O)c(C)c1	-4.3659	0	0.3608	-0.3608	TN	0.0217	YES
+	108-99-6	Cc1cccnc1	0.6273	1	0.5095	0.4905	TP	2.0063	YES
-	123-51-3	CC(C)CCO	-3.1282	0	0.3977	-0.3977	TN	0.0091	YES
*	111-92-2	CCCCNCCCC	2.1592	1	0.5551	0.4449	TP	0.0139	YES
#	613-62-7	c1ccc(COc2ccc3ccccc3c2)cc1	-4.1687	0	0.3667	-0.3667	TN	1.0748	YES
+	100-69-6	C=Cc1ccccn1	6.3331	1	0.6794	0.3206	TP	1.0141	YES
#	52408-84-1	C=CC(=O)OCCCOCC(COCCCOC(=O)C=C)OCCCOC(=O)C=C	-10.8329	0	0.1683	-0.1683	TN	0.083	YES
-	110-60-1	NCCCCN	2.7049	1	0.5713	0.4287	TP	0.0095	YES
*	NoCAS	CC(C)OC(=O)NC(C(=O)NC(C)c1nc2ccc(F)cc2s1)C(C)C	-17.4744	0	-0.0294	0.0294	TN	7.0783	YES
#	7327-60-8	N#CCN(CC#N)CC#N	9.6765	1	0.7789	0.2211	TP	0.0332	YES
+	62-56-6	NC(N)=S	-5.5873	0	0.3245	-0.3245	TN	1.0196	YES
+	75-52-5	C[N+](=O)[O-]	-3.2224	1	0.3949	0.6051	FN	0.006	YES
-	5332-73-0	COCCCN	-1.1308	0	0.4572	-0.4572	TN	0.01	YES
+	107-54-0	C#CC(C)(O)CC(C)C	5.1418	1	0.6439	0.3561	TP	0.0256	YES
#	108-59-8	COC(=O)CC(=O)OC	-5.7576	0	0.3194	-0.3194	TN	0.0219	YES
+	873-32-5	N#Cc1ccccc1Cl	8.479	1	0.7433	0.2567	TP	1.02	YES
+	122-00-9	CC(=O)c1ccc(C)cc1	-3.4611	0	0.3878	-0.3878	TN	0.0171	YES
+	112-07-2	CCCCOCCOC(C)=O	-8.7314	1	0.2309	0.7691	FN	0.0224	YES
+	27955-94-8	CC(c1ccc(O)cc1)(c1ccc(O)cc1)c1ccc(O)cc1	-0.3481	0	0.4805	-0.4805	TN	1.0427	YES
*	110-89-4	C1CCNCC1	5.7928	1	0.6633	0.3367	TP	0.0153	YES
-	114435-02-8	O=C1OCC(F)O1	-6.115	0	0.3088	-0.3088	TN	2.0384	YES
*	1660-95-3	CC(C)OP(=O)(CP(=O)(OC(C)C)OC(C)C)OC(C)C	5.7125	1	0.6609	0.3391	TP	5.1015	YES
+	98283-67-1	CCCCCCCCCCCOC1OC(CO)C(O)C(O)C1O	-17.0278	0	-0.0161	0.0161	TN	0.0577	YES
*	103-69-5	CCNc1ccccc1	1.9655	1	0.5493	0.4507	TP	1.0097	YES
#	NoCAS	CCC(C)(C)C(=O)OC1=C(c2ccc(Cl)cc2Cl)C(=O)OC12CCCCC2	-13.4368	0	0.0908	-0.0908	TN	4.1074	YES
*	75-57-0	C[N+](C)(C)C	2.4598	1	0.5641	0.4359	TP	0.0106	YES
+	3069-29-2	CO[Si](C)(CCCNCCN)OC	2.1737	0	0.5555	-0.5555	FP	0.0394	YES
-	104-78-9	CCN(CC)CCCN	2.7819	1	0.5736	0.4264	TP	0.0147	YES
+	32388-55-9	CC(=O)C1=C(C)C2CC3(C1)C(C)CCC3C2(C)C	1.7617	0	0.5433	-0.5433	FP	4.0884	YES
*	75-04-7	CCN	1.3185	1	0.5301	0.4699	TP	0.0039	YES
+	10042-59-8	CCCCCC(CO)CCC	-3.0787	0	0.3992	-0.3992	TN	0.0139	YES
-	526-75-0	Cc1cccc(O)c1C	-0.9725	1	0.4619	0.5381	FN	0.0133	YES
-	1634-04-4	COC(C)(C)C	-0.7677	0	0.468	-0.468	TN	0.0144	YES
*	78-27-3	C#CC1(O)CCCCC1	5.2431	1	0.6469	0.3531	TP	1.0198	YES
*	106-27-4	CCCC(=O)OCCC(C)C	-5.4184	0	0.3295	-0.3295	TN	0.0219	YES
#	107-19-7	C#CCO	2.3353	1	0.5603	0.4397	TP	0.0107	YES
+	108-83-8	CC(C)CC(=O)CC(C)C	-3.611	0	0.3833	-0.3833	TN	0.0178	YES
*	111-18-2	CN(C)CCCCCCN(C)C	-0.206	1	0.4847	0.5153	FN	0.0215	YES
-	NoCAS	CCC(C)(NC(=O)c1cc(Cl)c(C)c(Cl)c1)C(=O)CCl	-2.0117	0	0.4309	-0.4309	TN	2.0575	YES
*	3030-47-5	CN(C)CCN(C)CCN(C)C	1.7852	1	0.544	0.456	TP	0.027	YES
+	72684-95-8	COc1cc(C#N)cc(OC)c1O	3.538	0	0.5962	-0.5962	FP	0.0378	YES
-	1122-58-3	CN(C)c1ccncc1	12.5274	1	0.8638	0.1362	TP	3.0121	YES
*	6470-17-3	COc1ccc(N)cc1S(=O)(=O)O	-1.1514	0	0.4565	-0.4565	TN	3.0473	YES
*	142-84-7	CCCNCCC	2.9284	1	0.578	0.422	TP	0.0119	YES
*	63675-73-0	COc1ccc(C(=O)CSc2cccc(OC)c2)cc1	-12.5117	0	0.1183	-0.1183	TN	0.0578	YES
-	107-10-8	CCCN	0.9339	1	0.5186	0.4814	TP	0.005	YES
#	78521-39-8	Cc1ccc(S(=O)(=O)NCCCCCC(=O)O)cc1	-9.9452	0	0.1947	-0.1947	TN	2.0586	YES
*	288-13-1	c1cn[nH]c1	-8.6181	1	0.2342	0.7658	FN	2.0042	YES
*	93-17-4	COc1ccc(CC#N)cc1OC	3.12	0	0.5837	-0.5837	FP	0.0354	YES
-	109-76-2	NCCCN	3.0895	1	0.5828	0.4172	TP	0.0085	YES
+	60045-26-3	O=C(OCCCc1ccccc1)c1ccccc1	-6.3598	0	0.3015	-0.3015	TN	0.0337	YES
*	102-69-2	CCCN(CCC)CCC	-0.1428	1	0.4866	0.5134	FN	0.0132	YES
+	68937-96-2	CC(C)(C)CSSCC(C)(C)C	3.0861	0	0.5827	-0.5827	FP	3.0301	YES
+	110-91-8	C1COCCN1	-0.6111	1	0.4726	0.5274	FN	0.0181	YES
-	23031-38-1	C#CCc1ccc(COC(=O)C2C(C=C(C)C)C2(C)C)o1	2.1281	0	0.5542	-0.5542	FP	4.0848	YES
*	56-93-9	C[N+](C)(C)Cc1ccccc1	5.2612	1	0.6475	0.3525	TP	1.0163	YES
-	106-25-2	CC(C)=CCCC(C)=CCO	-7.1935	0	0.2767	-0.2767	TN	0.026	YES
+	121-44-8	CCN(CC)CC	1.0109	1	0.5209	0.4791	TP	0.0101	YES
-	126-73-8	CCCCOP(=O)(OCCCC)OCCCC	7.609	0	0.7174	-0.7174	FP	1.0655	YES
*	111-44-4	ClCCOCCCl	5.223	1	0.6463	0.3537	TP	0.0213	YES
-	434-03-7	C#CC1(O)CCC2C3CCC4=CC(=O)CCC4(C)C3CCC21C	2.3945	0	0.5621	-0.5621	FP	13.097	No
-	351-05-3	O=C(CF)Nc1ccc(Br)cc1	-4.1964	1	0.3659	0.6341	FN	6.0337	YES
-	NoCAS	CCCCOC(=O)C(C)Oc1ccc(Oc2ccc(C#N)cc2F)cc1	0.1932	0	0.4966	-0.4966	TN	3.0695	YES
#	70-30-4	Oc1c(Cl)cc(Cl)c(Cl)c1Cc1c(O)c(Cl)cc(Cl)c1Cl	2.6405	1	0.5694	0.4306	TP	1.0689	YES
#	3520-72-7	CC1=NN(c2ccccc2)C(=O)/C1=N/Nc1ccc(-c2ccc(N/N=C3/C(=O)N(c4ccccc4)N=C3C)c(Cl)c2)cc1Cl	-14.0386	0	0.0729	-0.0729	TN	51.1492	No
#	5903-13-9	CN(C(=O)CF)c1cccc2ccccc12	4.2792	1	0.6182	0.3818	TP	4.0347	YES
-	2386-57-4	CS(=O)(=O)O	-4.2385	0	0.3646	-0.3646	TN	0.032	YES
+	90-72-2	CN(C)Cc1cc(CN(C)C)c(O)c(CN(C)C)c1	-3.6199	1	0.383	0.617	FN	1.0476	YES
-	120-46-7	O=C(C=C(O)c1ccccc1)c1ccccc1	0.5097	0	0.506	-0.506	FP	0.0347	YES
#	2104-64-5	CCOP(=S)(Oc1ccc([N+](=O)[O-])cc1)c1ccccc1	14.8275	1	0.9323	0.0677	TP	1.1049	YES
-	1071838-81-7	NC(=O)N=C(N)N	2.4893	0	0.5649	-0.5649	FP	3.0232	YES
*	2540-82-1	COP(=S)(OC)SCC(=O)N(C)C=O	10.0158	1	0.789	0.211	TP	2.0958	YES
#	3159-62-4	CCCCCCC(O)CCCCCCCCCCC(=O)O	-7.1745	0	0.2772	-0.2772	TN	0.0274	YES
-	95-51-2	Nc1ccccc1Cl	1.3199	1	0.5301	0.4699	TP	0.0147	YES
-	74712-19-9	CC(C)(NC(=O)C(Br)C(C)(C)C)c1ccccc1	2.4237	0	0.563	-0.563	FP	3.0466	YES
*	27811-88-7	O=[N+]([O-])c1cc(Cl)c(Cl)c(Cl)c1[N+](=O)[O-]	-6.5467	1	0.2959	0.7041	FN	0.047	YES
-	7747-35-5	CCC12COCN1COC2	-3.283	0	0.3931	-0.3931	TN	6.0296	YES
*	24017-47-8	CCOP(=S)(OCC)Oc1ncn(-c2ccccc2)n1	9.6959	1	0.7795	0.2205	TP	9.1067	No
+	51368-55-9	CC(C)OC(=O)C(C)(C)Br	-0.8095	0	0.4667	-0.4667	TN	1.0297	YES
#	327-98-0	CCOP(=S)(CC)Oc1cc(Cl)c(Cl)cc1Cl	13.3691	1	0.8888	0.1112	TP	1.0988	YES
#	18085-02-4	C=CC(COC(C)=O)OC(C)=O	-7.4837	0	0.268	-0.268	TN	0.034	YES
*	1474-80-2	CCOP(=O)(OCC)OP(=O)(N(C)C)N(C)C	25.9763	1	1.2642	-0.2642	TP	4.1027	YES
*	162881-26-7	C=c1cc(C)cc(C)/c1=C(\O)P(=O)(/C(O)=c1\c(C)cc(C)cc1=C)c1ccccc1	12.8586	0	0.8736	-0.8736	FP	21.0875	No
-	56-35-9	CCCC[Sn](CCCC)(CCCC)O[Sn](CCCC)(CCCC)CCCC	7.2812	1	0.7076	0.2924	TP	2.0343	YES
*	66669-53-2	O=C(O)CCC(CC(=O)O)(C(=O)O)P(=O)(O)O	2.4659	0	0.5642	-0.5642	FP	2.0825	YES
+	150-19-6	COc1cccc(O)c1	4.1534	1	0.6145	0.3855	TP	0.016	YES
+	109-99-9	C1CCOC1	-2.3501	0	0.4209	-0.4209	TN	0.0139	YES
#	14816-18-3	CCOP(=S)(OCC)ON=C(C#N)c1ccccc1	13.1539	1	0.8824	0.1176	TP	5.0953	YES
-	37441-29-5	Nc1c(I)c(C(=O)Cl)c(I)c(C(=O)Cl)c1I	5.2398	0	0.6468	-0.6468	FP	17.0394	No
#	57-39-6	CC1CN1P(=O)(N1CC1C)N1CC1C	16.7476	1	0.9894	0.0106	TP	9.0547	No
+	80-43-3	CC(C)(OOC(C)(C)c1ccccc1)c1ccccc1	-1.7121	0	0.4398	-0.4398	TN	3.037	YES
*	17109-49-8	CCOP(=O)(Sc1ccccc1)Sc1ccccc1	9.1232	1	0.7624	0.2376	TP	4.0781	YES
-	1120-36-1	C=CCCCCCCCCCCCC	-3.1095	0	0.3982	-0.3982	TN	0.0168	YES
-	5836-10-02	CC(C)OC(=O)C(O)(c1ccc(Cl)cc1)c1ccc(Cl)cc1	-2.2668	1	0.4233	0.5767	FN	0.0564	YES
#	36431-22-8	CCN(CC)c1ccc2c(c1)Oc1cc(C)c(Nc3ccc(C)cc3C)cc1C21OC(=O)c2ccccc21	-0.4261	0	0.4781	-0.4781	TN	8.1332	No
#	1031-47-6	CN(C)P(=O)(N(C)C)n1nc(-c2ccccc2)nc1N	4.7601	1	0.6325	0.3675	TP	12.0792	No
+	22673-19-4	CC(=O)C=C(C)O	-1.0661	0	0.4591	-0.4591	TN	0.0191	YES
*	16369-21-4	CCCNCCO	1.9055	1	0.5475	0.4525	TP	0.014	YES
+	40843-25-2	CC(Oc1ccc(Oc2ccc(Cl)cc2Cl)cc1)C(=O)O	-1.5289	0	0.4453	-0.4453	TN	0.0663	YES
#	13265-60-6	COP(=S)(OC)SCCNC(C)=O	11.6861	1	0.8387	0.1613	TP	2.0913	YES
*	112-44-7	CCCCCCCCCCC=O	-6.1159	0	0.3087	-0.3087	TN	0.0158	YES
*	88-73-3	O=[N+]([O-])c1ccccc1Cl	1.9939	1	0.5502	0.4498	TP	0.0234	YES
-	50563-36-5	COCCN(C(=O)CCl)c1c(C)cccc1C	-0.4834	0	0.4764	-0.4764	TN	2.0355	YES
*	3279-27-4	CCC(C)(C)c1ccccc1O	5.8852	1	0.666	0.334	TP	0.0215	YES
*	93925-36-1	CCCCCCCCCCCCOC(=O)C(C)O	-10.5344	0	0.1772	-0.1772	TN	0.0277	YES
#	597-88-6	CCOP(=O)(Oc1ccc([N+](=O)[O-])cc1)SCC	17.677	1	1.0171	-0.0171	TP	2.0904	YES
+	103-26-4	COC(=O)C=Cc1ccccc1	1.8228	0	0.5451	-0.5451	FP	0.0244	YES
#	57-74-9	ClC1=C(Cl)C2(Cl)C3C(Cl)C(Cl)CC3C1(Cl)C2(Cl)Cl	26.3795	1	1.2762	-0.2762	TP	7.1375	YES
*	141-62-8	C[Si](C)(C)O[Si](C)(C)O[Si](C)(C)O[Si](C)(C)C	-0.3502	0	0.4804	-0.4804	TN	0.0738	YES
#	513-10-0	CCOP(=O)(OCC)SCC[N+](C)(C)C	17.0874	1	0.9995	0.0005	TP	2.0734	YES
+	31098-20-1	C=CC(=O)OCCCS(=O)(=O)O	-2.688	0	0.4108	-0.4108	TN	0.0525	YES
-	110-76-9	CCOCCN	-1.073	1	0.4589	0.5411	FN	0.0113	YES
+	17647-86-8	CN(C)CC(=O)O	-0.6162	0	0.4725	-0.4725	TN	0.0167	YES
-	100-02-7	O=[N+]([O-])c1ccc(O)cc1	0.5576	1	0.5074	0.4926	TP	0.0207	YES
+	108-64-5	CCOC(=O)CC(C)C	-5.5367	0	0.326	-0.326	TN	0.0179	YES
*	298-02-2	CCOP(=S)(OCC)SCSCC	9.8835	1	0.7851	0.2149	TP	4.0831	YES
+	118289-55-7	O=C1Cc2cc(CCCl)c(Cl)cc2N1	-1.0915	0	0.4583	-0.4583	TN	6.0456	YES
*	300-76-5	COP(=O)(OC)OC(Br)C(Cl)(Cl)Br	16.1763	1	0.9724	0.0276	TP	5.0846	YES
-	69-72-7	O=C(O)c1ccccc1O	2.7344	0	0.5722	-0.5722	FP	0.0206	YES
#	21259-20-1	CC(=O)OCC12CC(OC(=O)CC(C)C)C(C)=CC1OC1C(O)C(OC(C)=O)C2(C)C12CO2	-25.9711	1	-0.2824	1.2824	FN	6.1273	YES
#	78-83-1	CC(C)CO	-3.5462	0	0.3852	-0.3852	TN	0.0075	YES
#	56-72-4	CCOP(=S)(OCC)Oc1ccc2c(C)c(Cl)c(=O)oc2c1	17.8849	1	1.0233	-0.0233	TP	6.1208	YES
+	25321-09-9	CC(C)c1ccccc1C(C)C	-5.5196	0	0.3265	-0.3265	TN	0.0182	YES
#	1005-93-2	CCC12COP(=O)(OC1)OC2	5.6559	1	0.6592	0.3408	TP	6.0727	YES
-	NoCAS	CC1(C)CON(Cc2ccccc2Cl)C1=O	-5.4853	0	0.3275	-0.3275	TN	7.0478	YES
+	64050-52-8	CCOP(=O)(OCC)OCn1c(=O)oc2cc(Cl)ccc21	17.059	1	0.9987	0.0013	TP	10.0943	No
#	345-92-6	O=C(c1ccc(F)cc1)c1ccc(F)cc1	-7.3132	0	0.2731	-0.2731	TN	0.0509	YES
-	31218-83-4	CCN=P(S)(OC)OC(C)=CC(=O)OC(C)C	-2.7012	1	0.4104	0.5896	FN	6.0756	YES
+	3457-61-2	CC(C)(C)OOC(C)(C)c1ccccc1	-0.4394	0	0.4777	-0.4777	TN	3.0275	YES
*	13893-53-3	CC(C)C(C)(N)C#N	5.513	1	0.6549	0.3451	TP	1.0228	YES
-	104-68-7	OCCOCCOc1ccccc1	-0.8396	0	0.4658	-0.4658	TN	0.024	YES
*	367-25-9	Nc1ccc(F)cc1F	-3.2536	1	0.394	0.606	FN	2.0232	YES
#	28874-51-3	O=C1CCC(C(=O)O)N1	-8.531	0	0.2368	-0.2368	TN	1.0286	YES
+	544-25-2	C1=CC=CCC=C1	4.4522	1	0.6234	0.3766	TP	2.0242	YES
+	26399-36-0	CCCN(CC1CC1)c1c([N+](=O)[O-])cc(C(F)(F)F)cc1[N+](=O)[O-]	3.3383	0	0.5902	-0.5902	FP	0.098	YES
+	75-91-2	CC(C)(C)OO	-2.0616	1	0.4294	0.5706	FN	2.0108	YES
*	220727-26-4	CCCCCCCC(=O)SCCC[Si](OCC)(OCC)OCC	-2.6515	0	0.4119	-0.4119	TN	1.0582	YES
-	2315-36-8	CCN(CC)C(=O)CCl	6.5158	1	0.6848	0.3152	TP	1.0183	YES
*	120-55-8	O=C(OCCOCCOC(=O)c1ccccc1)c1ccccc1	-8.0702	0	0.2506	-0.2506	TN	0.0473	YES
+	19444-21-4	C=CCOC(=O)C(C)(C)O	-0.9023	1	0.464	0.536	FN	0.0283	YES
#	27176-87-0	CCCCCCCCCCCCc1ccccc1S(=O)(=O)O	-12.6253	0	0.1149	-0.1149	TN	3.0495	YES
-	109-77-3	N#CCC#N	5.9067	1	0.6667	0.3333	TP	0.016	YES
#	25265-78-5	CCCc1cc(CCC)c(CCC)c(CCC)c1	-8.1646	0	0.2477	-0.2477	TN	0.0307	YES
*	21609-90-5	COP(=S)(Oc1cc(Cl)c(Br)cc1Cl)c1ccccc1	10.275	1	0.7967	0.2033	TP	3.1066	YES
*	2224-33-1	C=C[Si](ON=C(C)CC)(ON=C(C)CC)ON=C(C)CC	14.6245	0	0.9262	-0.9262	FP	12.0641	No
*	145783-14-8	CCCSc1nc(Cl)c([N+](=O)[O-])c(Cl)n1	-6.5149	1	0.2969	0.7031	FN	1.0607	YES
+	150-76-5	COc1ccc(O)cc1	2.8758	0	0.5764	-0.5764	FP	0.0165	YES
-	841-06-5	COCCCNc1nc(NC(C)C)nc(SC)n1	-3.0184	1	0.401	0.599	FN	2.0547	YES
#	89686-69-1	CC(C)(C1CCCO1)C1CCCO1	15.6904	0	0.9579	-0.9579	FP	1.0411	YES
+	81-82-3	CC(=O)CC(c1ccc(Cl)cc1)c1c(O)c2ccccc2oc1=O	8.1727	1	0.7341	0.2659	TP	6.0552	YES
-	2920-38-9	N#Cc1ccc(-c2ccccc2)cc1	2.6997	0	0.5712	-0.5712	FP	7.0318	YES
#	60-57-1	ClC1=C(Cl)C2(Cl)C3C4CC(C5OC45)C3C1(Cl)C2(Cl)Cl	29.9789	1	1.3833	-0.3833	TP	26.1201	No
*	112-49-2	COCCOCCOCCOC	-9.7496	0	0.2006	-0.2006	TN	0.0252	YES
+	66734-13-2	CCC(=O)OCC(=O)C1(OC(=O)CC)C(C)CC2C3C(Cl)CC4=CC(=O)C=CC4(C)C3C(O)CC21C	9.7912	1	0.7823	0.2177	TP	13.1486	No
+	102-08-9	S=C(Nc1ccccc1)Nc1ccccc1	-5.199	0	0.336	-0.336	TN	2.0311	YES
+	128-39-2	CC(C)(C)c1cccc(C(C)(C)C)c1O	6.1302	1	0.6733	0.3267	TP	0.0368	YES
-	6712-98-7	CC(O)CN(CCO)CCO	-1.6494	0	0.4417	-0.4417	TN	0.0215	YES
+	110-65-6	OCC#CCO	2.3128	1	0.5597	0.4403	TP	0.0152	YES
-	990-91-0	O=P(OCc1ccccc1)(OCc1ccccc1)OP(=O)(OCc1ccccc1)OCc1ccccc1	0.6948	0	0.5115	-0.5115	FP	13.0992	No
#	110-95-2	CN(C)CCCN(C)C	0.9478	1	0.519	0.481	TP	0.0184	YES
*	NoCAS	CCS(=O)(=O)c1cccnc1S(=O)(=O)NC(=O)Nc1nc(OC)cc(OC)n1	-17.3795	0	-0.0266	0.0266	TN	5.1095	YES
*	298-04-4	CCOP(=S)(OCC)SCCSCC	14.372	1	0.9187	0.0813	TP	3.0844	YES
#	1709-70-2	Cc1c(Cc2cc(C(C)(C)C)c(O)c(C(C)(C)C)c2)c(C)c(Cc2cc(C(C)(C)C)c(O)c(C(C)(C)C)c2)c(C)c1Cc1cc(C(C)(C)C)c(O)c(C(C)(C)C)c1	-19.7993	0	-0.0986	0.0986	TN	5.1838	YES
*	2439-35-2	C=CC(=O)OCCN(C)C	-0.9703	1	0.4619	0.5381	FN	0.028	YES
-	99-42-3	COC(=O)c1ccc(O)c([N+](=O)[O-])c1	0.975	0	0.5198	-0.5198	FP	0.0407	YES
+	41483-43-6	CCCCc1c(C)nc(NCC)nc1OS(=O)(=O)N(C)C	5.4746	1	0.6538	0.3462	TP	3.0699	YES
#	51920-12-8	CNS(=O)(=O)c1cc(OC)c(N=Nc2c(O)c(C(=O)Nc3ccc4[nH]c(=O)[nH]c4c3)cc3ccccc23)cc1C	-16.7164	0	-0.0069	0.0069	TN	25.1663	No
+	2631-37-0	CNC(=O)Oc1cc(C)cc(C(C)C)c1	-0.8531	1	0.4654	0.5346	FN	0.043	YES
*	80793-17-5	CCC(F)(F)C(F)(F)C(F)(F)C(F)(F)C(F)(F)C(F)(F)F	9.8647	0	0.7845	-0.7845	FP	0.2001	YES
#	1563-66-2	CNC(=O)Oc1cccc2c1OC(C)(C)C2	10.6026	1	0.8065	0.1935	TP	0.0652	YES
*	68921-52-8	CCCCCCCCCCCCCCCCCOC(=O)C=CC(=O)OCCCCCCCCCCCCCCCCC	-16.4536	0	0.001	-0.001	TN	0.0642	YES
*	98886-44-3	CCOP(=O)(SC(C)CC)N1CCSC1=O	6.9257	1	0.697	0.303	TP	7.0791	YES
+	288-88-0	c1nnc[nH]1	-8.8519	0	0.2273	-0.2273	TN	4.0074	YES
+	683-10-3	CCCCCCCCCCCC[N+](C)(C)CC(=O)O	-2.4887	1	0.4167	0.5833	FN	0.0304	YES
+	96-45-7	S=C1NCCN1	1.0034	0	0.5207	-0.5207	FP	2.0233	YES
+	32861-85-1	COc1cc(Oc2ccc(Cl)cc2Cl)ccc1[N+](=O)[O-]	-2.5502	1	0.4149	0.5851	FN	0.0594	YES
*	2897-60-1	CCO[Si](C)(CCCOCC1CO1)OCC	3.7769	0	0.6033	-0.6033	FP	2.0509	YES
#	10606-88-9	CCCCSCCSP(=S)(OCC)OCC	8.7737	1	0.752	0.248	TP	4.0715	YES
-	36335-67-8	CCOP(S)(=NC(C)CC)Oc1cc(C)ccc1[N+](=O)[O-]	3.2858	0	0.5886	-0.5886	FP	5.0852	YES
*	107-44-8	CC(C)OP(C)(=O)F	9.0017	1	0.7588	0.2412	TP	4.0387	YES
*	157859-20-6	C=CC(=O)O[Si](C(C)C)(C(C)C)C(C)C	-7.4235	0	0.2698	-0.2698	TN	0.0489	YES
+	2439-01-02	Cc1ccc2nc3sc(=O)sc3nc2c1	1.0124	1	0.521	0.479	TP	18.0504	No
*	1089-78-7	CC12CCC3C4=C(CCC3C1CCC2O)CC(=O)CC4	-7.921	0	0.255	-0.255	TN	12.0796	No
#	555-77-1	ClCCN(CCCl)CCCl	13.3786	1	0.8891	0.1109	TP	1.0335	YES
*	106-02-5	O=C1CCCCCCCCCCCCCCO1	-8.6703	0	0.2327	-0.2327	TN	0.0331	YES
+	63834-87-7	CCCCCCCSC	-1.4588	1	0.4474	0.5526	FN	1.0096	YES
-	110-61-2	N#CCCC#N	5.5221	0	0.6552	-0.6552	FP	0.0171	YES
-	11042-64-1	COc1cc(C=CC(=O)OC2CCC34CC35CCC3(C)C(C(C)CCC=C(C)C)CCC3(C)C5CCC4C2(C)C)ccc1O	-0.0072	1	0.4906	0.5094	FN	25.1496	No
#	9002-92-0	CCCCCCCCCCCCOCCO	-8.4817	0	0.2383	-0.2383	TN	0.0211	YES
-	2425-66-3	CC(CCl)[N+](=O)[O-]	2.5949	1	0.5681	0.4319	TP	3.0153	YES
*	68786-66-3	CSc1nc2cc(Cl)c(Oc3cccc(Cl)c3Cl)cc2[nH]1	-7.5162	0	0.2671	-0.2671	TN	8.0853	No
#	4553-62-2	CC(C#N)CCC#N	3.8303	1	0.6049	0.3951	TP	0.0217	YES
*	6448-96-0	COc1ccc(C(=O)Nc2ccccc2)cc1N=Nc1c(O)c(C(=O)Nc2cccc([N+](=O)[O-])c2)cc2ccccc12	-7.4237	0	0.2698	-0.2698	TN	7.1284	YES
#	76-44-8	ClC1=C(Cl)C2(Cl)C3C(Cl)C=CC3C1(Cl)C2(Cl)Cl	25.6371	1	1.2541	-0.2541	TP	7.1312	YES
#	971-15-3	S=C(SSSSSSC(=S)N1CCCCC1)N1CCCCC1	-4.6236	0	0.3532	-0.3532	TN	19.0721	No
#	470-90-6	CCOP(=O)(OCC)OC(=CCl)c1ccc(Cl)cc1Cl	11.0562	1	0.82	0.18	TP	3.0889	YES
*	25371-54-4	CCCCCCCCCCCCCCCCCCP(=O)(OC)OC	-3.5025	0	0.3865	-0.3865	TN	2.0565	YES
-	101-96-2	CCC(C)Nc1ccc(NC(C)CC)cc1	-5.0596	1	0.3402	0.6598	FN	0.0296	YES
-	73250-68-7	CN(C(=O)COc1nc2ccccc2s1)c1ccccc1	6.2534	0	0.677	-0.677	FP	7.0448	YES
*	2550-75-6	ClCC1C(CCl)C2(Cl)C(Cl)=C(Cl)C1(Cl)C2(Cl)Cl	22.216	1	1.1522	-0.1522	TP	6.1059	YES
+	143-15-7	CCCCCCCCCCCCBr	-8.8589	0	0.2271	-0.2271	TN	2.0135	YES
-	56073-07-5	O=c1oc2ccccc2c(O)c1C1CC(c2ccc(-c3ccccc3)cc2)Cc2ccccc21	16.7353	1	0.9891	0.0109	TP	18.1063	No
#	NoCAS	COC(=O)c1cc(Oc2ccc(Cl)cc2Cl)ccc1[N+](=O)[O-]	-8.8133	0	0.2284	-0.2284	TN	0.0631	YES
#	816-80-8	CSP(SC)SC	6.8188	1	0.6938	0.3062	TP	5.0342	YES
*	629-78-7	CCCCCCCCCCCCCCCCC	-6.6056	0	0.2942	-0.2942	TN	0.0157	YES
*	640-19-7	NC(=O)CF	-0.3822	1	0.4794	0.5206	FN	2.0119	YES
#	81-96-9	O=C1c2ccccc2-c2ccc(Br)c3cccc1c23	-4.8592	0	0.3462	-0.3462	TN	11.0752	No
#	545-55-1	O=P(N1CC1)(N1CC1)N1CC1	20.7045	1	1.1072	-0.1072	TP	13.038	No
+	115-70-8	CCC(N)(CO)CO	3.1435	0	0.5844	-0.5844	FP	1.0164	YES
-	39196-18-4	CNC(=O)ON=C(CSC)C(C)(C)C	3.9375	1	0.608	0.392	TP	5.0457	YES
*	103-74-2	OCCc1ccccn1	-4.0568	0	0.37	-0.37	TN	1.0149	YES
*	919-76-6	COCCNC(=O)CSP(=S)(OC)OC	2.0148	1	0.5508	0.4492	TP	3.0821	YES
-	171850-30-9	O=C(O)c1c[nH]c2cc(Cl)cc(Cl)c2c1=O	-3.9337	0	0.3737	-0.3737	TN	3.0526	YES
-	298-01-1	COC(=O)C=C(C)OP(=O)(OC)OC	5.2583	1	0.6474	0.3526	TP	2.0684	YES
*	16260-09-6	CCCCCCCCC=CCCCCCCCCNC(=O)CCCCCCCCCCCCCCC	-7.5038	0	0.2674	-0.2674	TN	0.0506	YES
+	2275-14-1	CCOP(=S)(OCC)SCSc1cc(Cl)ccc1Cl	6.0021	1	0.6695	0.3305	TP	3.1086	YES
+	142-62-1	CCCCCC(=O)O	-4.2639	0	0.3639	-0.3639	TN	0.0127	YES
+	26419-73-8	CNC(=O)ON=CC1(C)SCC(C)S1	14.5579	1	0.9242	0.0758	TP	8.0496	No
-	4780-79-4	OCc1cccc2ccccc12	1.936	0	0.5485	-0.5485	FP	2.0187	YES
#	541-25-3	ClC=C[As](Cl)Cl	5.4811	1	0.654	0.346	TP	2.0203	YES
-	121-60-8	CC(=O)Nc1ccc(S(=O)(=O)Cl)cc1	-8.4168	0	0.2402	-0.2402	TN	3.0533	YES
#	4205-90-7	Clc1cccc(Cl)c1NC1=NCCN1	0.8683	1	0.5167	0.4833	TP	7.0339	YES
-	143-06-6	NCCCCCCNC(=O)O	0.6505	0	0.5102	-0.5102	FP	0.0251	YES
*	34491-12-8	CCSP(=O)(CCl)SCC	20.3779	1	1.0975	-0.0975	TP	5.0453	YES
*	4431-83-8	COCCOCOCCOC	-9.2422	0	0.2157	-0.2157	TN	1.021	YES
-	129-67-9	O=C(O)C1C2CCC(O2)C1C(=O)O	6.7478	1	0.6917	0.3083	TP	3.05	YES
-	101-20-2	O=C(Nc1ccc(Cl)cc1)Nc1ccc(Cl)c(Cl)c1	-5.8991	0	0.3152	-0.3152	TN	1.0523	YES
#	64-00-6	CNC(=O)Oc1cccc(C(C)C)c1	2.1138	1	0.5538	0.4462	TP	0.0373	YES
-	67583-77-1	CCOC1CC(C)CC(C)(C)C1	-1.2699	0	0.453	-0.453	TN	0.0315	YES
-	5234-68-4	CC1=C(C(=O)Nc2ccccc2)SCCO1	2.4704	1	0.5644	0.4356	TP	4.0559	YES
#	116255-48-2	Clc1ccc(C2(Cn3cncn3)CC(Br)CO2)c(Cl)c1	5.0445	0	0.641	-0.641	FP	17.0711	No
+	2238-07-05	C(OCC1CO1)C1CO1	10.0395	1	0.7897	0.2103	TP	1.0388	YES
#	62298-52-6	CCC1(CC=C2CCCc3cc(OC)ccc32)C(=O)CCC1=O	-4.6303	0	0.353	-0.353	TN	7.0903	YES
*	51-75-2	CN(CCCl)CCCl	10.8093	1	0.8126	0.1874	TP	1.0252	YES
+	93-15-2	C=CCc1ccc(OC)c(OC)c1	-4.2253	0	0.365	-0.365	TN	0.0321	YES
#	2633-54-7	CCOP(=S)(OC)Oc1cc(Cl)c(Cl)cc1Cl	10.4509	1	0.802	0.198	TP	1.1045	YES
+	108-03-2	CCC[N+](=O)[O-]	-3.2141	0	0.3951	-0.3951	TN	0.0077	YES
*	8001-50-1	C=C1C(C)(C)C2(Cl)C(Cl)C1(Cl)C(Cl)(Cl)C2(Cl)Cl	14.3161	1	0.917	0.083	TP	5.1091	YES
#	83657-22-1	CC(C)(C)C(O)C(=Cc1ccc(Cl)cc1)n1cncn1	-11.8484	0	0.1381	-0.1381	TN	3.0532	YES
-	60-34-4	CNN	3.5362	1	0.5961	0.4039	TP	2.0033	YES
*	119344-86-4	CCC(Cc1ccc(C)cc1)(C(=O)c1ccc(N2CCOCC2)cc1)N(C)C	-10.445	0	0.1799	-0.1799	TN	6.0703	YES
*	120-83-2	Oc1ccc(Cl)cc1Cl	3.6103	1	0.5983	0.4017	TP	0.0243	YES
+	79-74-3	CCC(C)(C)c1cc(O)c(C(C)(C)CC)cc1O	5.6586	0	0.6593	-0.6593	FP	0.0436	YES
+	78-59-1	CC1=CC(=O)CC(C)(C)C1	5.9954	1	0.6693	0.3307	TP	2.028	YES
+	124-22-1	CCCCCCCCCCCCN	-2.5272	0	0.4156	-0.4156	TN	0.0141	YES
#	25311-71-1	CCOP(S)(=NC(C)C)Oc1ccccc1C(=O)OC(C)C	3.3873	1	0.5917	0.4083	TP	5.0922	YES
-	6988-21-2	CNC(=O)Oc1ccccc1C1OCCO1	0.7763	0	0.5139	-0.5139	FP	1.0538	YES
-	13356-08-6	CC(C)(C[Sn](CC(C)(C)c1ccccc1)(CC(C)(C)c1ccccc1)O[Sn](CC(C)(C)c1ccccc1)(CC(C)(C)c1ccccc1)CC(C)(C)c1ccccc1)c1ccccc1	13.029	1	0.8787	0.1213	TP	5.1172	YES
+	585-07-9	C=C(C)C(=O)OC(C)(C)C	-1.2518	0	0.4536	-0.4536	TN	0.0336	YES
*	7526-26-3	CP(=O)(Oc1ccccc1)Oc1ccccc1	6.0639	1	0.6714	0.3286	TP	3.0555	YES
+	86479-06-3	O=C(NC(=O)c1c(F)cccc1F)Nc1cc(Cl)c(OC(F)(F)C(F)F)c(Cl)c1	-5.9025	0	0.3151	-0.3151	TN	4.132	YES
+	25201-35-8	CC(=O)c1c(Cl)c(Cl)c(Cl)c(Cl)c1Cl	-1.2539	1	0.4535	0.5465	FN	0.0512	YES
#	931-40-8	O=C1OCC(CO)O1	-8.338	0	0.2426	-0.2426	TN	1.0349	YES
+	79-06-1	C=CC(N)=O	-1.1625	1	0.4562	0.5438	FN	1.0132	YES
#	81335-37-7	CC(C)C1(C)NC(c2nc3ccccc3cc2C(=O)O)=NC1=O	-9.422	0	0.2103	-0.2103	TN	8.1147	No
#	137-42-8	CNC(=S)S	0.3811	1	0.5022	0.4978	TP	1.0347	YES
*	79026-02-1	N#Cc1ccc(C=Cc2ccc(C=Cc3cccc(C#N)c3)cc2)cc1	3.7062	0	0.6012	-0.6012	FP	5.0999	YES
*	107-49-3	CCOP(=O)(OCC)OP(=O)(OCC)OCC	19.0771	1	1.0588	-0.0588	TP	3.1039	YES
-	3296-90-0	OCC(CO)(CBr)CBr	-5.1868	0	0.3364	-0.3364	TN	6.0256	YES
*	3244-90-4	CCCOP(=S)(OCCC)OP(=S)(OCCC)OCCC	12.6289	1	0.8668	0.1332	TP	3.1418	YES
-	93-54-9	CCC(O)c1ccccc1	0.6699	0	0.5108	-0.5108	FP	0.0101	YES
#	NoCAS	CC(C)(C)c1cc([N+](=O)[O-])cc([N+](=O)[O-])c1O	13.305	1	0.8869	0.1131	TP	0.0622	YES
#	6683-19-8	CC(C)(C)c1cc(CCC(=O)OCC(COC(=O)CCc2cc(C(C)(C)C)c(O)c(C(C)(C)C)c2)(COC(=O)CCc2cc(C(C)(C)C)c(O)c(C(C)(C)C)c2)COC(=O)CCc2cc(C(C)(C)C)c(O)c(C(C)(C)C)c2)cc(C(C)(C)C)c1O	-31.5919	0	-0.4497	0.4497	TN	4.2747	YES
#	2032-59-9	CNC(=O)Oc1ccc(N(C)C)c(C)c1	5.0329	1	0.6407	0.3593	TP	0.0438	YES
#	NoCAS	COc1nc(C)nc(NC(=O)NS(=O)(=O)c2cc(I)ccc2C(=O)O)n1	-8.0515	0	0.2511	-0.2511	TN	11.1016	No
#	95-16-9	c1ccc2scnc2c1	8.4265	1	0.7417	0.2583	TP	8.0159	No
+	7085-85-0	C=C(C#N)C(=O)OCC	-1.0144	0	0.4606	-0.4606	TN	0.0321	YES
-	2310-17-0	CCOP(=S)(OCC)SCn1c(=O)oc2cc(Cl)ccc21	16.0314	1	0.9681	0.0319	TP	11.1158	No
+	1478-61-1	Oc1ccc(C(c2ccc(O)cc2)(C(F)(F)F)C(F)(F)F)cc1	2.6763	0	0.5705	-0.5705	FP	1.1247	YES
-	2897-46-3	CCCCCC[Sn](CCCCCC)(CCCCCC)CC(=O)O	-1.1857	1	0.4555	0.5445	FN	1.0323	YES
#	62037-80-3	O=C(O)C(F)(OC(F)(F)C(F)(F)C(F)(F)F)C(F)(F)F	4.7132	0	0.6311	-0.6311	FP	0.1804	YES
*	297-97-2	CCOP(=S)(OCC)Oc1cnccn1	13.4053	1	0.8899	0.1101	TP	4.0842	YES
#	NoCAS	CON(C)C(=O)Nc1ccc(Cl)cc1	-7.3304	0	0.2726	-0.2726	TN	3.0307	YES
-	25899-50-7	CCC=CC#N	3.9139	1	0.6073	0.3927	TP	0.0156	YES
+	10226-30-9	CC(=O)CCCCCl	2.006	0	0.5505	-0.5505	FP	0.0161	YES
#	114-26-1	CNC(=O)Oc1ccccc1OC(C)C	5.9006	1	0.6665	0.3335	TP	0.0421	YES
-	127-19-5	CC(=O)N(C)C	-0.1712	0	0.4857	-0.4857	TN	0.0136	YES
-	14255-88-0	O=C(Oc1ccccc1)n1c(C(F)(F)F)nc2cc(Cl)c(Cl)cc21	3.0064	1	0.5803	0.4197	TP	4.1048	YES
*	87237-48-7	CCOCCOC(=O)C(C)Oc1ccc(Oc2ncc(C(F)(F)F)cc2Cl)cc1	-2.4877	0	0.4168	-0.4168	TN	1.1225	YES
+	108-95-2	Oc1ccccc1	3.8239	1	0.6047	0.3953	TP	0.0081	YES
+	102-36-3	O=C=Nc1ccc(Cl)c(Cl)c1	6.5748	0	0.6866	-0.6866	FP	3.0319	YES
+	106-44-5	Cc1ccc(O)cc1	-0.1213	1	0.4872	0.5128	FN	0.011	YES
#	14433-76-2	CCCCCCCCCC(=O)N(C)C	-3.2478	0	0.3941	-0.3941	TN	0.0218	YES
+	60029-23-4	O=CNC(N1CCOCC1)C(Cl)(Cl)Cl	10.3664	1	0.7994	0.2006	TP	5.051	YES
#	260781-16-6	CC(O)COC(=O)OC1CC(C)CCC1C(C)C	-8.5566	0	0.2361	-0.2361	TN	0.0442	YES
*	28616-48-0	CCOP(=O)(OP(=O)(OCC)N(C)C)N(C)C	28.8592	1	1.35	-0.35	TP	3.1069	YES
-	43121-43-3	CC(C)(C)C(=O)C(Oc1ccc(Cl)cc1)n1cncn1	-12.2098	0	0.1273	-0.1273	TN	3.054	YES
*	87-86-5	Oc1c(Cl)c(Cl)c(Cl)c(Cl)c1Cl	3.0642	1	0.582	0.418	TP	0.0478	YES
#	1569-02-4	CCOCC(C)O	-4.262	0	0.3639	-0.3639	TN	0.0123	YES
+	877397-65-4	CC(O)c1c(Cl)ccc(F)c1Cl	0.8455	1	0.516	0.484	TP	0.0385	YES
+	22591-21-5	CC(C)(C)C(=O)C(Cl)Cl	-0.0595	0	0.489	-0.489	TN	0.0307	YES
#	2674-91-1	CCS(=O)CC(C)SP(=O)(OC)OC	6.4303	1	0.6823	0.3177	TP	4.0686	YES
-	87310-56-3	CC=CCOCN(C(=O)CCl)c1c(CC)cccc1CC	3.7337	0	0.602	-0.602	FP	3.0423	YES
*	21923-23-9	CCOP(=S)(OCC)Oc1cc(Cl)c(SC)cc1Cl	9.3992	1	0.7706	0.2294	TP	2.1118	YES
#	110-88-3	C1OCOCO1	-5.3352	0	0.332	-0.332	TN	2.0232	YES
*	13360-57-1	CN(C)S(=O)(=O)Cl	-2.4353	1	0.4183	0.5817	FN	3.0387	YES
#	87-33-2	O=[N+]([O-])OC1COC2C(O[N+](=O)[O-])COC12	-9.3544	0	0.2123	-0.2123	TN	3.07	YES
+	100-47-0	N#Cc1ccccc1	7.4531	1	0.7127	0.2873	TP	1.0121	YES
+	66492-51-1	C=CC(=O)OCC1(CC)COCOC1	-0.0455	0	0.4895	-0.4895	TN	1.0398	YES
*	299-84-3	COP(=S)(OC)Oc1cc(Cl)c(Cl)cc1Cl	10.7777	1	0.8117	0.1883	TP	1.1022	YES
#	4368-56-3	Nc1c(S(=O)(=O)O)cc(NC2CCCCC2)c2c1C(=O)c1ccccc1C2=O	-5.9921	0	0.3124	-0.3124	TN	7.1077	YES
*	52-85-7	COP(=S)(OC)Oc1ccc(S(=O)(=O)N(C)C)cc1	6.9163	1	0.6967	0.3033	TP	3.1202	YES
#	174489-43-1	C=CCOC(=O)C(C)(C)OC(=O)c1cc(N)ccc1Cl	0.5279	0	0.5065	-0.5065	FP	0.0577	YES
#	38524-82-2	CCCSP(=O)(OCC)Oc1c(Cl)cc(Cl)cc1Cl	12.663	1	0.8678	0.1322	TP	3.078	YES
-	85-98-3	CCN(C(=O)N(CC)c1ccccc1)c1ccccc1	2.0775	0	0.5527	-0.5527	FP	0.0342	YES
*	58-89-9	ClC1C(Cl)C(Cl)C(Cl)C(Cl)C1Cl	12.9658	1	0.8768	0.1232	TP	1.0655	YES
-	1134-23-2	CCSC(=O)N(CC)C1CCCCC1	0.9187	0	0.5182	-0.5182	FP	1.0293	YES
-	52112-09-1	CCCC[Sn](CCCC)(OC(=O)C(F)(F)F)OC(=O)C(F)(F)F	-2.9876	1	0.4019	0.5981	FN	2.1119	YES
#	112-11-8	CCCCCCCCC=CCCCCCCCC(=O)OC(C)C	-8.4953	0	0.2379	-0.2379	TN	0.0384	YES
+	4342-36-3	CCCC[Sn](CCCC)(CCCC)OC(=O)c1ccccc1	2.5229	1	0.5659	0.4341	TP	1.0317	YES
*	77538-19-3	CCCCCCCCCCCCCCCCCCCCCC(=O)OCC(O)CO	-11.5698	0	0.1464	-0.1464	TN	0.0404	YES
-	83-79-4	C=C(C)C1Cc2c(ccc3c2OC2COc4cc(OC)c(OC)cc4C2C3=O)O1	16.6008	1	0.9851	0.0149	TP	23.1155	No
-	27813-02-1	C=C(C)C(=O)OC(C)CO	-6.513	0	0.2969	-0.2969	TN	0.0302	YES
+	112-56-1	CCCCOCCOCCSC#N	-3.3791	1	0.3902	0.6098	FN	2.0276	YES
*	114798-26-4	CCCCc1nc(Cl)c(CO)n1Cc1ccc(-c2ccccc2-c2nn[nH]n2)cc1	-18.0068	0	-0.0453	0.0453	TN	21.079	No
-	82-66-6	O=C1C(=C(O)C(c2ccccc2)c2ccccc2)C(=O)c2ccccc21	-6.5798	1	0.2949	0.7051	FN	1.0862	YES
#	5537-71-3	CC(C#N)c1cccc(C(=O)O)c1	-3.3688	0	0.3905	-0.3905	TN	0.031	YES
*	13593-03-8	CCOP(=S)(OCC)Oc1cnc2ccccc2n1	14.42	1	0.9201	0.0799	TP	4.1035	YES
#	22047-49-0	CCCCCCCCCCCCCCCCCC(=O)OCCCCCCCC	-11.4487	0	0.15	-0.15	TN	0.0364	YES
+	15520-10-2	CC(CN)CCCN	1.0062	1	0.5208	0.4792	TP	0.0141	YES
*	107-51-7	C[Si](C)(C)O[Si](C)(C)O[Si](C)(C)C	-0.7743	0	0.4678	-0.4678	TN	0.0554	YES
+	79-08-3	O=C(O)CBr	-6.2515	1	0.3047	0.6953	FN	2.0135	YES
-	95266-40-3	CCOC(=O)C1CC(=O)C(=C(O)C2CC2)C(=O)C1	-2.3968	0	0.4195	-0.4195	TN	0.0704	YES
*	85712-07-8	Oc1c(Cl)c(Cl)cc(Cl)c1Cl	3.8922	1	0.6067	0.3933	TP	0.0398	YES
#	98389-04-9	COc1cc(OC)nc(NC(=O)NS(=O)(=O)c2c(C(=O)O)cnn2C)n1	-7.4753	0	0.2683	-0.2683	TN	7.1056	YES
-	90035-08-8	O=c1oc2ccccc2c(O)c1C1CC(c2ccc(OCc3ccc(C(F)(F)F)cc3)cc2)Cc2ccccc21	10.0121	1	0.7889	0.2111	TP	14.1565	No
#	123-66-0	CCCCCC(=O)OCC	-4.5264	0	0.3561	-0.3561	TN	0.018	YES
*	150-50-5	CCCCSP(SCCCC)SCCCC	12.856	1	0.8736	0.1264	TP	5.0413	YES
-	106264-79-3	CSc1cc(SC)c(N)c(C)c1N	-8.3495	0	0.2422	-0.2422	TN	2.0416	YES
+	2595-54-2	CCOC(=O)N(C)C(=O)CSP(=S)(OCC)OCC	-1.7341	1	0.4392	0.5608	FN	3.0916	YES
-	67-68-5	CS(C)=O	-1.8206	0	0.4366	-0.4366	TN	1.0139	YES
*	5827-05-04	CCS(=O)CSP(=S)(OC(C)C)OC(C)C	-1.3719	1	0.45	0.55	FN	3.0912	YES
*	659-70-1	CC(C)CCOC(=O)CC(C)C	-6.4205	0	0.2997	-0.2997	TN	0.0235	YES
#	6923-22-4	CNC(=O)C=C(C)OP(=O)(OC)OC	12.1563	1	0.8527	0.1473	TP	2.0723	YES
-	101-48-4	COC(Cc1ccccc1)OC	-6.9611	0	0.2836	-0.2836	TN	2.0175	YES
+	88-29-9	CCc1cc2c(cc1C(C)=O)C(C)(C)CCC2(C)C	-0.5704	1	0.4738	0.5262	FN	1.0569	YES
#	14228-73-0	C1CC(COCC2CO2)CCC1COCC1CO1	5.0987	0	0.6426	-0.6426	FP	3.0621	YES
-	497-56-3	Cc1c(O)cc([N+](=O)[O-])cc1[N+](=O)[O-]	-1.45	1	0.4476	0.5524	FN	0.0392	YES
*	31274-51-8	c1ccc(-c2ccc(-c3nc(-c4ccc(-c5ccccc5)cc4)nc(-c4ccc(-c5ccccc5)cc4)n3)cc2)cc1	6.2427	0	0.6767	-0.6767	FP	72.0854	No
*	105-67-9	Cc1ccc(O)c(C)c1	-1.6048	1	0.443	0.557	FN	0.0162	YES
#	453-460-3	CC(CC(=O)OCC(COCC(COC(=O)CC(C)CC(C)(C)C)(COC(=O)CC(C)CC(C)(C)C)COC(=O)CC(C)CC(C)(C)C)(COC(=O)CC(C)CC(C)(C)C)COC(=O)CC(C)CC(C)(C)C)CC(C)(C)C	-7.139	0	0.2783	-0.2783	TN	0.1972	YES
+	107-59-5	CC(C)(C)OC(=O)CCl	8.1776	1	0.7343	0.2657	TP	1.0226	YES
#	15793-73-4	Cc1ccc(-n2[nH]c(C)c(/N=N/c3ccc(-c4ccc(/N=N/c5c(C)[nH]n(-c6ccc(C)cc6)c5=O)c(Cl)c4)cc3Cl)c2=O)cc1	1.9824	0	0.5498	-0.5498	FP	83.1315	No
#	944-22-9	CCOP(=S)(CC)Sc1ccccc1	11.6981	1	0.8391	0.1609	TP	3.0768	YES
#	142-87-0	CCCCCCCCCCOS(=O)(=O)O	-10.1269	0	0.1893	-0.1893	TN	3.041	YES
*	4824-78-6	CCOP(=S)(OCC)Oc1cc(Cl)c(Br)cc1Cl	10.7383	1	0.8105	0.1895	TP	3.109	YES
*	505-52-2	O=C(O)CCCCCCCCCCCC(=O)O	-7.5306	0	0.2666	-0.2666	TN	0.0298	YES
*	NoCAS	CCOP(=O)(SC(C)CC)SC(C)CC	5.9236	1	0.6672	0.3328	TP	2.08	YES
*	NoCAS	COCc1cnc(C2=NC(=O)C(C)(C(C)C)N2)c(C(=O)O)c1	-14.2734	0	0.0659	-0.0659	TN	7.0729	YES
*	56-38-2	CCOP(=S)(OCC)Oc1ccc([N+](=O)[O-])cc1	14.9951	1	0.9372	0.0628	TP	1.1028	YES
*	68541-50-4	CCC(COC(=O)CCCCCCCCCCCCCCC(C)C)(COC(=O)CCCCCCCCCCCCCCC(C)C)COC(=O)CCCCCCCCCCCCCCC(C)C	-27.8422	0	-0.3381	0.3381	TN	0.1016	YES
-	35037-73-1	O=C=Nc1ccc(OC(F)(F)F)cc1	5.5587	1	0.6563	0.3437	TP	3.0645	YES
#	NoCAS	C#CCOc1cc(-n2nc3n(c2=O)CCCC3)c(Cl)cc1Cl	-5.3729	0	0.3309	-0.3309	TN	16.082	No
+	8065-36-9	CCCC(C)c1cccc(OC(=O)NC)c1	-7.4111	1	0.2702	0.7298	FN	0.0314	YES
-	461-58-5	N#CNC(=N)N	1.027	0	0.5214	-0.5214	FP	4.022	YES
*	2782-70-9	COP(=S)(OC)SCc1ccc(SP(=S)(OC)OC)cc1	11.6997	1	0.8391	0.1609	TP	7.1476	YES
+	52-90-4	NC(CS)C(=O)O	-4.2486	0	0.3643	-0.3643	TN	1.0253	YES
+	2088-72-4	CCOC(=O)CSP(=O)(OC)OC	0.9661	1	0.5196	0.4804	TP	3.0569	YES
#	77501-63-4	CCOC(=O)C(C)OC(=O)c1cc(Oc2ccc(C(F)(F)F)cc2Cl)ccc1[N+](=O)[O-]	-14.5688	0	0.0571	-0.0571	TN	0.1176	YES
+	70356-09-1	COc1ccc(C(=O)C=C(O)c2ccc(C(C)(C)C)cc2)cc1	-2.3814	1	0.4199	0.5801	FN	0.0696	YES
-	2591-76-6	CC(C)CN(C=O)CC(C)C	-4.9041	0	0.3448	-0.3448	TN	0.0264	YES
-	471-01-2	CC1=CC(C)(C)CC(=O)C1	5.9954	1	0.6693	0.3307	TP	2.028	YES
*	61789-40-0	CCCCCCCCCCCC(=O)NCCC[N+](C)(C)CC(=O)O	-5.8507	0	0.3166	-0.3166	TN	0.0432	YES
+	99-88-7	CC(C)c1ccc(N)cc1	-0.3914	1	0.4792	0.5208	FN	0.0165	YES
#	74782-23-3	N#CC(=NOCC1OCCO1)c1ccccc1	10.6397	0	0.8076	-0.8076	FP	5.0499	YES
*	297-78-9	ClC1=C(Cl)C2(Cl)C3C(Cl)OC(Cl)C3C1(Cl)C2(Cl)Cl	31.5858	1	1.4312	-0.4312	TP	8.1376	No
+	150824-47-8	CCN(Cc1ccc(Cl)nc1)/C(C[N+](=O)[O-])=N/C	-2.4647	0	0.4174	-0.4174	TN	14.0453	No
*	3621-82-7	Clc1ccc2nc(Cl)oc2c1	16.6358	1	0.9861	0.0139	TP	5.0405	YES
+	6746-94-7	C#CC1CC1	5.5043	0	0.6547	-0.6547	FP	0.0141	YES
#	112965-21-6	C=C1C(=CC=C2CCCC3(C)C2CCC3C(C)C=CC(O)C2CC2)CC(O)CC1O	8.0557	1	0.7307	0.2693	TP	2.1407	YES
#	63405-85-6	COc1ccc(N=Nc2ccc(N=Nc3cccc(S(=O)(=O)O)c3)cc2OC)cc1	-2.8751	0	0.4052	-0.4052	TN	14.1227	No
+	2487-01-06	CC(=O)Oc1c(C(C)(C)C)cc([N+](=O)[O-])c(C)c1[N+](=O)[O-]	-2.5628	1	0.4145	0.5855	FN	0.0694	YES
#	47073-92-7	CC(c1ccc(OC#N)cc1)c1ccc(OC#N)cc1	-6.7771	0	0.2891	-0.2891	TN	2.0475	YES
#	101-27-9	O=C(Nc1cccc(Cl)c1)OCC#CCCl	3.0324	1	0.5811	0.4189	TP	1.0484	YES
-	102-82-9	CCCCN(CCCC)CCCC	-1.2965	0	0.4522	-0.4522	TN	0.0163	YES
*	93-71-0	C=CCN(CC=C)C(=O)CCl	9.9683	1	0.7876	0.2124	TP	1.0305	YES
+	122795-41-9	CCC1CC2CC1CC2OC	6.3008	0	0.6784	-0.6784	FP	2.0331	YES
-	950-37-8	COc1nn(CSP(=S)(OC)OC)c(=O)s1	2.4995	1	0.5652	0.4348	TP	12.0859	No
*	106-65-0	COC(=O)CCC(=O)OC	-6.1422	0	0.308	-0.308	TN	0.0229	YES
-	15667-63-7	C=CC(C#N)OC(C)=O	-3.8464	1	0.3763	0.6237	FN	0.0289	YES
-	99607-70-2	CCCCCC(C)OC(=O)COc1ccc(Cl)c2cccnc12	0.0086	0	0.4911	-0.4911	TN	3.052	YES
+	27610-48-6	c1cc(OCC2CO2)c2ccc(OCC3CO3)cc2c1	7.4667	1	0.7131	0.2869	TP	7.0821	YES
#	67066-88-0	CCCCCCCCCCCCCCCC=CCC1CC(=O)OC1=O	-15.063	0	0.0424	-0.0424	TN	2.0477	YES
#	10311-84-9	CCOP(=S)(OCC)SC(CCl)N1C(=O)c2ccccc2C1=O	9.5438	1	0.775	0.225	TP	11.1174	No
*	8050-09-7	CC(C)C1=CC2=CCC3C(C)(C(=O)O)CCCC3(C)C2CC1	2.366	0	0.5613	-0.5613	FP	5.0951	YES
#	3309-87-3	COP(=O)(OC)Sc1ccc(Cl)cc1	10.322	1	0.7981	0.2019	TP	3.0715	YES
*	68083-38-5	CC1=NN(c2cccc(S(=O)(=O)O)c2)C(=N)C1	-14.3055	0	0.0649	-0.0649	TN	9.0779	No
-	4242-33-5	O=C(OCCF)C(c1ccccc1)c1ccccc1	-0.6685	1	0.4709	0.5291	FN	3.0382	YES
*	4083-64-1	Cc1ccc(S(=O)(=O)N=C=O)cc1	-4.4928	0	0.3571	-0.3571	TN	5.0517	YES
*	75-86-5	CC(C)(O)C#N	4.8419	1	0.635	0.365	TP	0.0197	YES
-	757-86-8	COC(=O)CSP(=S)(OC)OC	-1.1621	0	0.4562	-0.4562	TN	3.0715	YES
#	10175-31-2	CN(C)Cc1ccccc1Cl	4.7068	1	0.6309	0.3691	TP	1.0215	YES
-	134-31-6	Oc1cccc2cccnc12	7.0298	0	0.7001	-0.7001	FP	3.0204	YES
-	21725-46-2	CCNc1nc(Cl)nc(NC(C)(C)C#N)n1	-0.9216	1	0.4634	0.5366	FN	3.0549	YES
+	202483-62-3	CCCCCCCCC(CCCCCC)COc1ccccc1C(N)=O	-6.5705	0	0.2952	-0.2952	TN	1.0399	YES
#	124-09-4	NCCCCCCN	1.9358	1	0.5485	0.4515	TP	0.0116	YES
#	6786-83-0	CN(C)c1ccc(C(O)(c2ccc(N(C)C)cc2)c2ccc(Nc3ccccc3)c3ccccc23)cc1	-5.489	0	0.3274	-0.3274	TN	6.1423	YES
-	108-16-7	CC(O)CN(C)C	-1.6177	1	0.4427	0.5573	FN	0.0133	YES
#	67845-93-6	CCCCCCCCCCCCCCCCOC(=O)c1cc(C(C)(C)C)c(O)c(C(C)(C)C)c1	-10.2431	0	0.1859	-0.1859	TN	0.0696	YES
#	107-13-1	C=CC#N	4.6849	1	0.6303	0.3697	TP	0.0129	YES
+	93941-74-3	O=S(=O)(O)c1ccc(S(=O)(=O)O)c(N=Nc2ccc(N=Nc3ccc(N=Nc4c(S(=O)(=O)O)cc5cc(Nc6ccccc6)ccc5c4O)c4ccccc34)c3cc(S(=O)(=O)O)ccc23)c1	-23.5808	0	-0.2112	0.2112	TN	64.291	No
#	10265-92-6	COP(N)(=O)SC	10.9337	1	0.8163	0.1837	TP	4.0449	YES
*	96489-71-3	CC(C)(C)c1ccc(CSc2cnn(C(C)(C)C)c(=O)c2Cl)cc1	-7.7219	0	0.2609	-0.2609	TN	5.0749	YES
*	151-56-4	C1CN1	4.5437	1	0.6261	0.3739	TP	1.0078	YES
-	63755-05-5	Cn1c(=O)sc2cccc(Cl)c21	-4.0426	0	0.3705	-0.3705	TN	10.0332	No
+	2961-62-8	N#Cc1cc(I)c(O)c(I)c1	14.2568	1	0.9153	0.0847	TP	13.0211	No
-	349-76-8	CC(=O)c1cccc(C(F)(F)F)c1	-2.1622	0	0.4264	-0.4264	TN	0.0563	YES
*	572-48-5	CCOP(=S)(OCC)Oc1ccc2c3c(c(=O)oc2c1)CCCC3	16.9427	1	0.9952	0.0048	TP	9.1374	No
+	7452-79-1	CCOC(=O)C(C)CC	-6.539	0	0.2961	-0.2961	TN	0.0185	YES
-	56717-11-4	C=CC[N+]1(CCC(C)CCCC(C)C)CCCCC1	3.6837	1	0.6005	0.3995	TP	0.0343	YES
+	NoCAS	O=[N+]([O-])c1c(Cl)c(Cl)cc(Cl)c1Cl	1.0362	0	0.5217	-0.5217	FP	0.0471	YES
-	144-41-2	COP(=S)(OC)SCC(=O)N1CCOCC1	10.4097	1	0.8007	0.1993	TP	4.0955	YES
*	434-850-2	CCCCCCCCOC(=O)OCCCCCCCC	-10.4125	0	0.1808	-0.1808	TN	0.0319	YES
-	761-65-9	CCCCN(C=O)CCCC	-2.5063	1	0.4162	0.5838	FN	0.0205	YES
-	116-01-8	CCNC(=O)CSP(=S)(OC)OC	4.0795	0	0.6123	-0.6123	FP	3.077	YES
-	25376-45-8	Cc1cc(N)ccc1N	-0.8698	1	0.4649	0.5351	FN	1.0146	YES
-	793-24-8	CC(C)CC(C)Nc1ccc(Nc2ccccc2)cc1	-6.4132	0	0.2999	-0.2999	TN	1.0441	YES
*	62-73-7	COP(=O)(OC)OC=C(Cl)Cl	12.7814	1	0.8713	0.1287	TP	1.0713	YES
#	620-67-7	CCCCCCC(=O)OCC(COC(=O)CCCCCC)OC(=O)CCCCCC	-12.761	0	0.1109	-0.1109	TN	0.0535	YES
+	75-47-8	IC(I)I	10.5571	1	0.8051	0.1949	TP	11.0007	No
-	150-84-5	CC(=O)OCCC(C)CCC=C(C)C	-4.4229	0	0.3591	-0.3591	TN	0.0335	YES
#	41083-11-8	c1ncn([Sn](C2CCCCC2)(C2CCCCC2)C2CCCCC2)n1	13.6955	1	0.8986	0.1014	TP	5.1033	YES
*	4531-49-1	COc1ccccc1NC(=O)/C(=N/Nc1ccc(-c2ccc(N/N=C(\C(C)=O)C(=O)Nc3ccccc3OC)c(Cl)c2)cc1Cl)C(C)=O	-16.4842	0	0.0001	-0.0001	TN	31.1524	No
*	640-15-3	CCSCCSP(=S)(OC)OC	9.4517	1	0.7722	0.2278	TP	4.0655	YES
*	451-690-9	C=COCCOCCOC(=O)C=C	-4.9793	0	0.3426	-0.3426	TN	0.0346	YES
+	76578-14-8	CCOC(=O)C(C)Oc1ccc(Oc2cnc3cc(Cl)ccc3n2)cc1	-4.9915	1	0.3422	0.6578	FN	7.0939	YES
-	21564-17-0	N#CSCSc1nc2ccccc2s1	-2.7466	0	0.409	-0.409	TN	9.0371	No
#	56-18-8	NCCCNCCCN	7.2395	1	0.7064	0.2936	TP	0.0189	YES
+	1014-70-6	CCNc1nc(NCC)nc(SC)n1	3.4855	0	0.5946	-0.5946	FP	2.0437	YES
*	2463-84-5	COP(=S)(OC)Oc1ccc([N+](=O)[O-])cc1Cl	15.9298	1	0.9651	0.0349	TP	1.1069	YES
#	32647-67-9	OC12COC(c3ccccc3)OC1C1OC(c3ccccc3)OCC1O2	-23.2469	0	-0.2013	0.2013	TN	11.1336	No
#	953-17-3	COP(=S)(OC)SCSc1ccc(Cl)cc1	4.8849	1	0.6363	0.3637	TP	3.0967	YES
*	119-47-1	Cc1cc(Cc2cc(C)cc(C(C)(C)C)c2O)c(O)c(C(C)(C)C)c1	-0.2484	0	0.4834	-0.4834	TN	4.0701	YES
+	3811-49-2	COP1(=S)OCc2ccccc2O1	13.0934	1	0.8806	0.1194	TP	8.0611	No
-	6259-53-6	CCN(CC)S(=O)(=O)c1ccc(C(=O)NCc2ccc3c(c2)cc(C)n3C)cc1	-5.9144	0	0.3147	-0.3147	TN	9.1151	No
#	88-85-7	CCC(C)c1cc([N+](=O)[O-])cc([N+](=O)[O-])c1O	9.0918	1	0.7615	0.2385	TP	0.0576	YES
*	72391-46-9	CCOC(=O)C1(C)OC(=O)N(c2cc(Cl)cc(Cl)c2)C1=O	-10.8689	0	0.1672	-0.1672	TN	2.0769	YES
-	NoCAS	CC1(C)C(C=C(Br)Br)C1C(=O)OC(C#N)c1cccc(Oc2ccccc2)c1	10.8631	1	0.8142	0.1858	TP	3.0992	YES
#	18765-38-3	CCCCOCCO[Si](OCCOCCCC)(OCCOCCCC)OCCOCCCC	-15.5513	0	0.0278	-0.0278	TN	0.0804	YES
*	1776-83-6	CCOP(=S)(Oc1cccc2cccnc12)c1ccccc1	13.3843	1	0.8893	0.1107	TP	4.0967	YES
+	4658-28-0	CSc1nc([N-][N+]#N)nc(NC(C)C)n1	-9.8478	0	0.1976	-0.1976	TN	5.0474	YES
+	106-93-4	BrCCBr	-9.1893	1	0.2172	0.7828	FN	4.0062	YES
+	39515-40-7	CC(C)=CC1C(C(=O)OC(C#N)c2cccc(Oc3ccccc3)c2)C1(C)C	-5.585	0	0.3245	-0.3245	TN	2.1142	YES
+	62-53-3	Nc1ccccc1	0.294	1	0.4996	0.5004	FN	0.0067	YES
+	497-18-7	NNC(=O)NN	-3.2083	0	0.3953	-0.3953	TN	4.013	YES
-	627-70-3	CC(C)=NN=C(C)C	1.415	1	0.5329	0.4671	TP	5.0215	YES
-	98-95-3	O=[N+]([O-])c1ccccc1	0.968	0	0.5196	-0.5196	FP	0.0155	YES
*	115-26-4	CN(C)P(=O)(F)N(C)C	10.0024	1	0.7886	0.2114	TP	3.0579	YES
+	119302-20-4	CC12CC(N3CCOCC3)C(O)CC1CCC1C2CCC2(C)C(O)C(N3CCCC3)CC12	-18.5871	0	-0.0625	0.0625	TN	12.1199	No
+	154279-60-4	CCC(C)NC1CCC(CC2CCC(NC(C)CC)CC2)CC1	8.4324	1	0.7419	0.2581	TP	1.0581	YES
+	66063-05-6	O=C(Nc1ccccc1)N(Cc1ccc(Cl)cc1)C1CCCC1	0.8954	0	0.5175	-0.5175	FP	2.0501	YES
*	107-15-3	NCCN	3.4741	1	0.5942	0.4058	TP	0.0075	YES
-	97-77-8	CCN(CC)C(=S)SSC(=S)N(CC)CC	-4.1146	0	0.3683	-0.3683	TN	5.07	YES
*	299-85-4	COP(S)(=NC(C)C)Oc1ccc(Cl)cc1Cl	10.456	1	0.8021	0.1979	TP	5.0858	YES
-	2495-37-6	C=C(C)C(=O)OCc1ccccc1	-2.073	0	0.4291	-0.4291	TN	1.0282	YES
#	77-81-6	CCOP(=O)(C#N)N(C)C	13.7831	1	0.9012	0.0988	TP	2.0599	YES
*	12225-06-8	COc1ccc(C(=O)Nc2ccccc2)cc1N=Nc1c(O)c(C(=O)Nc2ccc3[nH]c(=O)[nH]c3c2)cc2ccccc12	-15.988	0	0.0148	-0.0148	TN	13.1465	No
+	81-81-2	CC(=O)CC(c1ccccc1)c1c(O)c2ccccc2oc1=O	9.4123	1	0.771	0.229	TP	6.047	YES
#	55-63-0	O=[N+]([O-])OCC(CO[N+](=O)[O-])O[N+](=O)[O-]	-7.7828	0	0.2591	-0.2591	TN	2.0461	YES
*	301-12-2	CCS(=O)CCSP(=O)(OC)OC	9.4714	1	0.7728	0.2272	TP	3.0625	YES
+	6535-46-2	Cc1ccccc1NC(=O)c1cc2ccccc2c(N=Nc2cc(Cl)c(Cl)cc2Cl)c1O	0.6105	0	0.509	-0.509	FP	5.093	YES
#	108-42-9	Nc1cccc(Cl)c1	0.332	1	0.5007	0.4993	TP	0.0144	YES
-	2702-72-9	O=C(CO)Oc1ccc(Cl)cc1Cl	-0.1466	0	0.4865	-0.4865	TN	0.0435	YES
*	55-38-9	COP(=S)(OC)Oc1ccc(SC)c(C)c1	7.8323	1	0.724	0.276	TP	2.0969	YES
+	NoCAS	CCCOC(=O)NCCCN(C)C	-7.3332	0	0.2725	-0.2725	TN	0.0289	YES
+	2314-09-02	CCCCOC(=O)C1(O)c2ccccc2-c2ccccc21	1.8298	1	0.5453	0.4547	TP	8.0483	No
+	104-87-0	Cc1ccc(C=O)cc1	-2.8928	0	0.4047	-0.4047	TN	0.0182	YES
*	2587-90-8	COP(=O)(OC)SCCSC	14.6076	1	0.9257	0.0743	TP	3.0627	YES
#	80844-07-1	CCOc1ccc(C(C)(C)COCc2cccc(Oc3ccccc3)c2)cc1	-6.2278	0	0.3054	-0.3054	TN	4.095	YES
*	6610-29-3	CNC(=S)NN	-0.022	1	0.4902	0.5098	FN	3.0309	YES
-	103-34-4	C1CN(SSN2CCOCC2)CCO1	0.613	0	0.5091	-0.5091	FP	9.0502	No
-	29173-31-7	COC(=O)N(C)C(=O)CSP(C)(=S)OC	0.4715	1	0.5049	0.4951	TP	5.0709	YES
-	2642-71-9	CCOP(=S)(OCC)SCn1nnc2ccccc2c1=O	6.7544	0	0.6919	-0.6919	FP	12.1055	No
*	7292-16-2	CCCOP(=O)(OCCC)Oc1ccc(SC)cc1	11.0928	1	0.8211	0.1789	TP	2.0808	YES
#	26523-78-4	CCCCCCCCCc1ccc(OP(Oc2ccc(CCCCCCCCC)cc2)Oc2ccc(CCCCCCCCC)cc2)cc1	-1.342	0	0.4509	-0.4509	TN	4.1088	YES
-	52-46-0	C1CN1P1(N2CC2)=NP(N2CC2)(N2CC2)=NP(N2CC2)(N2CC2)=N1	11.6245	1	0.8369	0.1631	TP	41.1404	No
+	24279-39-8	Nc1c(Cl)cc(C(F)(F)F)cc1Cl	-1.5877	0	0.4436	-0.4436	TN	0.0677	YES
#	17040-19-6	CCS(=O)(=O)CCSP(=O)(OC)OC	8.4791	1	0.7433	0.2567	TP	3.0747	YES
+	23410-40-4	CO[Si](C)(CC(C)CNCCN)OC	-0.1012	0	0.4878	-0.4878	TN	0.0434	YES
*	1113-02-6	CNC(=O)CSP(=O)(OC)OC	8.191	1	0.7347	0.2653	TP	3.0585	YES
+	104040-78-0	COc1cc(OC)nc(NC(=O)NS(=O)(=O)c2ncccc2C(F)(F)F)n1	1.6691	0	0.5405	-0.5405	FP	6.1365	YES
+	3861-47-0	CCCCCCCC(=O)Oc1c(I)cc(C#N)cc1I	3.825	1	0.6047	0.3953	TP	9.0405	No
-	6104-30-9	CC(C)C(NC(N)=O)NC(N)=O	-11.8343	0	0.1385	-0.1385	TN	2.0345	YES
*	62-74-8	O=C(O)CF	-1.1077	1	0.4578	0.5422	FN	2.013	YES
+	682-09-7	C=CCOCC(CC)(CO)COCC=C	2.7825	0	0.5737	-0.5737	FP	0.0379	YES
*	116-06-3	CNC(=O)ON=CC(C)(C)SC	10.9781	1	0.8177	0.1823	TP	5.0408	YES
-	25360-10-5	CCCCCCC(C)(C)S	-0.6101	0	0.4727	-0.4727	TN	1.0206	YES
*	24934-91-6	CCOP(=S)(OCC)SCCl	11.8083	1	0.8424	0.1576	TP	2.0807	YES
-	58-08-2	Cn1c(=O)c2c(ncn2C)n(C)c1=O	-7.8297	0	0.2577	-0.2577	TN	9.0506	No
*	505-60-2	ClCCSCCCl	11.0439	1	0.8196	0.1804	TP	1.0189	YES
*	91-97-4	Cc1cc(-c2ccc(N=C=O)c(C)c2)ccc1N=C=O	-5.1737	0	0.3368	-0.3368	TN	13.0585	No
*	25899-50-7	CC=CCC	0.3497	1	0.5012	0.4988	TP	0.0083	YES
+	1689-99-2	CCCCCCCC(=O)Oc1c(Br)cc(C#N)cc1Br	-5.7096	0	0.3208	-0.3208	TN	4.0523	YES
*	1491-41-4	CCOP(=O)(OCC)ON1C(=O)c2cccc3cccc(c23)C1=O	7.6351	1	0.7181	0.2819	TP	10.1183	No
*	14858-73-2	CCCCC(CC)COC(=O)OCC(CC)CCCC	-7.1157	0	0.279	-0.279	TN	0.0345	YES
*	824-11-3	CCC12COP(OC1)OC2	5.2604	1	0.6474	0.3526	TP	7.0537	YES
-	71735-74-5	CCOC(=O)CCSP(=S)(OC(C)C)OC(C)C	-1.7011	0	0.4402	-0.4402	TN	3.0842	YES
*	107-20-0	O=CCCl	1.571	1	0.5376	0.4624	TP	0.0134	YES
*	121-57-3	Nc1ccc(S(=O)(=O)O)cc1	-5.4246	0	0.3293	-0.3293	TN	2.0436	YES
-	2275-18-5	CCOP(=S)(OCC)SCC(=O)NC(C)C	4.9128	1	0.6371	0.3629	TP	2.0956	YES
#	470-180-7	CC(=O)N1CC(=O)N2CCc3ccccc3C2C1	-5.1048	0	0.3388	-0.3388	TN	9.0744	No
+	611-06-3	O=[N+]([O-])c1ccc(Cl)cc1Cl	0.7544	1	0.5133	0.4867	TP	0.0317	YES
-	650-51-1	O=C(O)C(Cl)(Cl)Cl	-1.6106	0	0.4429	-0.4429	TN	2.0295	YES
+	107-27-7	CC[Hg]Cl	3.5333	1	0.596	0.404	TP	1.0072	YES
+	102-79-4	CCCCN(CCO)CCO	-1.5779	0	0.4438	-0.4438	TN	0.0196	YES
*	95-48-7	Cc1ccccc1O	3.8633	1	0.6058	0.3942	TP	0.0109	YES
*	2618-96-4	O=S(=O)(NS(=O)(=O)c1ccccc1)c1ccccc1	-11.6095	0	0.1452	-0.1452	TN	5.0715	YES
-	NoCAS	Cc1ccc(N=CN(C)C=Nc2ccc(C)cc2C)c(C)c1	6.4253	1	0.6821	0.3179	TP	7.0614	YES
+	13501-76-3	CCO[Si](C)(CCCCl)OCC	1.7473	0	0.5428	-0.5428	FP	2.0366	YES
-	52756-25-9	COC(=O)C(C)N(C(=O)c1ccccc1)c1ccc(F)c(Cl)c1	-3.383	1	0.3901	0.6099	FN	0.0616	YES
+	103-11-7	C=CC(=O)OCC(CC)CCCC	-1.2881	0	0.4525	-0.4525	TN	0.0268	YES
-	644-64-4	Cc1cc(OC(=O)N(C)C)nn1C(=O)N(C)C	0.8584	1	0.5164	0.4836	TP	4.0433	YES
#	68610-90-2	CCCCCCCCOC(=O)C=CC(=O)OCCCCCCCC	-9.5313	0	0.2071	-0.2071	TN	0.0459	YES
#	115-29-7	O=S1OCC2C(CO1)C1(Cl)C(Cl)=C(Cl)C2(Cl)C1(Cl)Cl	24.6476	1	1.2246	-0.2246	TP	9.12	No
-	111-41-1	NCCNCCO	4.4457	0	0.6232	-0.6232	FP	0.0165	YES
#	13171-21-6	CCN(CC)C(=O)C(Cl)=C(C)OP(=O)(OC)OC	5.8725	1	0.6657	0.3343	TP	3.0829	YES
*	31566-31-1	CCCCCCCCCCCCCCCCCC(=O)OCC(O)CO	-10.0315	0	0.1922	-0.1922	TN	0.0363	YES
#	57-14-7	CN(C)N	1.7629	1	0.5433	0.4567	TP	0.0085	YES
#	68427-35-0	CCN(CC)c1ccc2cc(-c3nc4cc(S(N)(=O)=O)ccc4o3)c(=O)oc2c1	11.121	0	0.8219	-0.8219	FP	31.0961	No
#	7554-65-6	Cc1cn[nH]c1	-9.0095	1	0.2226	0.7774	FN	2.006	YES
*	111687-36-6	O=C(O)CN(CCCN(CC(=O)O)CC(=O)O)CC(=O)O	-4.7795	0	0.3485	-0.3485	TN	0.0556	YES
*	563-12-2	CCOP(=S)(OCC)SCSP(=S)(OCC)OCC	13.4046	1	0.8899	0.1101	TP	6.1422	YES
#	7585-39-9	OCC1OC2OC3C(CO)OC(OC4C(CO)OC(OC5C(CO)OC(OC6C(CO)OC(OC7C(CO)OC(OC8C(CO)OC(OC1C(O)C2O)C(O)C8O)C(O)C7O)C(O)C6O)C(O)C5O)C(O)C4O)C(O)C3O	3.2506	0	0.5876	-0.5876	FP	66.2263	No
*	298-00-0	COP(=S)(OC)Oc1ccc([N+](=O)[O-])cc1	14.9039	1	0.9345	0.0655	TP	1.0989	YES
*	NoCAS	CC(C)OC(=O)Nc1cccc(Cl)c1	-4.9152	0	0.3445	-0.3445	TN	0.0317	YES
*	52645-53-1	CC1(C)C(C=C(Cl)Cl)C1C(=O)OCc1cccc(Oc2ccccc2)c1	6.8336	1	0.6943	0.3057	TP	1.0867	YES
-	74051-80-2	CCCC(=NOCC)C1C(=O)CC(CC(C)SCC)CC1=O	-8.4922	0	0.238	-0.238	TN	7.0509	YES
-	108-39-4	Cc1cccc(O)c1	1.1563	1	0.5252	0.4748	TP	0.0106	YES
#	112-38-9	C=CCCCCCCCCC(=O)O	-3.8444	0	0.3764	-0.3764	TN	0.0219	YES
*	108-98-5	Sc1ccccc1	0.067	1	0.4928	0.5072	FN	0.0105	YES
*	90-30-2	c1ccc(Nc2cccc3ccccc23)cc1	-1.9935	0	0.4315	-0.4315	TN	4.0537	YES
#	119-38-0	Cc1cc(OC(=O)N(C)C)n(C(C)C)n1	3.748	1	0.6024	0.3976	TP	1.0402	YES
-	42797-18-2	O=C(O)c1ccccc1C(=O)c1ccc(-c2ccccc2)cc1	-8.3602	0	0.2419	-0.2419	TN	6.0497	YES
-	13516-27-3	N=C(N)NCCCCCCCCNCCCCCCCCNC(=N)N	5.4995	1	0.6545	0.3455	TP	5.0555	YES
*	9050-36-6	O=CC(O)C(O)C(O)C(O)CO	-4.9252	0	0.3442	-0.3442	TN	0.0259	YES
+	65195-55-3	CCC(C)C1OC2(C=CC1C)CC1CC(CC=C(C)C(OC3CC(OC)C(OC4CC(OC)C(O)C(C)O4)C(C)O3)C(C)C=CC=C3COC4C(O)C(C)=CC(C(=O)O1)C34O)O2	23.9161	1	1.2028	-0.2028	TP	29.2299	No
+	181587-01-9	CCS(=O)c1c(C#N)nn(-c2c(Cl)cc(C(F)(F)F)cc2Cl)c1N	-8.0234	0	0.2519	-0.2519	TN	11.1151	No
#	2921-88-2	CCOP(=S)(OCC)Oc1nc(Cl)c(Cl)cc1Cl	4.9996	1	0.6397	0.3603	TP	1.1116	YES
-	173904-11-5	CC(C)C=NCC1CCCC(CN=CC(C)C)C1	8.9587	0	0.7575	-0.7575	FP	4.0445	YES
#	2636-26-2	COP(=S)(OC)Oc1ccc(C#N)cc1	9.4582	1	0.7724	0.2276	TP	1.091	YES
*	482-89-3	O=C1/C(=C2/Nc3ccccc3C2=O)Nc2ccccc21	-7.0448	0	0.2811	-0.2811	TN	17.0819	No
#	18854-01-8	CCOP(=S)(OCC)Oc1cc(-c2ccccc2)on1	15.5146	1	0.9527	0.0473	TP	12.1003	No
-	67914-60-7	CC(=O)N1CCN(c2ccc(O)cc2)CC1	1.6472	0	0.5399	-0.5399	FP	2.0435	YES
+	109-02-4	CN1CCOCC1	4.8335	1	0.6347	0.3653	TP	1.0155	YES
+	106797-53-9	CC(C)(O)C(=O)c1ccc(OCCO)cc1	-0.8721	0	0.4649	-0.4649	TN	0.0395	YES
+	139403-31-9	CCCCC(C)CC(O)C=CC1C(O)CC2CC(CCOCC(=O)OC)CC21	0.7166	1	0.5122	0.4878	TP	1.0743	YES
-	100-64-1	O=NC1CCCCC1	1.947	0	0.5488	-0.5488	FP	3.0153	YES
-	2655-19-8	CNC(=O)Oc1cc(C(C)(C)C)cc(C(C)(C)C)c1	4.5253	1	0.6255	0.3745	TP	0.0597	YES
#	980-26-7	Cc1ccc2[nH]c3cc4c(=O)c5cc(C)ccc5[nH]c4cc3c(=O)c2c1	-6.666	0	0.2924	-0.2924	TN	27.088	No
*	1498-64-2	CCOP(=S)(Cl)Cl	7.099	1	0.7022	0.2978	TP	2.0676	YES
#	85187-33-3	C=C(Br)C(=O)Nc1ccc(N=Nc2c(N)ccc3cc(S(=O)(=O)O)ccc23)c(S(=O)(=O)c2ccc(C)c(S(=O)(=O)O)c2)c1	-19.2734	0	-0.083	0.083	TN	15.2259	No
+	90-02-8	O=Cc1ccccc1O	5.1809	1	0.6451	0.3549	TP	0.0184	YES
-	618-03-1	Cc1ccc(S(=O)(=O)O)cc1N	-7.3301	0	0.2726	-0.2726	TN	3.0448	YES
-	93-76-5	O=C(O)COc1cc(Cl)c(Cl)cc1Cl	0.3347	1	0.5008	0.4992	TP	0.0472	YES
#	94441-92-6	CCCCC(CC)CN(CCC(=O)O)CCC(=O)O	-5.3799	0	0.3306	-0.3306	TN	0.0367	YES
-	54-11-5	CN1CCCC1c1cccnc1	5.7211	1	0.6611	0.3389	TP	4.0167	YES
+	1356964-77-6	C=CCCCCCCCC(=O)N(C)C	-0.9054	0	0.4639	-0.4639	TN	0.0259	YES
*	36614-38-7	COP(=S)(OC)SCCSC(C)C	8.9162	1	0.7563	0.2437	TP	3.0861	YES
-	2436-90-0	C=CC(C)CCC=C(C)C	0.0705	0	0.4929	-0.4929	TN	0.0241	YES
#	694-83-7	NC1CCCCC1N	7.1696	1	0.7043	0.2957	TP	2.0133	YES
-	29091-21-2	CCCN(CCC)c1c([N+](=O)[O-])cc(C(F)(F)F)c(N)c1[N+](=O)[O-]	-1.2198	0	0.4545	-0.4545	TN	0.0957	YES
+	96-24-2	OCC(O)CCl	6.2042	1	0.6755	0.3245	TP	1.0095	YES
#	3147-75-9	CC(C)(C)CC(C)(C)c1ccc(O)c(-n2nc3ccccc3n2)c1	-10.9864	0	0.1637	-0.1637	TN	12.0872	No
+	6164-98-3	Cc1cc(Cl)ccc1N=CN(C)C	3.7933	1	0.6038	0.3962	TP	4.0283	YES
#	105779-78-0	CCOCCc1ccc(OCCNc2ncnc(CC)c2Cl)c(C)c1C	-11.2106	0	0.1571	-0.1571	TN	4.0787	YES
-	98-94-2	CN(C)C1CCCCC1	1.2329	1	0.5275	0.4725	TP	0.0177	YES
+	944129-07-1	COc1c(Cl)ccc(B(O)O)c1F	2.1933	0	0.5561	-0.5561	FP	8.0296	No
#	85-00-7	c1cc[n+]2c(c1)-c1cccc[n+]1CC2	7.1785	1	0.7045	0.2955	TP	9.0259	No
#	3089-17-6	O=c1c2cc(Cl)ccc2[nH]c2cc3c(=O)c4cc(Cl)ccc4[nH]c3cc12	-2.8938	0	0.4047	-0.4047	TN	19.1017	No
+	107-07-3	OCCCl	1.9813	1	0.5498	0.4502	TP	0.0103	YES
-	NoCAS	CCC(Oc1ccc(F)c(C(F)(F)F)c1)C(=O)NCc1ccccc1	-4.0443	0	0.3704	-0.3704	TN	1.0933	YES
+	136-30-1	CCCCN(CCCC)C(=S)S	-5.1197	1	0.3384	0.6616	FN	1.0411	YES
+	75-50-3	CN(C)C	0.8795	0	0.517	-0.517	FP	0.0078	YES
*	3734-95-0	CCOP(=O)(OCC)SCC(=O)NC(C)(C)C#N	14.5926	1	0.9253	0.0747	TP	2.0911	YES
+	105-34-0	COC(=O)CC#N	-0.3692	0	0.4798	-0.4798	TN	0.018	YES
*	23505-41-1	CCOP(=S)(OCC)Oc1cc(C)nc(N(CC)CC)n1	24.679	1	1.2256	-0.2256	TP	1.1042	YES
+	61792-11-8	CCC(C)=CCCC(C)=CC#N	-2.6065	0	0.4132	-0.4132	TN	0.0312	YES
-	63449-41-2	CCCCCCCCCC[N+](C)(C)Cc1ccccc1	2.5775	1	0.5676	0.4324	TP	1.0252	YES
#	64051-29-2	CCCCCCCCC=CCCCCCCCCO[P+](=O)OCCCCCCCCC=CCCCCCCCC	-12.1362	0	0.1295	-0.1295	TN	2.061	YES
#	51-43-4	CNCC(O)c1ccc(O)c(O)c1	7.9083	1	0.7263	0.2737	TP	0.027	YES
#	51-03-6	CCCCOCCOCCOCc1cc2c(cc1CCC)OCO2	-1.7734	0	0.438	-0.438	TN	4.0522	YES
+	696-28-6	Cl[As](Cl)c1ccccc1	-0.4029	1	0.4788	0.5212	FN	1.014	YES
#	55290-62-5	CCCCC(CC)CNS(=O)(=O)c1ccc(N/N=C2/C(=O)N(CCCC)C(=O)C(C#N)=C2C)cc1	-5.214	0	0.3356	-0.3356	TN	19.1113	No
+	565-74-2	CC(C)C(Br)C(=O)O	-0.8023	1	0.4669	0.5331	FN	2.025	YES
#	71832-85-4	CC(=O)/C(=N\Nc1ccc(S(=O)(=O)O)cc1[N+](=O)[O-])C(=O)Nc1ccccc1Cl	-10.4024	0	0.1811	-0.1811	TN	15.0934	No
+	100-53-8	SCc1ccccc1	-1.1895	1	0.4554	0.5446	FN	1.0087	YES
*	35074-77-2	CC(C)(C)c1cc(CCC(=O)OCCCCCCOC(=O)CCc2cc(C(C)(C)C)c(O)c(C(C)(C)C)c2)cc(C(C)(C)C)c1O	-13.8627	0	0.0781	-0.0781	TN	1.1331	YES
+	71422-67-8	O=C(NC(=O)c1c(F)cccc1F)Nc1cc(Cl)c(Oc2ncc(C(F)(F)F)cc2Cl)c(Cl)c1	-4.125	1	0.368	0.632	FN	5.1541	YES
+	7287-19-6	CSc1nc(NC(C)C)nc(NC(C)C)n1	-9.2904	0	0.2142	-0.2142	TN	0.0537	YES
+	88485-37-4	FC(F)(F)C(=NOCC1OCCO1)c1ccc(Cl)cc1	8.3659	1	0.7399	0.2601	TP	7.0851	YES
+	7493-74-5	C=CCOC(=O)COc1ccccc1	1.0761	0	0.5229	-0.5229	FP	0.0297	YES
-	5836-29-3	O=c1oc2ccccc2c(O)c1C1CCCc2ccccc21	10.7156	1	0.8098	0.1902	TP	10.0524	No
#	90677-63-7	O=S(=O)(O)c1ccc2c(c1)/C(=N\Nc1ccccc1S(=O)(=O)c1ccccc1)C(c1ccccc1)=N2	-6.907	0	0.2852	-0.2852	TN	21.1147	No
-	115-32-2	OC(c1ccc(Cl)cc1)(c1ccc(Cl)cc1)C(Cl)(Cl)Cl	-4.467	1	0.3578	0.6422	FN	3.0584	YES
*	93697-74-6	CCOC(=O)c1cnn(C)c1S(=O)(=O)NC(=O)Nc1nc(OC)cc(OC)n1	-24.8074	0	-0.2477	0.2477	TN	6.0951	YES
*	542-75-6	ClC=CCCl	8.5427	1	0.7451	0.2549	TP	1.0145	YES
+	5343-92-0	CCCC(O)CO	-2.4965	0	0.4165	-0.4165	TN	0.0085	YES
*	2497-07-06	CCOP(=S)(OCC)SCCS(=O)CC	11.9368	1	0.8462	0.1538	TP	2.0983	YES
#	29514-94-1	O=S(=O)(F)C(F)(F)C(F)(F)OC(F)=C(F)F	-3.1963	0	0.3957	-0.3957	TN	3.149	YES
#	538-07-8	CCN(CCCl)CCCl	9.1528	1	0.7633	0.2367	TP	1.0267	YES
-	110-80-5	CCOCCO	-4.636	0	0.3528	-0.3528	TN	0.0109	YES
+	4635-87-4	CC=CCC#N	3.9139	1	0.6073	0.3927	TP	0.0156	YES
-	108-18-9	CC(C)NC(C)C	-3.4366	0	0.3885	-0.3885	TN	0.0144	YES
-	74115-24-5	Clc1ccccc1-c1nnc(-c2ccccc2Cl)nn1	0.4787	1	0.5051	0.4949	TP	21.0395	No
-	19666-30-9	CC(C)Oc1cc(-n2nc(C(C)(C)C)oc2=O)c(Cl)cc1Cl	4.5285	0	0.6256	-0.6256	FP	14.0719	No
-	631-93-6	CN(c1ccc(Cl)cc1)S(=O)(=O)c1ccc(Cl)cc1	-7.1891	1	0.2768	0.7232	FN	2.0641	YES
+	103112-36-3	O=C(O)c1nc(C(Cl)(Cl)Cl)n(-c2ccc(Cl)cc2Cl)n1	-10.1311	0	0.1892	-0.1892	TN	11.0804	No
#	2431-96-1	CCN(CC)C(=O)Cc1ccccc1	1.4107	1	0.5328	0.4672	TP	1.022	YES
#	7659-86-1	CCCCC(CC)COC(=O)CS	-8.3421	0	0.2425	-0.2425	TN	0.0243	YES
#	78-34-2	CCOP(=S)(OCC)SC1OCCOC1SP(=S)(OCC)OCC	6.0601	1	0.6712	0.3288	TP	8.1665	No
*	84496-56-0	Cc1c(Cl)ccc(OC(C)C(=O)Nc2ccccc2)c1Cl	-8.1727	0	0.2475	-0.2475	TN	1.062	YES
+	13098-39-0	O=C(C(F)(F)F)C(F)(F)F	-0.9605	1	0.4622	0.5378	FN	0.0885	YES
#	627-83-8	CCCCCCCCCCCCCCCCCC(=O)OCCOC(=O)CCCCCCCCCCCCCCCCC	-18.3329	0	-0.055	0.055	TN	0.0582	YES
-	2164-09-02	C=C(C)C(=O)Nc1ccc(Cl)c(Cl)c1	-4.6327	1	0.3529	0.6471	FN	0.0424	YES
+	3766-81-2	CCC(C)c1ccccc1OC(=O)NC	-1.7436	0	0.4389	-0.4389	TN	0.0315	YES
#	786-19-6	CCOP(=S)(OCC)SCSc1ccc(Cl)cc1	4.9761	1	0.639	0.361	TP	3.1006	YES
+	561-41-1	CNc1ccc(C(O)(c2ccc(N(C)C)cc2)c2ccc(N(C)C)cc2)cc1	-0.4956	0	0.4761	-0.4761	TN	1.0863	YES
-	141-66-2	COP(=O)(OC)OC(C)=CC(=O)N(C)C	7.9832	1	0.7285	0.2715	TP	1.0773	YES
*	12578-12-0	CCCCCCCCCCCCCCCCCC(=O)O[Pb]O[Pb]O[Pb]OC(=O)CCCCCCCCCCCCCCCCC	-28.6082	0	-0.3609	0.3609	TN	5.0494	YES
-	105-39-5	CCOC(=O)CCl	3.2534	1	0.5877	0.4123	TP	1.0145	YES
#	629-73-2	C=CCCCCCCCCCCCCCC	-3.8787	0	0.3753	-0.3753	TN	0.0188	YES
-	56073-10-0	O=c1oc2ccccc2c(O)c1C1CC(c2ccc(-c3ccc(Br)cc3)cc2)Cc2ccccc21	15.3653	1	0.9483	0.0517	TP	20.1174	No
*	90268-24-9	COc1cc(NC(=O)/C(=N/Nc2ccc(-c3ccc(N/N=C(\C(C)=O)C(=O)Nc4ccc(C)cc4C)c(Cl)c3)cc2Cl)C(C)=O)c(OC)cc1Cl	-13.9693	0	0.0749	-0.0749	TN	40.1761	No
#	368-97-8	F[As](F)c1ccccc1	0.0797	1	0.4932	0.5068	FN	1.0221	YES
-	104-54-1	OCC=Cc1ccccc1	3.5884	0	0.5977	-0.5977	FP	0.0171	YES
#	79-04-9	O=C(Cl)CCl	8.4143	1	0.7413	0.2587	TP	1.0218	YES
-	34681-23-7	CNC(=O)ON=C(C)C(C)S(C)(=O)=O	1.222	0	0.5272	-0.5272	FP	8.0567	No
#	58-90-2	Oc1c(Cl)cc(Cl)c(Cl)c1Cl	3.8922	1	0.6067	0.3933	TP	0.0398	YES
+	83733-82-8	CCCC(=O)N(CSP(=S)(OC)OC)c1ccccc1Cl	4.4877	0	0.6244	-0.6244	FP	3.0898	YES
#	13194-48-4	CCCSP(=O)(OCC)SCCC	11.2805	1	0.8267	0.1733	TP	4.0527	YES
-	90-17-5	CC(=O)OC(c1ccccc1)C(Cl)(Cl)Cl	-3.9323	0	0.3737	-0.3737	TN	2.0417	YES
+	3120-74-9	CSc1ccc(O)cc1C	-5.7429	1	0.3198	0.6802	FN	0.0218	YES
-	68-12-2	CN(C)C=O	-0.6221	0	0.4723	-0.4723	TN	0.0149	YES
-	696-24-2	Br[As](Br)c1ccccc1	1.5397	1	0.5367	0.4633	TP	3.0194	YES
#	NoCAS	O=C(O)C1(C(=O)Nc2ccc(Cl)cc2Cl)CC1	-2.6607	0	0.4116	-0.4116	TN	1.0657	YES
#	1129-41-5	CNC(=O)Oc1cccc(C)c1	4.3927	1	0.6216	0.3784	TP	0.0319	YES
*	150-68-5	CN(C)C(=O)Nc1ccc(Cl)cc1	-3.7645	0	0.3787	-0.3787	TN	0.0319	YES
+	2307-49-5	COc1c(Cl)cc(Cl)c(Cl)c1C(=O)O	-2.6699	1	0.4113	0.5887	FN	0.0465	YES
+	56-23-5	ClC(Cl)(Cl)Cl	8.2574	0	0.7367	-0.7367	FP	3.0201	YES
+	13121-70-5	O[Sn](C1CCCCC1)(C1CCCCC1)C1CCCCC1	9.5438	1	0.775	0.225	TP	2.0413	YES
+	589-15-1	BrCc1ccc(Br)cc1	-5.5	0	0.3271	-0.3271	TN	4.0198	YES
-	900-95-8	CC(=O)O[Sn](c1ccccc1)(c1ccccc1)c1ccccc1	0.3562	1	0.5014	0.4986	TP	2.0353	YES
+	112-55-0	CCCCCCCCCCCCS	-3.6164	0	0.3832	-0.3832	TN	0.014	YES
*	919-86-8	CCSCCSP(=O)(OC)OC	11.9067	1	0.8453	0.1547	TP	4.0486	YES
-	NoCAS	CCC(CC)Nc1c([N+](=O)[O-])cc(C)c(C)c1[N+](=O)[O-]	-4.5775	0	0.3545	-0.3545	TN	0.0536	YES
+	136-96-9	CCN(CC)CCOc1ccc2nc(N(C)C)sc2c1	11.7147	1	0.8396	0.1604	TP	6.0582	YES
+	2605-79-0	C=[N+](O)CCCCCCCCCC	-3.8347	0	0.3767	-0.3767	TN	1.0168	YES
#	97-17-6	CCOP(=S)(OCC)Oc1ccc(Cl)cc1Cl	11.9026	1	0.8452	0.1548	TP	1.0979	YES
-	1663-39-4	C=CC(=O)OC(C)(C)C	1.1038	0	0.5237	-0.5237	FP	0.028	YES
#	100-46-9	NCc1ccccc1	3.9382	1	0.6081	0.3919	TP	1.0081	YES
-	109-65-9	CCCCBr	-5.7823	0	0.3187	-0.3187	TN	2.0053	YES
-	88-18-6	CC(C)(C)c1ccccc1O	6.2697	1	0.6775	0.3225	TP	0.0205	YES
-	7529-22-8	COCC=[N+](C)O	-4.0037	0	0.3716	-0.3716	TN	0.015	YES
-	113-48-4	CCCCC(CC)CN1C(=O)C2C3C=CC(C3)C2C1=O	4.9801	1	0.6391	0.3609	TP	7.0873	YES
+	3720-16-9	CCCC1CC(=O)C=C(C)C1	-0.5712	0	0.4738	-0.4738	TN	0.0283	YES
+	76840-16-9	CCCCC(CC)C(=O)OCC(COC(=O)C=Cc1ccc(OC)cc1)OC(=O)C=Cc1ccc(OC)cc1	-8.8286	1	0.228	0.772	FN	1.0947	YES
*	53-16-7	CC12CCC3c4ccc(O)cc4CCC3C1CCC2=O	-17.4538	0	-0.0288	0.0288	TN	17.0671	No
-	1085-98-9	CN(C)S(=O)(=O)N(SC(F)(Cl)Cl)c1ccccc1	-0.9016	1	0.464	0.536	FN	4.084	YES
#	18871-14-2	CCCCCC1COCCC1OC(C)=O	-12.5831	0	0.1162	-0.1162	TN	0.0396	YES
*	3383-96-8	COP(=S)(OC)Oc1ccc(Sc2ccc(OP(=S)(OC)OC)cc2)cc1	10.6891	1	0.8091	0.1909	TP	5.1742	YES
-	109-83-1	CNCCO	3.9466	0	0.6083	-0.6083	FP	0.0114	YES
#	2597-03-07	CCOC(=O)C(SP(=S)(OC)OC)c1ccccc1	-0.5991	1	0.473	0.527	FN	4.0837	YES
#	15790-07-5	O=C1C=Cc2cc(S(=O)(=O)O)ccc2/C1=N\Nc1ccc(S(=O)(=O)O)cc1	-16.2682	0	0.0065	-0.0065	TN	19.12	No
*	3734-48-3	ClC1=C(Cl)C2(Cl)C3CC=CC3C1(Cl)C2(Cl)Cl	15.9221	1	0.9648	0.0352	TP	7.1173	YES
#	31778-10-6	CCCCOC(=O)c1ccccc1N=Nc1c(O)c(C(=O)Nc2ccc3[nH]c(=O)[nH]c3c2)cc2ccccc12	-13.8887	0	0.0773	-0.0773	TN	12.1222	No
#	115-90-2	CCOP(=S)(OCC)Oc1ccc(S(C)=O)cc1	8.1577	1	0.7337	0.2663	TP	4.1006	YES
*	NoCAS	N#Cc1c[nH]cc1-c1cccc2c1OC(F)(F)O2	21.0223	0	1.1167	-1.1167	FP	10.0691	No
+	22781-23-3	CNC(=O)Oc1cccc2c1OC(C)(C)O2	16.6104	1	0.9853	0.0147	TP	1.0614	YES
-	939-97-9	CC(C)(C)c1ccc(C=O)cc1	-0.4864	0	0.4763	-0.4763	TN	0.0279	YES
#	4104-14-7	CC(N)=NP(=S)(Oc1ccc(Cl)cc1)Oc1ccc(Cl)cc1	-0.943	1	0.4627	0.5373	FN	6.0989	YES
+	328-84-7	FC(F)(F)c1ccc(Cl)c(Cl)c1	0.5313	0	0.5066	-0.5066	FP	2.0534	YES
#	3689-24-5	CCOP(=S)(OCC)OP(=S)(OCC)OCC	14.1672	1	0.9126	0.0874	TP	3.1377	YES
#	16958-92-2	CCCCCCCCCCCCCOC(=O)CCCCC(=O)OCCCCCCCCCCCCC	-16.0254	0	0.0137	-0.0137	TN	0.0521	YES
*	13071-79-9	CCOP(=S)(OCC)SCSC(C)(C)C	8.3475	1	0.7393	0.2607	TP	4.0943	YES
*	10149-98-1	O=C(O)c1[nH]n(-c2ccc(S(=O)(=O)O)cc2)c(=O)c1/N=N/c1ccc(S(=O)(=O)CCOS(=O)(=O)O)cc1	-24.1981	0	-0.2296	0.2296	TN	24.1628	No
+	39515-41-8	CC1(C)C(C(=O)OC(C#N)c2cccc(Oc3ccccc3)c2)C1(C)C	-0.5043	1	0.4758	0.5242	FN	2.1088	YES
#	629-50-5	CCCCCCCCCCCCC	-5.0673	0	0.34	-0.34	TN	0.0116	YES
#	42509-80-8	CCOP(=S)(OCC)Oc1nc(Cl)n(C(C)C)n1	8.2961	1	0.7378	0.2622	TP	3.1068	YES
#	2668-75-9	CC(=O)OC1(C(C)=O)CCC2C3C=CC4=CC(=O)C=CC4(C)C3CCC21C	1.4795	0	0.5349	-0.5349	FP	13.1202	No
+	3425-61-4	CCC(C)(C)OO	-2.4461	1	0.418	0.582	FN	2.0118	YES
+	53874-66-1	ClCc1cccc(Oc2ccccc2)c1	5.0105	0	0.64	-0.64	FP	1.0339	YES
-	100-60-7	CNC1CCCCC1	7.5083	1	0.7144	0.2856	TP	1.0156	YES
+	75-89-8	OCC(F)(F)F	-0.3645	0	0.48	-0.48	TN	0.0389	YES
+	68955-53-3	CC(C)(C)CCCCCCCCCN	1.5714	1	0.5376	0.4624	TP	0.0223	YES
*	80443-63-6	CC(C)(C)C1(CCc2ccc(Cl)cc2)CO1	3.4895	0	0.5947	-0.5947	FP	1.0552	YES
-	326-12-5	COP(=O)(OC)OC(C)=CC(=O)OC(C)c1ccccc1	4.4522	1	0.6234	0.3766	TP	1.0854	YES
#	3332-27-2	C=[N+](O)CCCCCCCCCCCCCC	-5.373	0	0.3309	-0.3309	TN	1.0209	YES
-	420-04-2	N#CN	5.0311	1	0.6406	0.3594	TP	1.0087	YES
-	7078-98-0	CC(C)(C)C1=CC(=Cc2ccccc2)C=C(C(C)(C)C)C1=O	2.9554	0	0.5788	-0.5788	FP	5.0752	YES
#	2778-04-03	COc1coc(CSP(=O)(OC)OC)cc1=O	19.0169	1	1.057	-0.057	TP	8.0708	No
-	1570-64-5	Cc1cc(Cl)ccc1O	2.6238	0	0.5689	-0.5689	FP	0.0191	YES
#	120-80-9	Oc1ccccc1O	7.3982	1	0.7111	0.2889	TP	0.0132	YES
#	141-78-6	CCOC(C)=O	-5.5707	0	0.325	-0.325	TN	0.013	YES
+	3037-72-7	CCO[Si](C)(CCCCN)OCC	-3.3991	1	0.3896	0.6104	FN	0.0356	YES
#	947-19-3	O=C(c1ccccc1)C1(O)CCCCC1	-2.5902	0	0.4137	-0.4137	TN	1.03	YES
+	518-28-5	COc1cc(C2c3cc4c(cc3C(O)C3COC(=O)C23)OCO4)cc(OC)c1OC	6.6989	1	0.6903	0.3097	TP	19.1413	No
#	693-57-2	NCCCCCCCCCCCC(=O)O	-4.4157	0	0.3594	-0.3594	TN	0.0224	YES
*	14437-17-3	COC(=O)C(Cl)Cc1ccc(Cl)cc1	-0.5273	1	0.4751	0.5249	FN	1.0374	YES
-	67-64-1	CC(C)=O	-2.7612	0	0.4086	-0.4086	TN	0.0073	YES
+	80-15-9	CC(C)(OO)c1ccccc1	-2.4935	1	0.4166	0.5834	FN	3.0173	YES
*	76622-74-7	CCCCCCCCC=CCCCCCCCC(=O)N(C)CC(=O)O	-5.4795	0	0.3277	-0.3277	TN	0.0437	YES
-	1646-88-4	CNC(=O)ON=CC(C)(C)S(C)(=O)=O	7.4062	1	0.7113	0.2887	TP	8.0567	No
-	1406-66-2	Cc1c(O)cc2c(c1C)OC(C)(CCCC(C)CCCC(C)CCCC(C)C)CC2	1.6089	0	0.5387	-0.5387	FP	1.0668	YES
#	50-29-3	Clc1ccc(C(c2ccc(Cl)cc2)C(Cl)(Cl)Cl)cc1	-0.0017	1	0.4908	0.5092	FN	4.0595	YES
-	2167-23-9	CCC(C)(OOC(C)(C)C)OOC(C)(C)C	-7.0273	0	0.2816	-0.2816	TN	6.0392	YES
#	22224-92-6	CCOP(=O)(NC(C)C)Oc1ccc(SC)c(C)c1	5.1897	1	0.6453	0.3547	TP	3.0844	YES
+	NoCAS	COC(=O)c1cccc(Cl)c1Cl	-1.9129	0	0.4339	-0.4339	TN	0.0306	YES
#	79538-32-2	Cc1c(F)c(F)c(COC(=O)C2C(C=C(Cl)C(F)(F)F)C2(C)C)c(F)c1F	-4.717	1	0.3504	0.6496	FN	2.167	YES
*	25059-80-7	CCOC(=O)Cn1c(=O)sc2cccc(Cl)c21	-8.1687	0	0.2476	-0.2476	TN	11.0455	No
+	518-20-7	COC1(C)CC(c2ccccc2)c2c(c3ccccc3oc2=O)O1	10.0309	1	0.7895	0.2105	TP	10.0951	No
+	2104-96-3	COP(=S)(OC)Oc1cc(Cl)c(Br)cc1Cl	10.6472	0	0.8078	-0.8078	FP	3.1051	YES
*	122-14-5	COP(=S)(OC)Oc1ccc([N+](=O)[O-])c(C)c1	13.4204	1	0.8904	0.1096	TP	1.104	YES
#	91031-31-1	CCCCCCCCCCCCCCCC(=O)OCCCCCCCCCCCCCCCCCC(=O)OCCO	-18.0837	0	-0.0476	0.0476	TN	0.0612	YES
*	78-48-8	CCCCSP(=O)(SCCCC)SCCCC	12.2118	1	0.8544	0.1456	TP	4.0617	YES
*	27954-37-6	CN(C)C(=O)Nc1cccc(OC(F)(F)C(F)F)c1	-0.8246	0	0.4663	-0.4663	TN	0.088	YES
*	485-31-4	CCC(C)c1cc([N+](=O)[O-])cc([N+](=O)[O-])c1OC(=O)C=C(C)C	6.1406	1	0.6736	0.3264	TP	0.0821	YES
*	68425-15-0	CC(C(C)(C)C)C(C)(C)C(C)(C)SSSC(C)(C)C(C)(C)C(C)C(C)(C)C	1.9248	0	0.5481	-0.5481	FP	6.0882	YES
+	2700-89-2	CS(=O)(=O)C(Cl)=CCl	-0.2076	1	0.4846	0.5154	FN	2.0465	YES
*	106359-91-5	C=CS(=O)(=O)CCOCCNc1nc(F)nc(Nc2ccc(N=Nc3cc4c(S(=O)(=O)O)cc(S(=O)(=O)O)cc4cc3S(=O)(=O)O)c(NC(N)=O)c2)n1	-32.0359	0	-0.4629	0.4629	TN	23.2721	No
-	91465-08-6	CC1(C)C(C=C(Cl)C(F)(F)F)C1C(=O)OC(C#N)c1cccc(Oc2ccccc2)c1	6.7625	1	0.6921	0.3079	TP	0.1361	YES
+	30125-47-4	O=C1c2c(Cl)c(Cl)c(Cl)c(Cl)c2C(=O)C1c1ccc2cccc(N3C(=O)c4c(Cl)c(Cl)c(Cl)c(Cl)c4C3=O)c2n1	-16.0401	0	0.0133	-0.0133	TN	19.1723	No
*	534-52-1	Cc1cc([N+](=O)[O-])cc([N+](=O)[O-])c1O	10.8987	1	0.8153	0.1847	TP	0.0526	YES
#	143925-92-2	CCCCCCCCCCCCCCCCCCN(O)CCCCCCCCCCCCCCCCCC	-14.5721	0	0.057	-0.057	TN	0.0425	YES
+	2312-35-8	C#CCOS(=O)OC1CCCCC1Oc1ccc(C(C)(C)C)cc1	-2.8644	1	0.4055	0.5945	FN	4.0753	YES
*	5888-87-9	O=C1CCCCCN1C(=O)NCCCCCCNC(=O)N1CCCCCC1=O	-11.3979	0	0.1515	-0.1515	TN	5.068	YES

## Sheet: Table S2
Set	CAS	SMILES	DCW	Expr	Calc	Expr-Calc	Class	DefectSMILES	Applicability
*	78-90-0	CC(N)CN	-0.0499	1	0.612	0.388	TP	0.0118	YES
+	25869-00-5	C#N	-2.025	0	0.5355	-0.5355	FP	0.0158	YES
-	119-65-3	c1ccc2cnccc2c1	-3.1212	1	0.4931	0.5069	FN	1.0384	YES
*	295800-70-3	CCCCC(CC)CNc1ccc(NCC(CC)CCCC)c2c1C(=O)c1c(O)ccc(O)c1C2=O	-19.3337	0	-0.1351	0.1351	TN	5.0996	YES
+	96-33-3	C=CC(=O)OC	-2.6561	1	0.5111	0.4889	TP	0.0196	YES
-	108-01-0	CN(C)CCO	-0.689	0	0.5873	-0.5873	FP	0.0103	YES
-	3115-68-2	CCCC[P+](CCCC)(CCCC)CCCC	-5.2363	1	0.4111	0.5889	FN	1.0185	YES
*	127-51-5	CC(=O)/C(C)=C/C1C(C)=CCCC1(C)C	-7.8674	0	0.3092	-0.3092	TN	10.0473	No
+	106-89-8	ClCC1CO1	-2.4187	1	0.5203	0.4797	TP	0.0169	YES
*	119313-12-1	CCC(Cc1ccccc1)(C(=O)c1ccc(N2CCOCC2)cc1)N(C)C	-11.6395	0	0.163	-0.163	TN	5.0919	YES
+	109-06-8	Cc1ccccn1	0.1943	1	0.6215	0.3785	TP	1.0148	YES
#	18871-14-2	CCCCCC1COCCC1OC(C)=O	-8.6897	0	0.2773	-0.2773	TN	0.0388	YES
-	6711-48-4	CN(C)CCCNCCCN(C)C	5.6345	1	0.8323	0.1677	TP	0.0268	YES
+	79-39-0	C=C(C)C(N)=O	-3.451	0	0.4803	-0.4803	TN	1.02	YES
*	77-98-5	CC[N+](CC)(CC)CC	4.5236	1	0.7892	0.2108	TP	0.016	YES
*	23233-88-7	CC(=O)Oc1c(Br)cc(Cl)cc1C(=S)Nc1ccc(Br)cc1	-0.8305	0	0.5818	-0.5818	FP	6.1011	YES
#	96-18-4	ClCC(Cl)CCl	3.0817	1	0.7334	0.2666	TP	1.0214	YES
-	103-71-9	O=C=Nc1ccccc1	-4.5751	0	0.4367	-0.4367	TN	2.0251	YES
#	60-24-2	OCCS	-1.8315	1	0.543	0.457	TP	0.0095	YES
-	104-76-7	CCCCC(CC)CO	-4.532	0	0.4384	-0.4384	TN	0.0104	YES
*	13531-52-7	NCCCNCCN	4.7578	1	0.7983	0.2017	TP	0.017	YES
*	107551-67-7	CC(C)(C)c1cc(CCC(=O)O)ccc1O	-6.2371	0	0.3723	-0.3723	TN	0.0486	YES
#	5397-31-9	CCCCC(CC)COCCCN	-3.0714	1	0.495	0.505	FN	0.0196	YES
+	2464-37-1	O=C(O)C1(O)c2ccccc2-c2ccc(Cl)cc21	-1.0084	0	0.5749	-0.5749	FP	7.0847	No
+	124-02-7	C=CCNCC=C	3.5871	1	0.7529	0.2471	TP	0.0156	YES
*	63843-89-0	CCCCC(Cc1cc(C(C)(C)C)c(O)c(C(C)(C)C)c1)(C(=O)OC1CC(C)(C)N(C)C(C)(C)C1)C(=O)OC1CC(C)(C)N(C)C(C)(C)C1	-26.7035	0	-0.4206	0.4206	TN	1.1886	YES
-	96-05-9	C=CCOC(=O)C(=C)C	-1.4558	1	0.5576	0.4424	TP	0.0312	YES
+	118-93-4	CC(=O)c1ccccc1O	-1.5511	0	0.5539	-0.5539	FP	0.0283	YES
+	2028-63-9	C#CC(C)O	3.7148	1	0.7579	0.2421	TP	1.025	YES
-	21282-97-3	C=C(C)C(=O)OCCOC(=O)CC(C)=O	-7.8489	0	0.3099	-0.3099	TN	0.0549	YES
+	3033-62-3	CN(C)CCOCCN(C)C	2.6169	1	0.7154	0.2846	TP	0.0239	YES
-	122795-41-9	CCC1CC2CC1CC2OC	-9.1559	0	0.2593	-0.2593	TN	2.031	YES
-	3121-61-7	C=CC(=O)OCCOC	-3.9493	1	0.461	0.539	FN	0.0275	YES
-	103-34-4	C1CN(SSN2CCOCC2)CCO1	-3.7257	0	0.4696	-0.4696	TN	9.0513	No
*	141-91-3	CC1CNCC(C)O1	-1.2541	1	0.5654	0.4346	TP	1.0263	YES
#	90387-74-9	CCCCCCCCCCCC(=O)NCC(=O)O	-10.1868	0	0.2193	-0.2193	TN	0.0384	YES
*	109-89-7	CCNCC	1.9543	1	0.6897	0.3103	TP	0.0097	YES
-	122731-58-2	O=C(O)c1cc(C(=O)NCC(O)CO)cc([N+](=O)[O-])c1	-2.6042	0	0.5131	-0.5131	FP	0.0923	YES
#	140-31-8	NCCN1CCNCC1	5.7253	1	0.8358	0.1642	TP	2.026	YES
#	4813-57-4	C=CC(=O)OCCCCCCCCCCCCCCCCCC	-13.8242	0	0.0784	-0.0784	TN	0.0327	YES
*	108-99-6	Cc1cccnc1	-0.3949	1	0.5987	0.4013	TP	1.0185	YES
#	162881-26-7	C=c1cc(C)cc(C)/c1=C(\O)P(=O)(/C(O)=c1\c(C)cc(C)cc1=C)c1ccccc1	0.6001	0	0.6372	-0.6372	FP	37.1041	No
+	111-92-2	CCCCNCCCC	-0.7096	1	0.5865	0.4135	TP	0.0126	YES
+	827-52-1	c1ccc(C2CCCCC2)cc1	-6.9097	0	0.3463	-0.3463	TN	0.037	YES
-	100-69-6	C=Cc1ccccn1	0.6197	1	0.638	0.362	TP	2.0173	YES
-	42125-46-2	CC(C)(C)C1CCC(OC(=O)Cl)CC1	-8.3557	0	0.2903	-0.2903	TN	1.0482	YES
*	110-60-1	NCCCCN	1.0355	1	0.6541	0.3459	TP	0.0084	YES
-	27512-72-7	CCOC(=O)Cc1[nH]nc2ccc(Cl)cc12	-5.7566	0	0.391	-0.391	TN	2.0634	YES
#	7327-60-8	N#CCN(CC#N)CC#N	4.1317	1	0.774	0.226	TP	0.0795	YES
+	34730-59-1	NCCNCCS(=O)(=O)O	0.3237	0	0.6265	-0.6265	FP	0.0621	YES
#	75-52-5	C[N+](=O)[O-]	4.2223	1	0.7776	0.2224	TP	0.0169	YES
-	422-600-5	CC(C)(C)CC(C)(C)c1cc(-n2nc3ccccc3n2)c(O)c(C(C)(C)c2ccccc2)c1	-12.4353	0	0.1322	-0.1322	TN	10.1497	No
-	107-54-0	C#CC(C)(O)CC(C)C	1.0784	1	0.6558	0.3442	TP	1.041	YES
#	701920-77-6	CCCCOCCOCCOC(=O)CCC(=O)OCCOCCOCCCC	-14.0941	0	0.0679	-0.0679	TN	0.0727	YES
-	873-32-5	N#Cc1ccccc1Cl	-2.9123	1	0.5011	0.4989	TP	1.036	YES
+	1061328-86-6	O=C(O)CN(CCN(CC(=O)O)Cc1ccccc1O)Cc1ccccc1O	-8.7699	0	0.2742	-0.2742	TN	0.097	YES
+	112-07-2	CCCCOCCOC(C)=O	-7.4785	1	0.3242	0.6758	FN	0.0262	YES
#	29514-94-1	O=S(=O)(F)C(F)(F)C(F)(F)OC(F)=C(F)F	-8.5174	0	0.284	-0.284	TN	3.2289	YES
#	110-89-4	C1CCNCC1	1.6366	1	0.6774	0.3226	TP	0.0186	YES
+	93-04-9	COc1ccc2ccccc2c1	-7.9486	0	0.306	-0.306	TN	0.0415	YES
+	1660-95-3	CC(C)OP(=O)(CP(=O)(OC(C)C)OC(C)C)OC(C)C	-11.9095	1	0.1526	0.8474	FN	3.111	YES
#	NoCAS	COc1cc(C)c(C(=O)c2c(OC)ccc(Br)c2C)c(OC)c1OC	-11.5046	0	0.1683	-0.1683	TN	3.1015	YES
*	103-69-5	CCNc1ccccc1	-0.762	1	0.5844	0.4156	TP	1.0194	YES
-	25360-10-5	CCCCCCC(C)(C)S	-3.5802	0	0.4753	-0.4753	TN	1.0203	YES
-	75-57-0	C[N+](C)(C)C	2.6993	1	0.7185	0.2815	TP	0.0133	YES
*	104-94-9	COc1ccc(N)cc1	-8.8531	0	0.271	-0.271	TN	0.0256	YES
#	104-78-9	CCN(CC)CCCN	3.7929	1	0.7609	0.2391	TP	0.0141	YES
*	105112-76-3	Nc1cccc(Oc2ccc(-c3ccc(Oc4cccc(N)c4)cc3)cc2)c1	3.9597	0	0.7674	-0.7674	FP	18.1205	No
*	75-04-7	CCN	0.6327	1	0.6385	0.3615	TP	0.0037	YES
+	1068-27-5	CC(C)(C)OOC(C)(C)C#CC(C)(C)OOC(C)(C)C	-1.0058	0	0.575	-0.575	FP	7.0707	No
*	526-75-0	Cc1cccc(O)c1C	-5.0535	1	0.4182	0.5818	FN	0.0243	YES
#	74852-61-2	COc1ccc(N2CCN(c3ccc([N+](=O)[O-])cc3)CC2)cc1	-2.8467	0	0.5037	-0.5037	FP	5.121	YES
+	78-27-3	C#CC1(O)CCCCC1	2.876	1	0.7254	0.2746	TP	2.0389	YES
*	75-12-7	NC=O	-3.876	0	0.4638	-0.4638	TN	1.0051	YES
+	107-19-7	C#CCO	2.9	1	0.7263	0.2737	TP	1.0216	YES
+	53585-53-8	Cc1cccc(Cc2ccccc2)c1Cc1ccccc1	-8.4839	0	0.2853	-0.2853	TN	2.068	YES
#	111-18-2	CN(C)CCCCCCN(C)C	1.2462	1	0.6623	0.3377	TP	0.0189	YES
+	683-57-8	NC(=O)CBr	-2.7202	0	0.5086	-0.5086	FP	2.0163	YES
*	3030-47-5	CN(C)CCN(C)CCN(C)C	6.7209	1	0.8744	0.1256	TP	0.0251	YES
-	6940-78-9	ClCCCCBr	-2.1906	0	0.5291	-0.5291	FP	2.0071	YES
+	1122-58-3	CN(C)c1ccncc1	4.937	1	0.8052	0.1948	TP	2.0212	YES
#	3738-00-9	CC1(C)CCCC2(C)C1CCC1(C)OCCC12	-10.5059	0	0.207	-0.207	TN	1.0656	YES
-	142-84-7	CCCNCCC	0.6224	1	0.6381	0.3619	TP	0.0111	YES
-	143-15-7	CCCCCCCCCCCCBr	-8.2042	0	0.2961	-0.2961	TN	2.0085	YES
#	107-10-8	CCCN	-0.0333	1	0.6127	0.3873	TP	0.0044	YES
*	63-37-6	Nc1ccn(C2OC(COP(=O)(O)O)C(O)C2O)c(=O)n1	5.8256	0	0.8397	-0.8397	FP	7.1201	No
*	288-13-1	c1cn[nH]c1	-1.3255	1	0.5626	0.4374	TP	1.0137	YES
*	54299-17-1	O=C(c1ccc(Oc2ccccc2)cc1)c1ccc(C(=O)c2ccc(Oc3ccccc3)cc2)cc1	8.8767	0	0.9579	-0.9579	FP	4.1648	YES
-	109-76-2	NCCCN	1.7015	1	0.6799	0.3201	TP	0.0077	YES
#	109-60-4	CCCOC(C)=O	-5.5194	0	0.4001	-0.4001	TN	0.0176	YES
-	102-69-2	CCCN(CCC)CCC	0.7263	1	0.6421	0.3579	TP	0.0122	YES
+	68956-56-9	NCCCNCCCCNCCCN	5.8163	0	0.8393	-0.8393	FP	0.0286	YES
+	110-91-8	C1COCCN1	1.0261	1	0.6537	0.3463	TP	1.02	YES
-	17345-61-8	N#Cc1ccc(O)c(O)c1	-4.4799	0	0.4404	-0.4404	TN	1.0467	YES
#	56-93-9	C[N+](C)(C)Cc1ccccc1	-1.0618	1	0.5728	0.4272	TP	0.0318	YES
*	434-850-2	CCCCCCCCOC(=O)OCCCCCCCC	-12.7297	0	0.1208	-0.1208	TN	0.0337	YES
-	121-44-8	CCN(CC)CC	2.7242	1	0.7195	0.2805	TP	0.0101	YES
#	126990-35-0	CO[Si](OC)(C1CCCC1)C1CCCC1	-10.2792	0	0.2157	-0.2157	TN	1.0463	YES
-	111-44-4	ClCCOCCCl	-1.0234	1	0.5743	0.4257	TP	0.0169	YES
-	15894-70-9	N#CNC(=N)NCCCCCCNC(=N)NC#N	-5.2797	0	0.4094	-0.4094	TN	6.0809	YES
-	351-05-3	O=C(CF)Nc1ccc(Br)cc1	3.4893	1	0.7492	0.2508	TP	7.0404	No
*	34432-92-3	CCN(CCOC(C)OCC(C)C)c1ccc(N=Nc2ccccc2)cc1	-2.7503	0	0.5074	-0.5074	FP	4.0859	YES
#	70-30-4	Oc1c(Cl)cc(Cl)c(Cl)c1Cc1c(O)c(Cl)cc(Cl)c1Cl	4.4477	1	0.7863	0.2137	TP	1.0838	YES
+	25550-98-5	CC(C)CCCCCCCOP(OCCCCCCCC(C)C)Oc1ccccc1	-6.6688	0	0.3556	-0.3556	TN	1.0724	YES
*	5903-13-9	CN(C(=O)CF)c1cccc2ccccc12	10.6014	1	1.0247	-0.0247	TP	5.0574	YES
#	5613-46-7	Cc1cc(C(C)(C)c2cc(C)c(O)c(C)c2)cc(C)c1O	-7.8595	0	0.3095	-0.3095	TN	0.0874	YES
+	90-72-2	CN(C)Cc1cc(CN(C)C)c(O)c(CN(C)C)c1	-4.8348	1	0.4267	0.5733	FN	0.063	YES
+	504-63-2	OCCCO	-5.138	0	0.4149	-0.4149	TN	0.0065	YES
#	2104-64-5	CCOP(=S)(Oc1ccc([N+](=O)[O-])cc1)c1ccccc1	6.6101	1	0.8701	0.1299	TP	0.1384	YES
-	15220-87-8	C=CC	-0.2856	0	0.6029	-0.6029	FP	0.0033	YES
-	2540-82-1	COP(=S)(OC)SCC(=O)N(C)C=O	2.0965	1	0.6952	0.3048	TP	1.1112	YES
-	2873-97-4	C=CC(=O)NC(C)(C)CC(C)=O	-6.903	0	0.3465	-0.3465	TN	0.0415	YES
-	95-51-2	Nc1ccccc1Cl	-2.3102	1	0.5245	0.4755	TP	0.0218	YES
+	35400-43-2	CCCSP(=S)(OCC)Oc1ccc(SC)cc1	6.3325	0	0.8593	-0.8593	FP	1.1084	YES
*	27811-88-7	O=[N+]([O-])c1cc(Cl)c(Cl)c(Cl)c1[N+](=O)[O-]	13.1882	1	1.1249	-0.1249	TP	1.0799	YES
-	2136-89-2	Clc1ccccc1C(Cl)(Cl)Cl	-0.5415	0	0.593	-0.593	FP	5.0344	YES
*	24017-47-8	CCOP(=S)(OCC)Oc1ncn(-c2ccccc2)n1	1.308	1	0.6646	0.3354	TP	6.129	YES
+	25377-72-4	C=CCCC	-1.6175	0	0.5513	-0.5513	FP	0.0047	YES
*	327-98-0	CCOP(=S)(CC)Oc1cc(Cl)c(Cl)cc1Cl	10.0745	1	1.0043	-0.0043	TP	0.1074	YES
#	112-84-5	CCCCCCCCC=CCCCCCCCCCCCC(N)=O	-15.5339	0	0.0122	-0.0122	TN	1.029	YES
#	1474-80-2	CCOP(=O)(OCC)OP(=O)(N(C)C)N(C)C	-0.0024	1	0.6139	0.3861	TP	1.1172	YES
-	840-65-3	COC(=O)c1ccc2cc(C(=O)OC)ccc2c1	-7.0865	0	0.3394	-0.3394	TN	0.074	YES
-	56-35-9	CCCC[Sn](CCCC)(CCCC)O[Sn](CCCC)(CCCC)CCCC	12.1916	1	1.0863	-0.0863	TP	2.0369	YES
*	126-57-8	CCCCCCCCC(=O)OCC(CC)(COC(=O)CCCCCCCC)COC(=O)CCCCCCCC	-18.0416	0	-0.085	0.085	TN	0.0808	YES
+	150-19-6	COc1cccc(O)c1	-7.57	1	0.3207	0.6793	FN	0.025	YES
#	85187-33-3	C=C(Br)C(=O)Nc1ccc(N=Nc2c(N)ccc3cc(S(=O)(=O)O)ccc23)c(S(=O)(=O)c2ccc(C)c(S(=O)(=O)O)c2)c1	-18.3042	0	-0.0952	0.0952	TN	14.3162	No
#	14816-18-3	CCOP(=S)(OCC)ON=C(C#N)c1ccccc1	2.78	1	0.7217	0.2783	TP	3.1239	YES
#	32588-76-4	O=C1c2c(Br)c(Br)c(Br)c(Br)c2C(=O)N1CCN1C(=O)c2c(Br)c(Br)c(Br)c(Br)c2C1=O	-10.1247	0	0.2217	-0.2217	TN	25.1879	No
-	57-39-6	CC1CN1P(=O)(N1CC1C)N1CC1C	4.6942	1	0.7958	0.2042	TP	10.0682	No
-	98-86-2	CC(=O)c1ccccc1	-2.4271	0	0.5199	-0.5199	FP	0.0244	YES
*	17109-49-8	CCOP(=O)(Sc1ccccc1)Sc1ccccc1	-2.2962	1	0.525	0.475	TP	7.0939	No
#	16260-09-6	CCCCCCCCC=CCCCCCCCCNC(=O)CCCCCCCCCCCCCCC	-18.4096	0	-0.0993	0.0993	TN	0.0452	YES
+	5836-10-02	CC(C)OC(=O)C(O)(c1ccc(Cl)cc1)c1ccc(Cl)cc1	-4.3528	1	0.4453	0.5547	FN	0.0849	YES
+	38585-74-9	OCc1cncs1	-1.9136	0	0.5398	-0.5398	FP	6.0155	YES
-	1031-47-6	CN(C)P(=O)(N(C)C)n1nc(-c2ccccc2)nc1N	-1.1333	1	0.5701	0.4299	TP	9.1027	No
#	826-36-8	CC1(C)CC(=O)CC(C)(C)N1	-2.7403	0	0.5078	-0.5078	FP	1.0415	YES
*	16369-21-4	CCCNCCO	-0.3967	1	0.5986	0.4014	TP	0.0131	YES
-	88-17-5	Nc1ccccc1C(F)(F)F	-5.7366	0	0.3917	-0.3917	TN	0.0788	YES
#	13265-60-6	COP(=S)(OC)SCCNC(C)=O	5.0571	1	0.8099	0.1901	TP	1.1051	YES
+	127-06-0	CC(C)=NO	-3.5312	0	0.4772	-0.4772	TN	2.0124	YES
*	88-73-3	O=[N+]([O-])c1ccccc1Cl	2.0592	1	0.6938	0.3062	TP	0.04	YES
#	93778-52-0	CCCCCCCCCCCCC(CCCCCCCCCC)C(=O)O	-17.3408	0	-0.0578	0.0578	TN	0.033	YES
#	3279-27-4	CCC(C)(C)c1ccccc1O	-2.6792	1	0.5102	0.4898	TP	0.0282	YES
#	65907-30-4	CCCCOC(=O)N(C)SN(C)C(=O)Oc1cccc2c1OC(C)(C)C2	-8.3114	0	0.292	-0.292	TN	4.1001	YES
*	597-88-6	CCOP(=O)(Oc1ccc([N+](=O)[O-])cc1)SCC	8.194	1	0.9314	0.0686	TP	1.1193	YES
-	91-53-2	CCOc1ccc2c(c1)C(C)=CC(C)(C)N2	-3.3721	0	0.4833	-0.4833	TN	3.0576	YES
*	57-74-9	ClC1=C(Cl)C2(Cl)C3C(Cl)C(Cl)CC3C1(Cl)C2(Cl)Cl	18.7847	1	1.3417	-0.3417	TP	7.1352	No
+	13501-76-3	CCO[Si](C)(CCCCl)OCC	-12.4079	0	0.1333	-0.1333	TN	3.0267	YES
#	513-10-0	CCOP(=O)(OCC)SCC[N+](C)(C)C	7.6047	1	0.9086	0.0914	TP	1.085	YES
#	68921-52-8	CCCCCCCCCCCCCCCCCOC(=O)C=CC(=O)OCCCCCCCCCCCCCCCCC	-22.6819	0	-0.2648	0.2648	TN	0.0626	YES
+	110-76-9	CCOCCN	-0.6605	1	0.5884	0.4116	TP	0.0115	YES
+	63935-38-6	CCOc1ccc(C2(C(=O)OC(C#N)c3cccc(Oc4ccccc4)c3)CC2(Cl)Cl)cc1	-12.5488	0	0.1278	-0.1278	TN	17.1549	No
+	100-02-7	O=[N+]([O-])c1ccc(O)cc1	1.1307	1	0.6578	0.3422	TP	0.0419	YES
#	121-33-5	COc1cc(C=O)ccc1O	-6.7123	0	0.3539	-0.3539	TN	0.0324	YES
#	298-02-2	CCOP(=S)(OCC)SCSCC	6.2274	1	0.8552	0.1448	TP	2.096	YES
+	68784-31-6	CCC(C)OP(=S)(S)OC(C)CC(C)C	-4.0447	0	0.4573	-0.4573	TN	1.0993	YES
#	300-76-5	COP(=O)(OC)OC(Br)C(Cl)(Cl)Br	5.5267	1	0.8281	0.1719	TP	5.0894	YES
*	144-15-0	CCCCC(CC)COC(=O)CC(CC(=O)OCC(CC)CCCC)(OC(C)=O)C(=O)OCC(CC)CCCC	-16.6781	0	-0.0322	0.0322	TN	0.108	YES
+	21259-20-1	CC(=O)OCC12CC(OC(=O)CC(C)C)C(C)=CC1OC1C(O)C(OC(C)=O)C2(C)C12CO2	-3.9689	1	0.4602	0.5398	FN	6.1397	YES
*	232938-43-1	Cc1ccc(S(=O)(=O)NC(=O)Nc2cccc(OS(=O)(=O)c3ccc(C)cc3)c2)cc1	-11.9222	0	0.1521	-0.1521	TN	9.2036	No
#	56-72-4	CCOP(=S)(OCC)Oc1ccc2c(C)c(Cl)c(=O)oc2c1	3.6595	1	0.7557	0.2443	TP	6.1391	YES
+	37310-83-1	CCCCCCCCC=CCCCCCCCCO	-11.4649	0	0.1698	-0.1698	TN	0.0168	YES
#	1005-93-2	CCC12COP(=O)(OC1)OC2	11.5518	1	1.0615	-0.0615	TP	5.0775	YES
+	115-70-8	CCC(N)(CO)CO	-0.278	0	0.6032	-0.6032	FP	1.0205	YES
#	64050-52-8	CCOP(=O)(OCC)OCn1c(=O)oc2cc(Cl)ccc21	-1.1021	1	0.5713	0.4287	TP	9.1142	No
#	127-39-9	CC(C)COC(=O)CC(C(=O)OCC(C)C)S(=O)(=O)O	-12.1664	0	0.1426	-0.1426	TN	1.1003	YES
+	31218-83-4	CCN=P(S)(OC)OC(C)=CC(=O)OC(C)C	-3.1069	1	0.4936	0.5064	FN	5.0836	YES
-	112-40-3	CCCCCCCCCCCC	-7.7617	0	0.3133	-0.3133	TN	0.0075	YES
+	13893-53-3	CC(C)C(C)(N)C#N	-0.799	1	0.583	0.417	TP	1.0366	YES
#	95-33-0	c1ccc2sc(SNC3CCCCC3)nc2c1	8.9863	0	0.9621	-0.9621	FP	13.0655	No
-	367-25-9	Nc1ccc(F)cc1F	-1.1663	1	0.5688	0.4312	TP	4.0356	YES
-	1570-64-5	Cc1cc(Cl)ccc1O	1.1634	0	0.659	-0.659	FP	0.0262	YES
-	544-25-2	C1=CC=CCC=C1	2.2152	1	0.6998	0.3002	TP	2.0154	YES
+	110-88-3	C1OCOCO1	0.8686	0	0.6476	-0.6476	FP	2.0182	YES
+	75-91-2	CC(C)(C)OO	-2.5858	1	0.5138	0.4862	TP	2.0126	YES
#	3060-89-7	CON(C)C(=O)Nc1ccc(Br)cc1	-8.2394	0	0.2948	-0.2948	TN	6.0462	YES
*	2315-36-8	CCN(CC)C(=O)CCl	1.5151	1	0.6727	0.3273	TP	1.024	YES
+	92585-24-5	CC(CO)CC(C)c1ccccc1	-2.8055	0	0.5053	-0.5053	FP	0.0283	YES
+	19444-21-4	C=CCOC(=O)C(C)(C)O	-3.7764	1	0.4677	0.5323	FN	0.0336	YES
-	18794-84-8	C=CC(=C)CCC=C(C)CCC=C(C)C	3.0058	0	0.7304	-0.7304	FP	0.0323	YES
*	109-77-3	N#CCC#N	0.4547	1	0.6316	0.3684	TP	0.045	YES
+	24720-09-0	CC=CC(=O)C1C(C)=CCCC1(C)C	-5.7393	0	0.3916	-0.3916	TN	0.0445	YES
*	21609-90-5	COP(=S)(Oc1cc(Cl)c(Br)cc1Cl)c1ccccc1	8.7492	1	0.9529	0.0471	TP	3.1219	YES
#	55861-78-4	CN(C)C(=O)Nc1cc(C(C)(C)C)on1	-6.7142	0	0.3539	-0.3539	TN	6.0474	YES
-	145783-14-8	CCCSc1nc(Cl)c([N+](=O)[O-])c(Cl)n1	-2.9017	1	0.5016	0.4984	TP	4.0749	YES
*	34123-59-6	CC(C)c1ccc(NC(=O)N(C)C)cc1	-7.6188	0	0.3188	-0.3188	TN	0.0474	YES
-	841-06-5	COCCCNc1nc(NC(C)C)nc(SC)n1	-3.0947	1	0.4941	0.5059	FN	2.065	YES
+	66246-88-6	CCCC(Cn1cncn1)c1ccc(Cl)cc1Cl	-18.0252	0	-0.0844	0.0844	TN	4.0545	YES
-	81-82-3	CC(=O)CC(c1ccc(Cl)cc1)c1c(O)c2ccccc2oc1=O	-2.0739	1	0.5336	0.4664	TP	7.0839	No
+	1610-18-0	COc1nc(NC(C)C)nc(NC(C)C)n1	-10.9013	0	0.1916	-0.1916	TN	0.0535	YES
*	60-57-1	ClC1=C(Cl)C2(Cl)C3C4CC(C5OC45)C3C1(Cl)C2(Cl)Cl	12.9618	1	1.1161	-0.1161	TP	20.1098	No
*	14960-06-6	CCCCCCCCCCCCN(CCC(=O)O)CCC(=O)O	-10.8496	0	0.1936	-0.1936	TN	0.0481	YES
*	66734-13-2	CCC(=O)OCC(=O)C1(OC(=O)CC)C(C)CC2C3C(Cl)CC4=CC(=O)C=CC4(C)C3C(O)CC21C	1.6759	1	0.6789	0.3211	TP	13.1624	No
+	NoCAS	CCOC(=O)C(Cl)Cc1cc(-n2nc(C)n(C(F)F)c2=O)c(F)cc1Cl	-11.3332	0	0.1749	-0.1749	TN	12.1548	No
-	128-39-2	CC(C)(C)c1cccc(C(C)(C)C)c1O	-5.1993	1	0.4125	0.5875	FN	0.0416	YES
#	895-85-2	Cc1ccc(C(=O)OOC(=O)c2ccc(C)cc2)cc1	-8.7947	0	0.2732	-0.2732	TN	3.0798	YES
+	110-65-6	OCC#CCO	3.2493	1	0.7399	0.2601	TP	1.0308	YES
-	103112-35-2	CCOC(=O)c1nc(C(Cl)(Cl)Cl)n(-c2ccc(Cl)cc2Cl)n1	-6.8177	0	0.3498	-0.3498	TN	13.094	No
*	110-95-2	CN(C)CCCN(C)C	3.2441	1	0.7397	0.2603	TP	0.0167	YES
-	627-93-0	COC(=O)CCCCC(=O)OC	-6.5641	0	0.3597	-0.3597	TN	0.0364	YES
*	298-04-4	CCOP(=S)(OCC)SCCSCC	7.5768	1	0.9075	0.0925	TP	1.099	YES
+	55406-53-6	CCCCNC(=O)OCC#CI	4.9643	0	0.8063	-0.8063	FP	4.0475	YES
+	2439-35-2	C=CC(=O)OCCN(C)C	-0.2548	1	0.6041	0.3959	TP	0.0296	YES
-	38051-10-4	O=P(OCCCl)(OCCCl)OCC(CCl)(CCl)COP(=O)(OCCCl)OCCCl	-8.4219	0	0.2877	-0.2877	TN	15.1362	No
+	41483-43-6	CCCCc1c(C)nc(NCC)nc1OS(=O)(=O)N(C)C	-2.6427	1	0.5116	0.4884	TP	3.0915	YES
#	5089-70-3	CCO[Si](CCCCl)(OCC)OCC	-6.1613	0	0.3753	-0.3753	TN	3.0349	YES
-	2631-37-0	CNC(=O)Oc1cc(C)cc(C(C)C)c1	-5.4197	1	0.404	0.596	FN	0.0506	YES
*	124-22-1	CCCCCCCCCCCCN	-6.0269	0	0.3805	-0.3805	TN	0.0108	YES
*	1563-66-2	CNC(=O)Oc1cccc2c1OC(C)(C)C2	-3.1889	1	0.4904	0.5096	FN	0.0666	YES
*	17955-88-3	CCCCCCCC[Si](C)(O[Si](C)(C)C)O[Si](C)(C)C	-23.4959	0	-0.2963	0.2963	TN	3.0458	YES
*	98886-44-3	CCOP(=O)(SC(C)CC)N1CCSC1=O	-1.7079	1	0.5478	0.4522	TP	4.0958	YES
*	2687-94-7	CCCCCCCCN1CCCC1=O	-11.1455	0	0.1822	-0.1822	TN	3.0238	YES
+	683-10-3	CCCCCCCCCCCC[N+](C)(C)CC(=O)O	-6.4496	1	0.3641	0.6359	FN	0.0353	YES
*	68424-30-6	CCCCC(=O)OCC(CO)(CO)CO	-7.0908	0	0.3393	-0.3393	TN	0.0451	YES
+	32861-85-1	COc1cc(Oc2ccc(Cl)cc2Cl)ccc1[N+](=O)[O-]	5.0506	1	0.8096	0.1904	TP	5.0755	YES
*	6362-79-4	O=C(O)c1cc(C(=O)O)cc(S(=O)(=O)O)c1	-14.1439	0	0.066	-0.066	TN	1.0987	YES
+	10606-88-9	CCCCSCCSP(=S)(OCC)OCC	3.6473	1	0.7553	0.2447	TP	0.0906	YES
*	111850-26-1	CCN1C(=O)C(CS(=O)(=O)O)=C(C)/C(=N/Nc2cc(Nc3nc(Cl)nc(Nc4ccc(S(=O)(=O)O)cc4)n3)ccc2S(=O)(=O)O)C1=O	-25.4376	0	-0.3715	0.3715	TN	40.2765	No
*	107-44-8	CC(C)OP(C)(=O)F	-1.8291	1	0.5431	0.4569	TP	2.0529	YES
+	459-990-1	Nc1ccccc1OCCOc1ccccc1N	-13.0594	0	0.108	-0.108	TN	1.0479	YES
-	2439-01-02	Cc1ccc2nc3sc(=O)sc3nc2c1	2.5061	1	0.7111	0.2889	TP	19.055	No
-	3302-10-1	CC(CC(=O)O)CC(C)(C)C	-5.8871	0	0.3859	-0.3859	TN	0.0329	YES
*	555-77-1	ClCCN(CCCl)CCCl	5.7931	1	0.8384	0.1616	TP	1.0264	YES
*	3061-75-4	CCCCCCCCCCCCCCCCCCCCCC(N)=O	-17.5115	0	-0.0645	0.0645	TN	1.0267	YES
-	63834-87-7	CCCCCCCSC	-3.5058	1	0.4782	0.5218	FN	0.0125	YES
#	141-62-8	C[Si](C)(C)O[Si](C)(C)O[Si](C)(C)O[Si](C)(C)C	-23.8427	0	-0.3097	0.3097	TN	4.0526	YES
-	11042-64-1	COc1cc(C=CC(=O)OC2CCC34CC35CCC3(C)C(C(C)CCC=C(C)C)CCC3(C)C5CCC4C2(C)C)ccc1O	0.6435	1	0.6389	0.3611	TP	27.1421	No
#	43048-08-4	C=C(C)C(=O)OCC1CC2CC1C1CCC(COC(=O)C(=C)C)C21	-5.9622	0	0.383	-0.383	TN	2.0964	YES
#	2425-66-3	CC(CCl)[N+](=O)[O-]	5.5083	1	0.8274	0.1726	TP	3.029	YES
-	181587-01-9	CCS(=O)c1c(C#N)nn(-c2c(Cl)cc(C(F)(F)F)cc2Cl)c1N	-6.7199	0	0.3536	-0.3536	TN	12.1803	No
*	4553-62-2	CC(C#N)CCC#N	-1.4963	1	0.556	0.444	TP	0.0511	YES
+	60207-90-1	CCCC1COC(Cn2cncn2)(c2ccc(Cl)cc2Cl)O1	-24.749	0	-0.3449	0.3449	TN	11.0901	No
*	76-44-8	ClC1=C(Cl)C2(Cl)C3C(Cl)C=CC3C1(Cl)C2(Cl)Cl	19.8507	1	1.383	-0.383	TP	7.1249	No
#	4378-61-4	O=c1c2cc(Br)c3cccc4c(=O)c5cc(Br)c6cccc1c6c5-c2c34	0.3302	0	0.6268	-0.6268	FP	44.1025	No
#	470-90-6	CCOP(=O)(OCC)OC(=CCl)c1ccc(Cl)cc1Cl	1.908	1	0.6879	0.3121	TP	2.1	YES
+	111-17-1	O=C(O)CCSCCC(=O)O	-4.7656	0	0.4293	-0.4293	TN	0.0376	YES
+	101-96-2	CCC(C)Nc1ccc(NC(C)CC)cc1	-6.0546	1	0.3794	0.6206	FN	1.0372	YES
#	307-35-7	O=S(=O)(F)C(F)(F)C(F)(F)C(F)(F)C(F)(F)C(F)(F)C(F)(F)C(F)(F)C(F)(F)F	-15.832	0	0.0006	-0.0006	TN	1.4947	YES
#	2550-75-6	ClCC1C(CCl)C2(Cl)C(Cl)=C(Cl)C1(Cl)C2(Cl)Cl	8.9074	1	0.9591	0.0409	TP	7.0994	No
+	110-05-4	CC(C)(C)OOC(C)(C)C	-4.9944	0	0.4205	-0.4205	TN	3.0245	YES
*	56073-07-5	O=c1oc2ccccc2c(O)c1C1CC(c2ccc(-c3ccccc3)cc2)Cc2ccccc21	1.6513	1	0.6779	0.3221	TP	16.1669	No
+	23031-38-1	C#CCc1ccc(COC(=O)C2C(C=C(C)C)C2(C)C)o1	1.6014	0	0.676	-0.676	FP	5.0954	YES
#	816-80-8	CSP(SC)SC	8.8653	1	0.9574	0.0426	TP	2.0523	YES
#	17636-10-1	O=S(=O)(O)CCCS	-6.2287	0	0.3727	-0.3727	TN	1.0567	YES
+	640-19-7	NC(=O)CF	6.7054	1	0.8738	0.1262	TP	2.0188	YES
#	62298-52-6	CCC1(CC=C2CCCc3cc(OC)ccc32)C(=O)CCC1=O	-15.511	0	0.013	-0.013	TN	6.1036	YES
-	545-55-1	O=P(N1CC1)(N1CC1)N1CC1	3.3549	1	0.7439	0.2561	TP	13.0567	No
+	95-54-5	Nc1ccccc1N	-4.6795	0	0.4327	-0.4327	TN	1.0206	YES
*	39196-18-4	CNC(=O)ON=C(CSC)C(C)(C)C	-1.9054	1	0.5402	0.4598	TP	3.0535	YES
*	37441-29-5	Nc1c(I)c(C(=O)Cl)c(I)c(C(=O)Cl)c1I	-1.8168	0	0.5436	-0.5436	FP	17.0605	No
*	919-76-6	COCCNC(=O)CSP(=S)(OC)OC	3.3748	1	0.7447	0.2553	TP	0.1039	YES
-	72391-46-9	CCOC(=O)C1(C)OC(=O)N(c2cc(Cl)cc(Cl)c2)C1=O	-6.5604	0	0.3598	-0.3598	TN	1.1113	YES
-	298-01-1	COC(=O)C=C(C)OP(=O)(OC)OC	1.3126	1	0.6648	0.3352	TP	0.0823	YES
-	74712-19-9	CC(C)(NC(=O)C(Br)C(C)(C)C)c1ccccc1	-4.6136	0	0.4352	-0.4352	TN	3.0588	YES
*	2275-14-1	CCOP(=S)(OCC)SCSc1cc(Cl)ccc1Cl	6.3828	1	0.8613	0.1387	TP	5.1171	YES
*	99591-74-9	O=S1(=O)CS(=O)(=O)OCO1	-7.9914	0	0.3044	-0.3044	TN	5.0791	YES
-	26419-73-8	CNC(=O)ON=CC1(C)SCC(C)S1	1.077	1	0.6557	0.3443	TP	7.0656	No
-	6197-30-4	CCCCC(CC)COC(=O)C(C#N)=C(c1ccccc1)c1ccccc1	-9.2489	0	0.2557	-0.2557	TN	1.0933	YES
-	541-25-3	ClC=C[As](Cl)Cl	3.7665	1	0.7599	0.2401	TP	3.0177	YES
+	NoCAS	O=C(O)CNCP(=O)(O)O	-10.3335	0	0.2136	-0.2136	TN	3.0586	YES
*	4205-90-7	Clc1cccc(Cl)c1NC1=NCCN1	1.396	1	0.6681	0.3319	TP	8.0428	No
*	765-12-8	C=COCCOCCOCCOC=C	-3.9872	0	0.4595	-0.4595	TN	2.0335	YES
*	34491-12-8	CCSP(=O)(CCl)SCC	5.0545	1	0.8098	0.1902	TP	2.0641	YES
*	9005-67-8	CCCCCCCCCCCC(=O)OCCOCC(OCCO)C1OCC(OCCO)C1OCCO	-8.6827	0	0.2776	-0.2776	TN	0.0894	YES
+	129-67-9	O=C(O)C1C2CCC(O2)C1C(=O)O	-0.4222	1	0.5976	0.4024	TP	3.0579	YES
#	1703-58-8	O=C(O)CC(C(=O)O)C(CC(=O)O)C(=O)O	-15.7749	0	0.0028	-0.0028	TN	0.069	YES
*	64-00-6	CNC(=O)Oc1cccc(C(C)C)c1	-4.1317	1	0.4539	0.5461	FN	0.0463	YES
-	87818-31-3	Cc1ccccc1COC1CC2(C(C)C)CCC1(C)O2	-10.7638	0	0.197	-0.197	TN	1.0706	YES
*	5234-68-4	CC1=C(C(=O)Nc2ccccc2)SCCO1	-2.7169	1	0.5087	0.4913	TP	3.0743	YES
#	5280-78-4	O=C(Nc1ccc(NC(=O)c2cc3ccccc3c(N=Nc3cc(Cl)ccc3Cl)c2O)c(Cl)c1)c1cc2ccccc2c(N=Nc2cc(Cl)ccc2Cl)c1O	17.6143	0	1.2964	-1.2964	FP	18.2751	No
+	2238-07-05	C(OCC1CO1)C1CO1	-5.3708	1	0.4059	0.5941	FN	1.0359	YES
*	38820-59-6	O=P(O)(O)CN(CCCCCCN(CP(=O)(O)O)CP(=O)(O)O)CP(=O)(O)O	-25.2656	0	-0.3649	0.3649	TN	13.1703	No
*	51-75-2	CN(CCCl)CCCl	4.3945	1	0.7842	0.2158	TP	1.0203	YES
*	125904-11-2	C=Cc1cc(Br)ccc1Br	-0.0176	0	0.6133	-0.6133	FP	5.027	YES
*	2633-54-7	CCOP(=S)(OC)Oc1cc(Cl)c(Cl)cc1Cl	9.0099	1	0.963	0.037	TP	0.1139	YES
-	110-43-0	CCCCCC(C)=O	-6.7644	0	0.3519	-0.3519	TN	0.0129	YES
*	8001-50-1	C=C1C(C)(C)C2(Cl)C(Cl)C1(Cl)C(Cl)(Cl)C2(Cl)Cl	9.6233	1	0.9868	0.0132	TP	7.1009	No
*	NoCAS	c1ccc2[nH]c(-c3cscn3)nc2c1	5.3812	0	0.8224	-0.8224	FP	13.0642	No
#	60-34-4	CNN	-0.1374	1	0.6086	0.3914	TP	2.0028	YES
#	81406-37-3	CCCCCCC(C)OC(=O)COc1nc(F)c(Cl)c(N)c1Cl	-16.8027	0	-0.037	0.037	TN	2.086	YES
-	120-83-2	Oc1ccc(Cl)cc1Cl	0.3812	1	0.6287	0.3713	TP	0.0278	YES
+	111-29-5	OCCCCCO	-6.4699	0	0.3633	-0.3633	TN	0.0079	YES
+	78-59-1	CC1=CC(=O)CC(C)(C)C1	-1.5157	1	0.5553	0.4447	TP	1.0329	YES
*	544-35-4	CCCCCC=CCC=CCCCCCCCC(=O)OCC	-10.6856	0	0.2	-0.2	TN	0.0344	YES
+	25311-71-1	CCOP(S)(=NC(C)C)Oc1ccccc1C(=O)OC(C)C	-3.9641	1	0.4604	0.5396	FN	2.1134	YES
*	80584-91-4	O=C(O)CCCCCNc1nc(NCCCCCC(=O)O)nc(NCCCCCC(=O)O)n1	-14.9859	0	0.0334	-0.0334	TN	3.0932	YES
+	13356-08-6	CC(C)(C[Sn](CC(C)(C)c1ccccc1)(CC(C)(C)c1ccccc1)O[Sn](CC(C)(C)c1ccccc1)(CC(C)(C)c1ccccc1)CC(C)(C)c1ccccc1)c1ccccc1	12.5474	1	1.1001	-0.1001	TP	5.183	YES
-	10217-34-2	CCO[Si](CCC1CCC2OC2C1)(OCC)OCC	-11.119	0	0.1832	-0.1832	TN	6.055	YES
-	7526-26-3	CP(=O)(Oc1ccccc1)Oc1ccccc1	1.2824	1	0.6637	0.3363	TP	3.0694	YES
+	4658-28-0	CSc1nc([N-][N+]#N)nc(NC(C)C)n1	-3.8846	0	0.4635	-0.4635	TN	8.0554	No
*	25201-35-8	CC(=O)c1c(Cl)c(Cl)c(Cl)c(Cl)c1Cl	5.576	1	0.83	0.17	TP	0.0639	YES
*	413-920-6	O=C1NC(c2ccc(-c3ccccc3)cc2)=C2C(=O)NC(c3ccc(-c4ccccc4)cc3)=C12	-4.3648	0	0.4449	-0.4449	TN	27.1931	No
*	79-06-1	C=CC(N)=O	-3.3758	1	0.4832	0.5168	FN	1.0153	YES
#	124-26-5	CCCCCCCCCCCCCCCCCC(N)=O	-14.8476	0	0.0387	-0.0387	TN	1.0238	YES
+	137-42-8	CNC(=S)S	0.4369	1	0.6309	0.3691	TP	1.0416	YES
*	1324-76-1	O=S(=O)(O)c1ccccc1N=C1C=CC(=C(c2ccc(Nc3ccccc3)cc2)c2ccc(Nc3ccccc3)cc2)C=C1	8.2884	0	0.9351	-0.9351	FP	14.2519	No
#	107-49-3	CCOP(=O)(OCC)OP(=O)(OCC)OCC	-1.5703	1	0.5531	0.4469	TP	0.1168	YES
*	5810-11-7	Cc1ccc(N2C(=O)NC(=O)C(=CC=Cc3ccccc3[N+](=O)[O-])C2=O)cc1	2.4302	0	0.7081	-0.7081	FP	9.1369	No
+	3244-90-4	CCCOP(=S)(OCCC)OP(=S)(OCCC)OCCC	0.1952	1	0.6215	0.3785	TP	0.1545	YES
-	5080-22-8	CC(C)NO	-1.6513	0	0.55	-0.55	FP	2.0071	YES
*	NoCAS	CC(C)(C)c1cc([N+](=O)[O-])cc([N+](=O)[O-])c1O	3.6782	1	0.7565	0.2435	TP	0.0935	YES
-	5413-60-5	CC(=O)OC1CC2CC1C1CC=CC21	-2.9754	0	0.4987	-0.4987	TN	2.0579	YES
-	2032-59-9	CNC(=O)Oc1ccc(N(C)C)c(C)c1	-4.454	1	0.4414	0.5586	FN	0.0555	YES
*	540-97-6	C[Si]1(C)O[Si](C)(C)O[Si](C)(C)O[Si](C)(C)O[Si](C)(C)O[Si](C)(C)O1	-35.8642	0	-0.7755	0.7755	TN	6.0898	YES
+	95-16-9	c1ccc2scnc2c1	-4.0201	1	0.4582	0.5418	FN	6.03	YES
#	55934-93-5	CCOCCCC(C)OCCOCC(C)CO	-8.9384	0	0.2677	-0.2677	TN	0.0354	YES
#	2310-17-0	CCOP(=S)(OCC)SCn1c(=O)oc2cc(Cl)ccc21	4.3748	1	0.7835	0.2165	TP	10.1392	No
+	996-35-0	CC(C)N(C)C	-1.8245	0	0.5433	-0.5433	FP	0.0128	YES
-	2897-46-3	CCCCCC[Sn](CCCCCC)(CCCCCC)CC(=O)O	-0.4417	1	0.5969	0.4031	TP	1.0349	YES
#	474-870-9	NC(=O)Nc1cc(Nc2nc(Cl)nc(Nc3ccc(S(=O)(=O)CCOS(=O)(=O)O)cc3)n2)ccc1N=Nc1cc2c(S(=O)(=O)O)cc(S(=O)(=O)O)cc2cc1S(=O)(=O)O	-40.9424	0	-0.9722	0.9722	TN	25.4158	No
*	297-97-2	CCOP(=S)(OCC)Oc1cnccn1	7.8236	1	0.9171	0.0829	TP	2.0963	YES
*	6486-23-3	CC(=O)/C(=N\Nc1ccc(Cl)cc1[N+](=O)[O-])C(=O)Nc1ccccc1Cl	-2.073	0	0.5337	-0.5337	FP	14.1054	No
+	25899-50-7	CCC=CC#N	-0.011	1	0.6135	0.3865	TP	0.0268	YES
-	116044-44-1	CCOC(=O)C1C2C=CC(C2)C1C(C)C	-8.0591	0	0.3017	-0.3017	TN	2.06	YES
+	114-26-1	CNC(=O)Oc1ccccc1OC(C)C	-3.4124	1	0.4818	0.5182	FN	0.0492	YES
-	96-45-7	S=C1NCCN1	4.2601	0	0.779	-0.779	FP	5.0247	YES
+	14255-88-0	O=C(Oc1ccccc1)n1c(C(F)(F)F)nc2cc(Cl)c(Cl)cc21	6.8445	1	0.8791	0.1209	TP	3.1522	YES
#	124-30-1	CCCCCCCCCCCCCCCCCCN	-10.0227	0	0.2257	-0.2257	TN	0.0151	YES
#	108-95-2	Oc1ccccc1	-1.6573	1	0.5498	0.4502	TP	0.0154	YES
-	69409-94-5	CC(C)C(Nc1ccc(C(F)(F)F)cc1Cl)C(=O)OC(C#N)c1cccc(Oc2ccccc2)c1	-8.3173	0	0.2917	-0.2917	TN	4.196	YES
-	106-44-5	Cc1ccc(O)cc1	-2.4795	1	0.5179	0.4821	TP	0.0222	YES
#	260781-16-6	CC(O)COC(=O)OC1CC(C)CCC1C(C)C	-9.9995	0	0.2266	-0.2266	TN	0.0569	YES
-	60029-23-4	O=CNC(N1CCOCC1)C(Cl)(Cl)Cl	-3.3384	1	0.4846	0.5154	FN	6.058	YES
+	425-090-2	OC1CCOC1	-3.9415	0	0.4613	-0.4613	TN	0.0197	YES
#	28616-48-0	CCOP(=O)(OP(=O)(OCC)N(C)C)N(C)C	-1.1926	1	0.5678	0.4322	TP	0.1204	YES
*	556-67-2	C[Si]1(C)O[Si](C)(C)O[Si](C)(C)O[Si](C)(C)O1	-24.0986	0	-0.3197	0.3197	TN	4.0614	YES
#	87-86-5	Oc1c(Cl)c(Cl)c(Cl)c(Cl)c1Cl	6.3458	1	0.8598	0.1402	TP	0.0549	YES
*	5026-74-4	c1cc(N(CC2CO2)CC2CO2)ccc1OCC1CO1	-0.0477	0	0.6121	-0.6121	FP	6.0743	YES
*	877397-65-4	CC(O)c1c(Cl)ccc(F)c1Cl	0.7651	1	0.6436	0.3564	TP	2.0482	YES
#	947-19-3	O=C(c1ccccc1)C1(O)CCCCC1	-3.5496	0	0.4765	-0.4765	TN	1.0452	YES
*	2674-91-1	CCS(=O)CC(C)SP(=O)(OC)OC	1.5891	1	0.6755	0.3245	TP	2.0898	YES
#	2052-25-7	O=C1/C(=N\Nc2cc(S(=O)(=O)O)ccc2O)C=Cc2c(O)cccc21	1.0291	0	0.6538	-0.6538	FP	20.1337	No
#	21923-23-9	CCOP(=S)(OCC)Oc1cc(Cl)c(SC)cc1Cl	7.1337	1	0.8903	0.1097	TP	1.1246	YES
#	77-92-9	O=C(O)CC(O)(CC(=O)O)C(=O)O	-11.1617	0	0.1815	-0.1815	TN	0.0599	YES
*	13360-57-1	CN(C)S(=O)(=O)Cl	-5.9946	1	0.3817	0.6183	FN	2.0543	YES
-	109-94-4	CCOC=O	-5.6097	0	0.3966	-0.3966	TN	1.0098	YES
*	100-47-0	N#Cc1ccccc1	-3.0124	1	0.4973	0.5027	FN	1.0308	YES
+	2478-10-6	C=CC(=O)OCCCCO	-6.1858	0	0.3743	-0.3743	TN	0.0253	YES
*	299-84-3	COP(=S)(OC)Oc1cc(Cl)c(Cl)cc1Cl	9.5226	1	0.9829	0.0171	TP	0.1123	YES
-	21743-27-1	CCO[Si](CN1CCOCC1)(OCC)OCC	-7.8059	0	0.3116	-0.3116	TN	4.0536	YES
*	52-85-7	COP(=S)(OC)Oc1ccc(S(=O)(=O)N(C)C)cc1	-1.9794	1	0.5373	0.4627	TP	1.1503	YES
*	137-32-6	CCC(C)CO	-4.2155	0	0.4507	-0.4507	TN	0.0083	YES
#	38524-82-2	CCCSP(=O)(OCC)Oc1c(Cl)cc(Cl)cc1Cl	7.9112	1	0.9205	0.0795	TP	0.0933	YES
*	73250-68-7	CN(C(=O)COc1nc2ccccc2s1)c1ccccc1	-11.3324	0	0.1749	-0.1749	TN	4.071	YES
#	58-89-9	ClC1C(Cl)C(Cl)C(Cl)C(Cl)C1Cl	12.5999	1	1.1021	-0.1021	TP	2.0686	YES
-	120-35-4	COc1ccc(C(=O)Nc2ccccc2)cc1N	-15.1741	0	0.0261	-0.0261	TN	3.0701	YES
+	52112-09-1	CCCC[Sn](CCCC)(OC(=O)C(F)(F)F)OC(=O)C(F)(F)F	-0.3221	1	0.6015	0.3985	TP	2.1739	YES
*	286472-48-8	CCOC1C(C)CCCC1C	-4.9967	0	0.4204	-0.4204	TN	0.026	YES
+	4342-36-3	CCCC[Sn](CCCC)(CCCC)OC(=O)c1ccccc1	4.8841	1	0.8032	0.1968	TP	1.0452	YES
+	116-01-8	CCNC(=O)CSP(=S)(OC)OC	4.1552	0	0.775	-0.775	FP	0.0977	YES
-	83-79-4	C=C(C)C1Cc2c(ccc3c2OC2COc4cc(OC)c(OC)cc4C2C3=O)O1	4.4062	1	0.7847	0.2153	TP	24.1188	No
#	72829-25-5	CCN(c1ccccc1)c1nc(Cl)nc(Nc2cc(S(=O)(=O)O)cc3cc(S(=O)(=O)O)c(N=Nc4ccccc4S(=O)(=O)O)c(O)c23)n1	-21.8288	0	-0.2317	0.2317	TN	24.3013	No
-	112-56-1	CCCCOCCOCCSC#N	-5.3554	1	0.4065	0.5935	FN	1.0418	YES
-	141-97-9	CCOC(=O)CC(C)=O	-5.707	0	0.3929	-0.3929	TN	0.0293	YES
-	82-66-6	O=C1C(=C(O)C(c2ccccc2)c2ccccc2)C(=O)c2ccccc21	-1.413	1	0.5592	0.4408	TP	2.1317	YES
#	134652-60-1	C=C(C)C(=O)O[Si](C(C)C)(C(C)C)C(C)C	-15.8102	0	0.0015	-0.0015	TN	1.0489	YES
#	13593-03-8	CCOP(=S)(OCC)Oc1cnc2ccccc2n1	1.7721	1	0.6826	0.3174	TP	2.1181	YES
#	2362-14-3	Cc1cc(C2(c3ccc(O)c(C)c3)CCCCC2)ccc1O	-8.7071	0	0.2766	-0.2766	TN	3.0987	YES
*	15520-10-2	CC(CN)CCCN	1.6179	1	0.6767	0.3233	TP	0.0141	YES
+	68476-55-1	CCCCC	-3.0999	0	0.4939	-0.4939	TN	0.0025	YES
+	79-08-3	O=C(O)CBr	-3.5967	1	0.4746	0.5254	FN	2.0136	YES
#	63705-03-3	CC(C)CCCCCCCCCCCCCCC(=O)O	-13.3451	0	0.097	-0.097	TN	0.0287	YES
#	85712-07-8	Oc1c(Cl)c(Cl)cc(Cl)c1Cl	4.8663	1	0.8025	0.1975	TP	0.0434	YES
#	83846-85-9	Cc1ccc(Sc2ccc(C(=O)c3ccccc3)cc2)cc1	0.2587	0	0.624	-0.624	FP	7.1062	No
-	90035-08-8	O=c1oc2ccccc2c(O)c1C1CC(c2ccc(OCc3ccc(C(F)(F)F)cc3)cc2)Cc2ccccc21	2.0551	1	0.6936	0.3064	TP	16.2353	No
#	25151-96-6	CCCCCCCCC=CCCCCCCCC(=O)OCC(CO)(CO)COC(=O)CCCCCCCC=CCCCCCCCC	-21.7041	0	-0.2269	0.2269	TN	0.0864	YES
#	150-50-5	CCCCSP(SCCCC)SCCCC	6.3776	1	0.8611	0.1389	TP	2.0602	YES
*	3010-96-6	CC1(C)C(O)C(C)(C)C1O	-2.6562	0	0.5111	-0.5111	FP	0.0392	YES
-	2595-54-2	CCOC(=O)N(C)C(=O)CSP(=S)(OCC)OCC	-3.3263	1	0.4851	0.5149	FN	0.1187	YES
-	12407-86-2	CNC(=O)Oc1cc(C)cc(C)c1C	-6.0945	0	0.3779	-0.3779	TN	0.0484	YES
*	5827-05-04	CCS(=O)CSP(=S)(OC(C)C)OC(C)C	0.1042	1	0.618	0.382	TP	0.116	YES
+	70321-86-7	CC(C)(c1ccccc1)c1cc(-n2nc3ccccc3n2)c(O)c(C(C)(C)c2ccccc2)c1	-12.6692	0	0.1231	-0.1231	TN	10.158	No
*	6923-22-4	CNC(=O)C=C(C)OP(=O)(OC)OC	1.7214	1	0.6807	0.3193	TP	0.0846	YES
+	93762-80-2	CCCCC=CCCC=CCCCCCC	-6.4704	0	0.3633	-0.3633	TN	0.015	YES
-	88-29-9	CCc1cc2c(cc1C(C)=O)C(C)(C)CCC2(C)C	-7.4588	1	0.325	0.675	FN	1.0707	YES
+	150-76-5	COc1ccc(O)cc1	-7.9889	0	0.3045	-0.3045	TN	0.0255	YES
+	497-56-3	Cc1c(O)cc([N+](=O)[O-])cc1[N+](=O)[O-]	6.0295	1	0.8476	0.1524	TP	1.0747	YES
#	119-80-2	O=C(O)c1ccccc1SSc1ccccc1C(=O)O	-10.1888	0	0.2192	-0.2192	TN	7.0597	No
-	105-67-9	Cc1ccc(O)c(C)c1	-3.5781	1	0.4754	0.5246	FN	0.0281	YES
-	75-76-3	C[Si](C)(C)C	-6.1943	0	0.374	-0.374	TN	1.01	YES
*	107-59-5	CC(C)(C)OC(=O)CCl	-2.2249	1	0.5278	0.4722	TP	1.0301	YES
+	53770-52-8	CC(c1ccccc1)c1cc(C(=O)O)c(O)c(C(C)c2ccccc2)c1	-10.4443	0	0.2093	-0.2093	TN	0.105	YES
#	944-22-9	CCOP(=S)(CC)Sc1ccccc1	4.2475	1	0.7785	0.2215	TP	4.0864	YES
+	116255-48-2	Clc1ccc(C2(Cn3cncn3)CC(Br)CO2)c(Cl)c1	-9.4939	0	0.2462	-0.2462	TN	15.0854	No
*	4824-78-6	CCOP(=S)(OCC)Oc1cc(Cl)c(Br)cc1Cl	7.9877	1	0.9234	0.0766	TP	2.1162	YES
+	886-50-0	CCNc1nc(NC(C)(C)C)nc(SC)n1	-1.6471	0	0.5502	-0.5502	FP	2.0636	YES
#	NoCAS	CCOP(=O)(SC(C)CC)SC(C)CC	2.3783	1	0.7061	0.2939	TP	1.0912	YES
#	19800-42-1	COc1cc(N=Nc2ccc([N+](=O)[O-])cc2)ccc1N=Nc1ccc(O)cc1	-9.5391	0	0.2444	-0.2444	TN	8.1266	No
*	56-38-2	CCOP(=S)(OCC)Oc1ccc([N+](=O)[O-])cc1	7.3585	1	0.8991	0.1009	TP	0.1264	YES
#	428-480-0	COc1cc(N=Nc2ccc3cc(S(=O)(=O)O)cc(S(=O)(=O)O)c3c2)ccc1Nc1nc(SCCCS(=O)(=O)O)nc(SCCCS(=O)(=O)O)n1	-31.2098	0	-0.5952	0.5952	TN	14.3715	No
-	35037-73-1	O=C=Nc1ccc(OC(F)(F)F)cc1	-5.6229	1	0.3961	0.6039	FN	3.0985	YES
-	93-17-4	COc1ccc(CC#N)cc1OC	-11.1443	0	0.1822	-0.1822	TN	0.055	YES
+	8065-36-9	CCCC(C)c1cccc(OC(=O)NC)c1	-6.0071	1	0.3812	0.6188	FN	0.0449	YES
#	330459-31-9	c1ccc(-c2noc(-c3cccs3)n2)cc1	-2.436	0	0.5196	-0.5196	FP	21.0727	No
#	2782-70-9	COP(=S)(OC)SCc1ccc(SP(=S)(OC)OC)cc1	9.5323	1	0.9833	0.0167	TP	4.1765	YES
+	58769-20-3	CC1(C)C(C=C2CCSC2=O)C1C(=O)OCc1coc(Cc2ccccc2)c1	-3.4013	0	0.4822	-0.4822	TN	12.1119	No
+	2088-72-4	CCOC(=O)CSP(=O)(OC)OC	0.3063	1	0.6258	0.3742	TP	0.0778	YES
-	2530-87-2	CO[Si](CCCCl)(OC)OC	-4.5956	0	0.4359	-0.4359	TN	3.0306	YES
-	70356-09-1	COc1ccc(C(=O)C=C(O)c2ccc(C(C)(C)C)cc2)cc1	-8.2529	1	0.2942	0.7058	FN	0.0907	YES
*	77-62-3	Cc1cc(Cc2cc(C)cc(C3(C)CCCCC3)c2O)c(O)c(C2(C)CCCCC2)c1	-3.0702	0	0.495	-0.495	TN	6.1268	YES
+	471-01-2	CC1=CC(C)(C)CC(=O)C1	-1.5157	1	0.5553	0.4447	TP	1.0329	YES
*	122-42-9	CC(C)OC(=O)Nc1ccccc1	-8.0354	0	0.3027	-0.3027	TN	1.0403	YES
-	99-88-7	CC(C)c1ccc(N)cc1	-4.5832	1	0.4364	0.5636	FN	0.0253	YES
*	134701-20-5	CCCCCCCCCCCCCCC(C)c1cc(C)cc(C)c1O	-12.8292	0	0.1169	-0.1169	TN	0.0393	YES
#	297-78-9	ClC1=C(Cl)C2(Cl)C3C(Cl)OC(Cl)C3C1(Cl)C2(Cl)Cl	11.3987	1	1.0556	-0.0556	TP	8.1372	No
-	122-63-4	CCC(=O)OCc1ccccc1	-5.1813	0	0.4132	-0.4132	TN	1.0323	YES
*	3621-82-7	Clc1ccc2nc(Cl)oc2c1	-0.2362	1	0.6048	0.3952	TP	8.0357	No
*	413-110-2	Cc1ccc(C2OC3COC(c4ccc(C)c(C)c4)OC3C(C(O)CO)O2)cc1C	2.2315	0	0.7004	-0.7004	FP	18.1122	No
-	112965-21-6	C=C1C(=CC=C2CCCC3(C)C2CCC3C(C)C=CC(O)C2CC2)CC(O)CC1O	4.106	1	0.773	0.227	TP	3.1325	YES
-	102-09-0	O=C(Oc1ccccc1)Oc1ccccc1	4.4272	0	0.7855	-0.7855	FP	1.0459	YES
+	2487-01-06	CC(=O)Oc1c(C(C)(C)C)cc([N+](=O)[O-])c(C)c1[N+](=O)[O-]	2.6924	1	0.7183	0.2817	TP	1.1032	YES
#	90268-24-9	COc1cc(NC(=O)/C(=N/Nc2ccc(-c3ccc(N/N=C(\C(C)=O)C(=O)Nc4ccc(C)cc4C)c(Cl)c3)cc2Cl)C(C)=O)c(OC)cc1Cl	-11.6518	0	0.1626	-0.1626	TN	47.2143	No
*	101-27-9	O=C(Nc1cccc(Cl)c1)OCC#CCCl	7.8681	1	0.9188	0.0812	TP	3.0698	YES
+	90717-03-6	Cc1cnc2c(C(=O)O)c(Cl)ccc2c1	-8.9919	0	0.2656	-0.2656	TN	0.0728	YES
#	93-71-0	C=CCN(CC=C)C(=O)CCl	5.2201	1	0.8162	0.1838	TP	1.0306	YES
#	85-60-9	CCCC(c1cc(C(C)(C)C)c(O)cc1C)c1cc(C(C)(C)C)c(O)cc1C	-18.6118	0	-0.1071	0.1071	TN	0.0856	YES
*	950-37-8	COc1nn(CSP(=S)(OC)OC)c(=O)s1	1.3238	1	0.6653	0.3347	TP	8.1123	No
-	484-460-1	CCCC(C)=NO[Si](C)(ON=C(C)CCC)ON=C(C)CCC	-6.7214	0	0.3536	-0.3536	TN	10.0559	No
+	15667-63-7	C=CC(C#N)OC(C)=O	-7.1538	1	0.3368	0.6632	FN	0.0467	YES
+	73037-34-0	Cc1cc(Oc2cc(C)cc(S(=O)(=O)O)c2)cc(S(=O)(=O)O)c1	-10.8255	0	0.1946	-0.1946	TN	3.1629	YES
+	27610-48-6	c1cc(OCC2CO2)c2ccc(OCC3CO3)cc2c1	9.0879	1	0.9661	0.0339	TP	8.087	No
-	23783-42-8	COCCOCCOCCOCCO	-7.4469	0	0.3255	-0.3255	TN	0.033	YES
#	10311-84-9	CCOP(=S)(OCC)SC(CCl)N1C(=O)c2ccccc2C1=O	-3.7838	1	0.4674	0.5326	FN	9.1452	No
*	2082-79-3	CCCCCCCCCCCCCCCCCCOC(=O)CCc1cc(C(C)(C)C)c(O)c(C(C)(C)C)c1	-25.3679	0	-0.3688	0.3688	TN	0.0883	YES
#	3309-87-3	COP(=O)(OC)Sc1ccc(Cl)cc1	3.4194	1	0.7464	0.2536	TP	4.0811	YES
+	27610-92-0	CCCCCCC(CCCC)C(=O)O	-9.3493	0	0.2518	-0.2518	TN	0.0244	YES
+	4242-33-5	O=C(OCCF)C(c1ccccc1)c1ccccc1	2.6853	1	0.718	0.282	TP	3.0608	YES
+	15993-42-7	COc1cc([N+](=O)[O-])ccc1N/N=C(\C(C)=O)C(=O)Nc1cc(Cl)ccc1OC	-9.0867	0	0.2619	-0.2619	TN	14.1213	No
+	75-86-5	CC(C)(O)C#N	-2.0349	1	0.5351	0.4649	TP	0.036	YES
#	412-600-3	CCCCCCCCCCCCCCOC(=O)CCC(=O)Nc1ccc(-c2nc3c(Cl)c(C(C)(C)C)[nH]n3n2)cc1	-23.2115	0	-0.2853	0.2853	TN	15.1285	No
-	10175-31-2	CN(C)Cc1ccccc1Cl	-2.5617	1	0.5147	0.4853	TP	0.0306	YES
*	23386-52-9	O=C(CC(C(=O)OC1CCCCC1)S(=O)(=O)O)OC1CCCCC1	-20.6993	0	-0.188	0.188	TN	1.1161	YES
-	21725-46-2	CCNc1nc(Cl)nc(NC(C)(C)C#N)n1	-6.4367	1	0.3646	0.6354	FN	3.0726	YES
-	24085-08-3	CC(C)(C)N(CC(=O)c1ccc(O)c(CO)c1)Cc1ccccc1	-7.2737	0	0.3322	-0.3322	TN	0.0833	YES
#	124-09-4	NCCCCCCN	-0.2964	1	0.6025	0.3975	TP	0.0098	YES
+	929-59-9	NCCOCCOCCN	-0.2189	0	0.6055	-0.6055	FP	0.0227	YES
+	108-16-7	CC(O)CN(C)C	-1.2344	1	0.5661	0.4339	TP	0.018	YES
*	1226911-69-8	CC(=Cc1ccc(C)cc1)CCC=O	-9.2869	0	0.2542	-0.2542	TN	1.0379	YES
-	107-13-1	C=CC#N	0.8257	1	0.646	0.354	TP	0.0253	YES
*	16803-97-7	Nc1ccc(Nc2ccc(S(N)(=O)=O)cc2)cc1	-7.7927	0	0.3121	-0.3121	TN	6.0958	YES
#	10265-92-6	COP(N)(=O)SC	3.2607	1	0.7403	0.2597	TP	3.0588	YES
-	2511-00-4	CCOC(=O)C(C)C1CCCCC1	-6.9496	0	0.3447	-0.3447	TN	0.0356	YES
-	151-56-4	C1CN1	1.8432	1	0.6854	0.3146	TP	2.0099	YES
#	1689-99-2	CCCCCCCC(=O)Oc1c(Br)cc(C#N)cc1Br	-5.9067	0	0.3851	-0.3851	TN	4.0704	YES
+	2961-62-8	N#Cc1cc(I)c(O)c(I)c1	7.4281	1	0.9018	0.0982	TP	13.0441	No
-	7785-26-4	CC1=CCC2CC1C2(C)C	-11.3901	0	0.1727	-0.1727	TN	2.0386	YES
+	572-48-5	CCOP(=S)(OCC)Oc1ccc2c3c(c(=O)oc2c1)CCCC3	11.1918	1	1.0476	-0.0476	TP	9.1535	No
+	114959-46-5	CCCCCCCCCCCCCCCCc1cccc(C(=O)O)c1O	-17.6296	0	-0.069	0.069	TN	0.0504	YES
+	56717-11-4	C=CC[N+]1(CCC(C)CCCC(C)C)CCCCC1	-4.6943	1	0.4321	0.5679	FN	0.0384	YES
*	3290-92-4	C=C(C)C(=O)OCC(CC)(COC(=O)C(=C)C)COC(=O)C(=C)C	-4.8932	0	0.4244	-0.4244	TN	0.0922	YES
#	144-41-2	COP(=S)(OC)SCC(=O)N1CCOCC1	4.2687	1	0.7794	0.2206	TP	3.1184	YES
#	68439-50-9	CCCCCCCCCCCCOCCOCCOCCOCCOCCOCCOCCOCCOCCOCCOCCOCCOCCOCCOCCOCCOCCOCCOCCOCCOCCOCCOCCO	-39.1892	0	-0.9043	0.9043	TN	0.1917	YES
+	761-65-9	CCCCN(C=O)CCCC	-0.109	1	0.6097	0.3903	TP	0.0186	YES
-	62037-80-3	O=C(O)C(F)(OC(F)(F)C(F)(F)C(F)(F)F)C(F)(F)F	-11.0711	0	0.1851	-0.1851	TN	0.2871	YES
-	25376-45-8	Cc1cc(N)ccc1N	-5.613	1	0.3965	0.6035	FN	1.0263	YES
#	473-810-9	COc1nc(=O)c(F)c[nH]1	-12.0122	0	0.1486	-0.1486	TN	4.0458	YES
#	62-73-7	COP(=O)(OC)OC=C(Cl)Cl	5.1201	1	0.8123	0.1877	TP	2.0743	YES
#	112-95-8	CCCCCCCCCCCCCCCCCCCC	-13.0893	0	0.1069	-0.1069	TN	0.0133	YES
#	75-47-8	IC(I)I	12.316	1	1.0911	-0.0911	TP	11.0015	No
*	93924-10-8	C=CCCCCCCCCCCCCCCCCCCCC	-12.9389	0	0.1127	-0.1127	TN	0.0169	YES
-	41083-11-8	c1ncn([Sn](C2CCCCC2)(C2CCCCC2)C2CCCCC2)n1	1.5879	1	0.6755	0.3245	TP	5.0895	YES
+	57834-33-0	CCOC(=O)c1ccc(N=CN(C)c2ccccc2)cc1	0.3093	0	0.626	-0.626	FP	2.0786	YES
*	640-15-3	CCSCCSP(=S)(OC)OC	6.0322	1	0.8477	0.1523	TP	0.0865	YES
#	150-84-5	CC(=O)OCCC(C)CCC=C(C)C	-4.9308	0	0.4229	-0.4229	TN	0.0337	YES
-	76578-14-8	CCOC(=O)C(C)Oc1ccc(Oc2cnc3cc(Cl)ccc3n2)cc1	0.4373	1	0.6309	0.3691	TP	6.1154	YES
-	1238449-42-7	CCCCCC(CCC)COC(=O)OCC(CCC)CCCCC	-10.7663	0	0.1969	-0.1969	TN	0.043	YES
+	56-18-8	NCCCNCCCN	4.0918	1	0.7725	0.2275	TP	0.0178	YES
*	19592-55-3	CC1(C2CCC3C4=CC=C5CC6(CCC5(C)C4CCC32C)OCCO6)OCCO1	-2.2033	0	0.5286	-0.5286	FP	23.0838	No
*	2463-84-5	COP(=S)(OC)Oc1ccc([N+](=O)[O-])cc1Cl	8.5115	1	0.9437	0.0563	TP	0.1289	YES
-	5444-75-7	CCCCC(CC)COC(=O)c1ccccc1	-4.925	0	0.4232	-0.4232	TN	0.0386	YES
*	953-17-3	COP(=S)(OC)SCSc1ccc(Cl)cc1	7.3357	1	0.8982	0.1018	TP	5.1093	YES
#	NoCAS	CCS(=O)(=O)c1nc2ccccn2c1S(=O)(=O)NC(=O)Nc1nc(OC)cc(OC)n1	-21.1574	0	-0.2057	0.2057	TN	7.1782	No
#	3811-49-2	COP1(=S)OCc2ccccc2O1	9.2352	1	0.9718	0.0282	TP	9.0733	No
#	66492-51-1	C=CC(=O)OCC1(CC)COCOC1	-5.2006	0	0.4125	-0.4125	TN	1.0493	YES
#	88-85-7	CCC(C)c1cc([N+](=O)[O-])cc([N+](=O)[O-])c1O	3.011	1	0.7306	0.2694	TP	0.0887	YES
*	24565-13-7	CCNc1nc(Nc2ccccc2)nc(Nc2ccc(C=Cc3ccc(Nc4nc(NCC)nc(Nc5ccccc5)n4)cc3S(=O)(=O)O)c(S(=O)(=O)O)c2)n1	-15.7678	0	0.0031	-0.0031	TN	28.2823	No
-	NoCAS	CC1(C)C(C=C(Br)Br)C1C(=O)OC(C#N)c1cccc(Oc2ccccc2)c1	2.6084	1	0.715	0.285	TP	4.1334	YES
-	101205-02-1	CCCC(=NOCC)C1C(=O)CC(C2CCCSC2)CC1=O	-14.1968	0	0.064	-0.064	TN	5.0764	YES
#	1776-83-6	CCOP(=S)(Oc1cccc2cccnc12)c1ccccc1	6.15	1	0.8522	0.1478	TP	3.126	YES
+	2642-71-9	CCOP(=S)(OCC)SCn1nnc2ccccc2c1=O	-6.5144	0	0.3616	-0.3616	TN	8.1341	No
-	106-93-4	BrCCBr	-1.9871	1	0.537	0.463	TP	4.0024	YES
-	1121-60-4	O=Cc1ccccn1	-3.7386	0	0.4691	-0.4691	TN	2.0181	YES
-	62-53-3	Nc1ccccc1	-2.4102	1	0.5206	0.4794	TP	0.0166	YES
#	17526-94-2	Cc1ccc(NC(=O)N(C)C)cc1NC(=O)N(C)C	-13.812	0	0.0789	-0.0789	TN	2.0719	YES
+	627-70-3	CC(C)=NN=C(C)C	-0.3775	1	0.5993	0.4007	TP	3.0236	YES
*	188113-71-5	CC(=O)n1cc(CC2CCCN2C)c2cc(C=CS(=O)(=O)c3ccccc3)ccc21	3.5519	0	0.7516	-0.7516	FP	7.163	No
#	115-26-4	CN(C)P(=O)(F)N(C)C	0.9975	1	0.6526	0.3474	TP	3.0634	YES
#	106-25-2	CC(C)=CCCC(C)=CCO	-7.9389	0	0.3064	-0.3064	TN	0.0235	YES
#	154279-60-4	CCC(C)NC1CCC(CC2CCC(NC(C)CC)CC2)CC1	-4.0133	1	0.4585	0.5415	FN	1.0615	YES
*	67066-88-0	CCCCCCCCCCCCCCCC=CCC1CC(=O)OC1=O	-21.0683	0	-0.2023	0.2023	TN	1.0471	YES
+	107-15-3	NCCN	2.3674	1	0.7057	0.2943	TP	0.007	YES
#	68583-95-9	COc1cc(S(=O)(=O)O)c(C)cc1N/N=C1\C(=O)C=Cc2cc(S(=O)(=O)O)ccc21	-14.0867	0	0.0682	-0.0682	TN	19.187	No
*	299-85-4	COP(S)(=NC(C)C)Oc1ccc(Cl)cc1Cl	4.7299	1	0.7972	0.2028	TP	2.0997	YES
+	868-77-9	C=C(C)C(=O)OCCO	-4.929	0	0.423	-0.423	TN	0.0286	YES
#	77-81-6	CCOP(=O)(C#N)N(C)C	-3.1278	1	0.4928	0.5072	FN	1.0797	YES
+	590-28-3	N#CO	-3.4422	0	0.4806	-0.4806	TN	1.0171	YES
*	81-81-2	CC(=O)CC(c1ccccc1)c1c(O)c2ccccc2oc1=O	-4.0124	1	0.4585	0.5415	FN	7.0766	No
+	102-60-3	CC(O)CN(CCN(CC(C)O)CC(C)O)CC(C)O	-1.14	0	0.5698	-0.5698	FP	0.0525	YES
+	301-12-2	CCS(=O)CCSP(=O)(OC)OC	1.829	1	0.6848	0.3152	TP	0.0886	YES
+	8002-74-2	CCCNCC(O)COc1ccccc1C(=O)CCc1ccccc1	-12.9934	0	0.1106	-0.1106	TN	0.0704	YES
+	108-42-9	Nc1cccc(Cl)c1	-0.0529	1	0.6119	0.3881	TP	0.0233	YES
-	145650-60-8	CCOP(Oc1c(C)cc(C(C)(C)C)cc1C(C)(C)C)Oc1c(C)cc(C(C)(C)C)cc1C(C)(C)C	-10.5142	0	0.2066	-0.2066	TN	1.1293	YES
#	55-38-9	COP(=S)(OC)Oc1ccc(SC)c(C)c1	5.279	1	0.8185	0.1815	TP	1.1133	YES
#	106-02-5	O=C1CCCCCCCCCCCCCCO1	-14.4205	0	0.0553	-0.0553	TN	1.0237	YES
-	2314-09-02	CCCCOC(=O)C1(O)c2ccccc2-c2ccccc21	-3.7148	1	0.4701	0.5299	FN	7.0853	No
-	17980-47-1	CCO[Si](CC(C)C)(OCC)OCC	-8.6288	0	0.2797	-0.2797	TN	1.0353	YES
#	2587-90-8	COP(=O)(OC)SCCSC	5.8857	1	0.842	0.158	TP	1.0773	YES
*	107-22-2	O=CC=O	-8.1858	0	0.2968	-0.2968	TN	0.0078	YES
*	6610-29-3	CNC(=S)NN	-0.5048	1	0.5944	0.4056	TP	2.0375	YES
-	80443-63-6	CC(C)(C)C1(CCc2ccc(Cl)cc2)CO1	-2.5077	0	0.5168	-0.5168	FP	1.0693	YES
#	29173-31-7	COC(=O)N(C)C(=O)CSP(C)(=S)OC	-1.0956	1	0.5715	0.4285	TP	2.1021	YES
+	118685-34-0	CCCCc1ccc2n[nH]nc2c1	-11.3782	0	0.1732	-0.1732	TN	4.0387	YES
-	7292-16-2	CCCOP(=O)(OCCC)Oc1ccc(SC)cc1	1.7781	1	0.6829	0.3171	TP	1.094	YES
+	324763-51-1	CC(C)(CN)C(N)=O	-3.5552	0	0.4762	-0.4762	TN	1.0269	YES
-	52-46-0	C1CN1P1(N2CC2)=NP(N2CC2)(N2CC2)=NP(N2CC2)(N2CC2)=N1	2.8672	1	0.7251	0.2749	TP	39.1357	No
#	78491-02-8	O=C1C(N(CO)C(=O)NCO)N(CO)C(=O)N1CO	-9.4424	0	0.2482	-0.2482	TN	4.0813	YES
*	17040-19-6	CCS(=O)(=O)CCSP(=O)(OC)OC	0.4259	1	0.6305	0.3695	TP	0.1069	YES
*	140-66-9	CC(C)(C)CC(C)(C)c1ccc(O)cc1	-5.0192	0	0.4195	-0.4195	TN	0.0418	YES
*	1113-02-6	CNC(=O)CSP(=O)(OC)OC	1.2279	1	0.6615	0.3385	TP	0.0785	YES
#	526-95-4	O=C(O)C(O)C(O)C(O)C(O)CO	-11.9645	0	0.1504	-0.1504	TN	0.0495	YES
+	3861-47-0	CCCCCCCC(=O)Oc1c(I)cc(C#N)cc1I	2.0574	1	0.6937	0.3063	TP	9.062	No
-	2210-79-9	Cc1ccccc1OCC1CO1	-5.4623	0	0.4024	-0.4024	TN	0.035	YES
+	62-74-8	O=C(O)CF	5.8289	1	0.8398	0.1602	TP	2.0161	YES
+	21145-77-7	CC(=O)c1cc2c(cc1C)C(C)(C)C(C)CC2(C)C	-4.6416	0	0.4341	-0.4341	TN	1.0702	YES
#	116-06-3	CNC(=O)ON=CC(C)(C)SC	0.0682	1	0.6166	0.3834	TP	4.0504	YES
-	106264-79-3	CSc1cc(SC)c(N)c(C)c1N	-6.7468	0	0.3526	-0.3526	TN	5.0537	YES
*	24934-91-6	CCOP(=S)(OCC)SCCl	5.915	1	0.8431	0.1569	TP	1.0901	YES
-	NoCAS	CCC(Oc1ccc(F)c(C(F)(F)F)c1)C(=O)NCc1ccccc1	-4.9621	0	0.4217	-0.4217	TN	4.1448	YES
*	505-60-2	ClCCSCCCl	1.7252	1	0.6808	0.3192	TP	0.0191	YES
-	NoCAS	CCCCCCCCSC(=O)Oc1cc(Cl)nnc1-c1ccccc1	-6.2711	0	0.371	-0.371	TN	8.0703	No
#	25899-50-7	CC=CCC	-1.1224	1	0.5705	0.4295	TP	0.0048	YES
+	69184-17-4	COC(=O)COc1nc(F)c(Cl)c(N)c1Cl	-12.7826	0	0.1187	-0.1187	TN	2.0781	YES
-	1491-41-4	CCOP(=O)(OCC)ON1C(=O)c2cccc3cccc(c23)C1=O	6.0029	1	0.8465	0.1535	TP	9.1467	No
#	87172-89-2	CC(C)C12CCC(C)(O1)C(O)C2	-3.5761	0	0.4754	-0.4754	TN	3.0514	YES
#	824-11-3	CCC12COP(OC1)OC2	13.3219	1	1.1301	-0.1301	TP	6.056	YES
+	7122-04-05	CNC(=O)Oc1ccccc1C1OC(C)C(C)O1	-4.6431	0	0.4341	-0.4341	TN	1.0669	YES
+	107-20-0	O=CCCl	-3.958	1	0.4606	0.5394	FN	0.0084	YES
+	80-04-6	CC(C)(C1CCC(O)CC1)C1CCC(O)CC1	-6.5638	0	0.3597	-0.3597	TN	0.0549	YES
*	2275-18-5	CCOP(=S)(OCC)SCC(=O)NC(C)C	2.6044	1	0.7149	0.2851	TP	1.111	YES
-	NoCAS	CCOP(=O)=O	-1.8331	0	0.543	-0.543	FP	1.0461	YES
+	611-06-3	O=[N+]([O-])c1ccc(Cl)cc1Cl	3.9977	1	0.7689	0.2311	TP	0.0472	YES
-	13680-35-8	CCc1cc(Cc2cc(CC)c(N)c(CC)c2)cc(CC)c1N	-13.1663	0	0.1039	-0.1039	TN	2.0836	YES
#	107-27-7	CC[Hg]Cl	-0.2672	1	0.6036	0.3964	TP	1.0047	YES
#	31138-65-5	O=C(O)C(O)C(O)C(O)C(O)C(O)CO	-13.8513	0	0.0773	-0.0773	TN	0.0581	YES
+	95-48-7	Cc1ccccc1O	-0.775	1	0.5839	0.4161	TP	0.019	YES
-	3069-29-2	CO[Si](C)(CCCNCCN)OC	-1.5942	0	0.5522	-0.5522	FP	1.0341	YES
*	NoCAS	Cc1ccc(N=CN(C)C=Nc2ccc(C)cc2C)c(C)c1	1.902	1	0.6877	0.3123	TP	5.0766	YES
+	141-75-3	CCCC(=O)Cl	-9.5161	0	0.2453	-0.2453	TN	1.0141	YES
+	52756-25-9	COC(=O)C(C)N(C(=O)c1ccccc1)c1ccc(F)c(Cl)c1	-3.8166	1	0.4661	0.5339	FN	2.0959	YES
+	51308-54-4	CCCCSC(=Nc1cccnc1)SCc1ccc(C(C)(C)C)cc1	-4.2746	0	0.4484	-0.4484	TN	4.0866	YES
+	644-64-4	Cc1cc(OC(=O)N(C)C)nn1C(=O)N(C)C	-2.2785	1	0.5257	0.4743	TP	3.0689	YES
-	872-85-5	O=Cc1ccncc1	-1.1572	0	0.5691	-0.5691	FP	3.0197	YES
-	115-29-7	O=S1OCC2C(CO1)C1(Cl)C(Cl)=C(Cl)C2(Cl)C1(Cl)Cl	5.0901	1	0.8112	0.1888	TP	10.1138	No
*	97-88-1	C=C(C)C(=O)OCCCC	-4.5759	0	0.4367	-0.4367	TN	0.0273	YES
#	13171-21-6	CCN(CC)C(=O)C(Cl)=C(C)OP(=O)(OC)OC	0.49	1	0.633	0.367	TP	1.0968	YES
*	70321-85-6	CC(=O)CC(=O)Nc1ccc(S(=O)(=O)O)cc1	-14.2041	0	0.0637	-0.0637	TN	2.0976	YES
*	57-14-7	CN(C)N	2.6012	1	0.7148	0.2852	TP	0.0084	YES
*	143-13-5	CCCCCCCCCOC(C)=O	-9.5152	0	0.2453	-0.2453	TN	0.0219	YES
#	7554-65-6	Cc1cn[nH]c1	-1.019	1	0.5745	0.4255	TP	1.0164	YES
-	NoCAS	CC1=NNC(=O)N(N=Cc2cccnc2)C1	-6.0588	0	0.3792	-0.3792	TN	9.0772	No
*	563-12-2	CCOP(=S)(OCC)SCSP(=S)(OCC)OCC	9.3977	1	0.9781	0.0219	TP	2.1645	YES
*	112-54-9	CCCCCCCCCCCC=O	-11.3035	0	0.1761	-0.1761	TN	0.0113	YES
#	298-00-0	COP(=S)(OC)Oc1ccc([N+](=O)[O-])cc1	8.4115	1	0.9398	0.0602	TP	0.1237	YES
#	2893-78-9	O=c1[nH]c(=O)n(Cl)c(=O)n1Cl	-1.6945	0	0.5483	-0.5483	FP	11.0441	No
#	52645-53-1	CC1(C)C(C=C(Cl)Cl)C1C(=O)OCc1cccc(Oc2ccccc2)c1	5.6213	1	0.8318	0.1682	TP	3.1084	YES
-	112-70-9	CCCCCCCCCCCCCO	-10.1126	0	0.2222	-0.2222	TN	0.0109	YES
*	108-39-4	Cc1cccc(O)c1	-2.0606	1	0.5341	0.4659	TP	0.0217	YES
-	64249-01-0	COP(=S)(OC)SCC(=O)N(c1ccc(Cl)cc1)C(C)C	1.1942	0	0.6602	-0.6602	FP	1.1364	YES
#	108-98-5	Sc1ccccc1	-2.5433	1	0.5154	0.4846	TP	2.0154	YES
-	25059-80-7	CCOC(=O)Cn1c(=O)sc2cccc(Cl)c21	-6.7091	0	0.354	-0.354	TN	10.07	No
-	119-38-0	Cc1cc(OC(=O)N(C)C)n(C(C)C)n1	-0.5352	1	0.5932	0.4068	TP	1.0561	YES
-	52408-42-1	C=CC(=O)OCC(O)COCCCCOCC(O)COC(=O)C=C	-6.2965	0	0.37	-0.37	TN	0.0771	YES
+	13516-27-3	N=C(N)NCCCCCCCCNCCCCCCCCNC(=N)N	-2.2881	1	0.5253	0.4747	TP	3.0583	YES
#	121-32-4	CCOc1cc(C=O)ccc1O	-7.225	0	0.3341	-0.3341	TN	0.034	YES
+	65195-55-3	CCC(C)C1OC2(C=CC1C)CC1CC(CC=C(C)C(OC3CC(OC)C(OC4CC(OC)C(O)C(C)O4)C(C)O3)C(C)C=CC=C3COC4C(O)C(C)=CC(C(=O)O1)C34O)O2	9.4531	1	0.9802	0.0198	TP	33.2278	No
#	17661-50-6	CCCCCCCCCCCCCCCCCC(=O)OCCCCCCCCCCCCCC	-22.6322	0	-0.2628	0.2628	TN	0.0383	YES
*	2921-88-2	CCOP(=S)(OCC)Oc1nc(Cl)c(Cl)cc1Cl	3.274	1	0.7408	0.2592	TP	0.1174	YES
*	6701-13-9	C=C(C)C(=O)OCCCCCCCCCCOC(=O)C(=C)C	-9.7419	0	0.2366	-0.2366	TN	0.0596	YES
*	2636-26-2	COP(=S)(OC)Oc1ccc(C#N)cc1	3.3503	1	0.7438	0.2562	TP	0.1174	YES
*	629-11-8	OCCCCCCO	-7.1359	0	0.3375	-0.3375	TN	0.0086	YES
*	18854-01-8	CCOP(=S)(OCC)Oc1cc(-c2ccccc2)on1	1.8206	1	0.6845	0.3155	TP	7.1243	No
*	NoCAS	COC=C(C(=O)OC)c1ccccc1COc1cccc(C(F)(F)F)n1	-14.2977	0	0.0601	-0.0601	TN	2.1361	YES
-	109-02-4	CN1CCOCC1	-1.0716	1	0.5725	0.4275	TP	2.0195	YES
*	50512-35-1	CC(C)OC(=O)C(C(=O)OC(C)C)=C1SCCS1	-6.4698	0	0.3633	-0.3633	TN	4.0676	YES
+	139403-31-9	CCCCC(C)CC(O)C=CC1C(O)CC2CC(CCOCC(=O)OC)CC21	-3.9607	1	0.4605	0.5395	FN	1.0848	YES
#	16324-27-9	O=S(=O)(O)c1cccc(Nc2nc(NCCO)nc(Nc3ccc(C=Cc4ccc(Nc5nc(NCCO)nc(Nc6cccc(S(=O)(=O)O)c6)n5)cc4S(=O)(=O)O)c(S(=O)(=O)O)c3)n2)c1	-28.4514	0	-0.4883	0.4883	TN	55.3631	No
#	2655-19-8	CNC(=O)Oc1cc(C(C)(C)C)cc(C(C)(C)C)c1	-7.7354	1	0.3143	0.6857	FN	0.0665	YES
-	26399-36-0	CCCN(CC1CC1)c1c([N+](=O)[O-])cc(C(F)(F)F)cc1[N+](=O)[O-]	3.6921	0	0.757	-0.757	FP	2.1603	YES
*	1498-64-2	CCOP(=S)(Cl)Cl	4.2441	1	0.7784	0.2216	TP	2.0702	YES
*	123-38-6	CCC=O	-5.3099	0	0.4083	-0.4083	TN	0.0048	YES
+	90-02-8	O=Cc1ccccc1O	-4.7079	1	0.4316	0.5684	FN	1.0222	YES
#	3089-16-5	O=c1c2cc3[nH]c4c(Cl)cccc4c(=O)c3cc2[nH]c2c(Cl)cccc12	5.2486	0	0.8173	-0.8173	FP	21.1225	No
+	93-76-5	O=C(O)COc1cc(Cl)c(Cl)cc1Cl	-5.5558	1	0.3987	0.6013	FN	0.0537	YES
+	124-64-1	OC[P+](CO)(CO)CO	-2.8903	0	0.502	-0.502	FP	1.0267	YES
-	54-11-5	CN1CCCC1c1cccnc1	-5.173	1	0.4136	0.5864	FN	4.0305	YES
+	32167-31-0	OCCOCC#CCOCCO	0.663	0	0.6397	-0.6397	FP	1.0466	YES
*	36614-38-7	COP(=S)(OC)SCCSC(C)C	6.981	1	0.8844	0.1156	TP	1.1008	YES
#	NoCAS	O=C(O)c1nc(Cl)ccc1Cl	-6.901	0	0.3466	-0.3466	TN	0.0399	YES
*	694-83-7	NC1CCCCC1N	-2.3291	1	0.5237	0.4763	TP	2.0172	YES
+	2303-16-4	CC(C)N(C(=O)SCC(Cl)=CCl)C(C)C	-2.3338	0	0.5236	-0.5236	FP	4.0627	YES
+	96-24-2	OCC(O)CCl	-2.9986	1	0.4978	0.5022	FN	1.0146	YES
#	56553-60-7	CC(=O)OB(OC(C)=O)OC(C)=O	-9.0806	0	0.2622	-0.2622	TN	6.0483	YES
*	6164-98-3	Cc1cc(Cl)ccc1N=CN(C)C	1.7546	1	0.6819	0.3181	TP	3.0384	YES
-	4849-32-5	CN(C)C(=O)Nc1cccc(OC(=O)NC(C)(C)C)c1	-10.124	0	0.2218	-0.2218	TN	1.0732	YES
#	98-94-2	CN(C)C1CCCCC1	-0.9269	1	0.5781	0.4219	TP	0.0188	YES
#	55634-91-8	C=CCON=C(CCC)C1C(=O)CC(C)(C)C(C(=O)OC)C1=O	-8.6328	0	0.2795	-0.2795	TN	4.0757	YES
-	85-00-7	c1cc[n+]2c(c1)-c1cccc[n+]1CC2	2.231	1	0.7004	0.2996	TP	7.047	No
#	425-180-1	O=C1OC(C(O)CO)C(=O)C1OP(=O)(O)O	0.4106	0	0.6299	-0.6299	FP	2.0984	YES
+	107-07-3	OCCCl	-2.1011	1	0.5326	0.4674	TP	0.0074	YES
+	756-13-8	O=C(C(F)(F)C(F)(F)F)C(F)(C(F)(F)F)C(F)(F)F	-11.7592	0	0.1584	-0.1584	TN	0.2933	YES
-	136-30-1	CCCCN(CCCC)C(=S)S	0.4152	1	0.6301	0.3699	TP	1.046	YES
#	63917-01-1	CCCCCCCCCCCC(=O)OCSC#N	-11.4981	0	0.1685	-0.1685	TN	2.0467	YES
*	3734-95-0	CCOP(=O)(OCC)SCC(=O)NC(C)(C)C#N	1.662	1	0.6784	0.3216	TP	1.1182	YES
#	57-88-5	CC(C)CCCC(C)C1CCC2C3CC=C4CC(O)CCC4(C)C3CCC12C	-3.7306	0	0.4694	-0.4694	TN	15.0883	No
*	23505-41-1	CCOP(=S)(OCC)Oc1cc(C)nc(N(CC)CC)n1	9.0131	1	0.9632	0.0368	TP	0.1165	YES
+	54830-99-8	CC(=O)OC1=CCC2C3CCC(C3)C12	4.8784	0	0.803	-0.803	FP	4.0745	YES
*	63449-41-2	CCCCCCCCCC[N+](C)(C)Cc1ccccc1	-6.4927	1	0.3624	0.6376	FN	0.0382	YES
+	1762-95-4	N#CS	-1.9371	0	0.5389	-0.5389	FP	1.0209	YES
+	51-43-4	CNCC(O)c1ccc(O)c(O)c1	-1.569	1	0.5532	0.4468	TP	0.0448	YES
#	68784-12-3	CC(C)CCCCCCCCCCCCCC=CC1CC(=O)OC1=O	-20.3731	0	-0.1753	0.1753	TN	1.0505	YES
+	696-28-6	Cl[As](Cl)c1ccccc1	-0.585	1	0.5913	0.4087	TP	2.0211	YES
+	126-73-8	CCCCOP(=O)(OCCCC)OCCCC	-4.3605	0	0.445	-0.445	TN	0.0682	YES
+	565-74-2	CC(C)C(Br)C(=O)O	-5.9487	1	0.3835	0.6165	FN	2.0284	YES
#	1675-54-3	CC(C)(c1ccc(OCC2CO2)cc1)c1ccc(OCC2CO2)cc1	-0.2812	0	0.6031	-0.6031	FP	6.0873	YES
-	100-53-8	SCc1ccccc1	-1.5058	1	0.5556	0.4444	TP	1.0202	YES
-	38260-54-7	CCOc1cc(OP(=S)(OC)OC)nc(CC)n1	-0.3236	0	0.6014	-0.6014	FP	0.1086	YES
-	71422-67-8	O=C(NC(=O)c1c(F)cccc1F)Nc1cc(Cl)c(Oc2ncc(C(F)(F)F)cc2Cl)c(Cl)c1	3.581	1	0.7527	0.2473	TP	15.1887	No
#	15790-07-5	O=C1C=Cc2cc(S(=O)(=O)O)ccc2/C1=N\Nc1ccc(S(=O)(=O)O)cc1	-19.8514	0	-0.1551	0.1551	TN	19.1666	No
-	88485-37-4	FC(F)(F)C(=NOCC1OCCO1)c1ccc(Cl)cc1	3.8405	1	0.7628	0.2372	TP	6.111	YES
-	65-85-0	O=C(O)c1ccccc1	-3.7439	0	0.4689	-0.4689	TN	0.0249	YES
#	5836-29-3	O=c1oc2ccccc2c(O)c1C1CCCc2ccccc21	-3.139	1	0.4924	0.5076	FN	11.0802	No
*	98283-67-1	CCCCCCCCCCCOC1OC(CO)C(O)C(O)C1O	-3.7278	0	0.4695	-0.4695	TN	0.0587	YES
-	115-32-2	OC(c1ccc(Cl)cc1)(c1ccc(Cl)cc1)C(Cl)(Cl)Cl	2.8106	1	0.7229	0.2771	TP	4.0789	YES
*	473278-76-1	CS(=O)(=O)c1ccc(C(O)=C2C(=O)CCCC2=O)c(Cl)c1COCC1CCCO1	-20.4008	0	-0.1764	0.1764	TN	5.1383	YES
#	542-75-6	ClC=CCCl	0.7496	1	0.643	0.357	TP	1.0105	YES
#	5281-04-9	Cc1ccc(N=Nc2c(O)c(C(=O)O)cc3ccccc23)c(S(=O)(=O)O)c1	-8.2772	0	0.2933	-0.2933	TN	9.1687	No
#	2497-07-06	CCOP(=S)(OCC)SCCS(=O)CC	5.5883	1	0.8305	0.1695	TP	1.1185	YES
*	53306-54-0	CCCCCC(CCC)COC(=O)c1ccccc1C(=O)OCC(CCC)CCCCC	-14.6917	0	0.0448	-0.0448	TN	0.0698	YES
-	538-07-8	CCN(CCCl)CCCl	5.1072	1	0.8118	0.1882	TP	1.022	YES
-	104-65-4	O=COCC=Cc1ccccc1	-5.9041	0	0.3852	-0.3852	TN	2.0278	YES
-	4635-87-4	CC=CCC#N	-0.011	1	0.6135	0.3865	TP	0.0268	YES
#	67801-15-4	CC(=O)C(C)C=CC1CC=C(C)C1(C)C	-3.1746	0	0.491	-0.491	TN	0.0489	YES
+	74115-24-5	Clc1ccccc1-c1nnc(-c2ccccc2Cl)nn1	-10.4093	1	0.2107	0.7893	FN	18.0683	No
+	13114-72-2	CNC(=O)N(c1ccccc1)c1ccccc1	-6.6989	0	0.3544	-0.3544	TN	0.0594	YES
+	631-93-6	CN(c1ccc(Cl)cc1)S(=O)(=O)c1ccc(Cl)cc1	1.3479	1	0.6662	0.3338	TP	1.0963	YES
*	120-78-5	c1ccc2sc(SSc3nc4ccccc4s3)nc2c1	5.8316	0	0.8399	-0.8399	FP	26.0616	No
+	2431-96-1	CCN(CC)C(=O)Cc1ccccc1	-2.8026	1	0.5054	0.4946	TP	0.0396	YES
-	3147-75-9	CC(C)(C)CC(C)(C)c1ccc(O)c(-n2nc3ccccc3n2)c1	-9.996	0	0.2267	-0.2267	TN	10.1035	No
#	78-34-2	CCOP(=S)(OCC)SC1OCCOC1SP(=S)(OCC)OCC	11.2721	1	1.0507	-0.0507	TP	5.1799	YES
*	67845-93-6	CCCCCCCCCCCCCCCCOC(=O)c1cc(C(C)(C)C)c(O)c(C(C)(C)C)c1	-20.5819	0	-0.1834	0.1834	TN	0.0816	YES
-	13098-39-0	O=C(C(F)(F)F)C(F)(F)F	-7.0492	1	0.3409	0.6591	FN	0.1384	YES
-	80-08-0	Nc1ccc(S(=O)(=O)c2ccc(N)cc2)cc1	-7.5228	0	0.3225	-0.3225	TN	1.1035	YES
+	2164-09-02	C=C(C)C(=O)Nc1ccc(Cl)c(Cl)c1	-2.2975	1	0.525	0.475	TP	1.0545	YES
*	13419-15-3	CCCCCCCCCCCCCCCCCC(=O)O[Al]=O	-16.3294	0	-0.0187	0.0187	TN	0.0305	YES
#	786-19-6	CCOP(=S)(OCC)SCSc1ccc(Cl)cc1	6.2827	1	0.8574	0.1426	TP	5.1119	YES
#	25797-81-3	Cc1cc(Nc2cc(S(=O)(=O)O)c(N)c3c2C(=O)c2ccccc2C3=O)cc(S(=O)(=O)NCCO)c1C	-19.1535	0	-0.1281	0.1281	TN	12.2309	No
-	141-66-2	COP(=O)(OC)OC(C)=CC(=O)N(C)C	-4.3571	1	0.4452	0.5548	FN	0.0905	YES
#	33456-68-7	COc1ccc2c(c1)C(=O)N(CCc1ccc(S(N)(=O)=O)cc1)C(=O)C2(C)C	-15.5672	0	0.0109	-0.0109	TN	5.1489	YES
-	105-39-5	CCOC(=O)CCl	-2.0486	1	0.5346	0.4654	TP	1.0218	YES
-	598-56-1	CCN(C)C	1.812	0	0.6842	-0.6842	FP	0.0087	YES
-	56073-10-0	O=c1oc2ccccc2c(O)c1C1CC(c2ccc(-c3ccc(Br)cc3)cc2)Cc2ccccc21	3.1078	1	0.7344	0.2656	TP	18.1754	No
*	477-700-1	C(CSSCCC[Si]12OCCN(CCO1)CCO2)C[Si]12OCCN(CCO1)CCO2	-3.7636	0	0.4682	-0.4682	TN	12.0883	No
*	368-97-8	F[As](F)c1ccccc1	-1.9104	1	0.54	0.46	TP	2.0402	YES
#	68228-19-3	CCNc1nc(Cl)nc(NCC(=O)O)n1	-4.5161	0	0.439	-0.439	TN	3.0553	YES
+	79-04-9	O=C(Cl)CCl	1.0969	1	0.6565	0.3435	TP	1.0207	YES
+	26140-60-3	c1ccc(-c2ccc(-c3ccccc3)cc2)cc1	-6.2597	0	0.3715	-0.3715	TN	8.0972	No
#	58-90-2	Oc1c(Cl)cc(Cl)c(Cl)c1Cl	4.8663	1	0.8025	0.1975	TP	0.0434	YES
#	453-460-3	CC(CC(=O)OCC(COCC(COC(=O)CC(C)CC(C)(C)C)(COC(=O)CC(C)CC(C)(C)C)COC(=O)CC(C)CC(C)(C)C)(COC(=O)CC(C)CC(C)(C)C)COC(=O)CC(C)CC(C)(C)C)CC(C)(C)C	-28.1945	0	-0.4783	0.4783	TN	0.2376	YES
#	13194-48-4	CCCSP(=O)(OCC)SCCC	4.2485	1	0.7786	0.2214	TP	1.0705	YES
*	5384-21-4	Cc1cc(Cc2cc(C)c(O)c(C)c2)cc(C)c1O	-8.8263	0	0.272	-0.272	TN	1.0792	YES
+	3120-74-9	CSc1ccc(O)cc1C	-5.8806	1	0.3861	0.6139	FN	3.0273	YES
#	1843-05-6	CCCCCCCCOc1ccc(C(=O)c2ccccc2)c(O)c1	-14.0556	0	0.0694	-0.0694	TN	0.0779	YES
+	696-24-2	Br[As](Br)c1ccccc1	0.1274	1	0.6189	0.3811	TP	3.0245	YES
#	57741-47-6	Nc1ccc2cc(S(=O)(=O)O)cc(O)c2c1N=Nc1ccc(Cl)cc1C(F)(F)F	-15.5419	0	0.0118	-0.0118	TN	5.1978	YES
-	1129-41-5	CNC(=O)Oc1cccc(C)c1	-1.8135	1	0.5437	0.4563	TP	0.0414	YES
#	236391-76-7	CCC(=O)OCC(=O)OC(C)C1CCCC(C)(C)C1	-8.6677	0	0.2782	-0.2782	TN	0.0615	YES
#	2307-49-5	COc1c(Cl)cc(Cl)c(Cl)c1C(=O)O	-5.6199	1	0.3962	0.6038	FN	0.0574	YES
#	82097-50-5	COc1nc(C)nc(NC(=O)NS(=O)(=O)c2ccccc2OCCCl)n1	-20.0259	0	-0.1619	0.1619	TN	7.1236	No
-	13121-70-5	O[Sn](C1CCCCC1)(C1CCCCC1)C1CCCCC1	2.1822	1	0.6985	0.3015	TP	2.0539	YES
-	106-94-5	CCCBr	-2.2105	0	0.5283	-0.5283	FP	2.0021	YES
+	900-95-8	CC(=O)O[Sn](c1ccccc1)(c1ccccc1)c1ccccc1	4.3579	1	0.7828	0.2172	TP	2.0732	YES
+	22591-21-5	CC(C)(C)C(=O)C(Cl)Cl	-4.072	0	0.4562	-0.4562	TN	1.0341	YES
*	919-86-8	CCSCCSP(=O)(OC)OC	3.8175	1	0.7619	0.2381	TP	0.0691	YES
#	68551-19-9	CCCCCCCCCCC(C)C	-8.2952	0	0.2926	-0.2926	TN	0.0117	YES
-	136-96-9	CCN(CC)CCOc1ccc2nc(N(C)C)sc2c1	-4.895	1	0.4243	0.5757	FN	8.0555	No
+	3407-42-9	CC1C2CC(CC2C2CCCC(O)C2)C1(C)C	-15.3833	0	0.018	-0.018	TN	2.0696	YES
*	97-17-6	CCOP(=S)(OCC)Oc1ccc(Cl)cc1Cl	6.7607	1	0.8759	0.1241	TP	0.1055	YES
+	75-66-1	CC(C)(C)S	-0.2504	0	0.6043	-0.6043	FP	1.0167	YES
*	100-46-9	NCc1ccccc1	-1.0398	1	0.5737	0.4263	TP	1.0169	YES
+	152-16-9	CN(C)P(=O)(OP(=O)(N(C)C)N(C)C)N(C)C	1.2609	0	0.6628	-0.6628	FP	3.1085	YES
#	88-18-6	CC(C)(C)c1ccccc1O	-2.0132	1	0.536	0.464	TP	0.0274	YES
*	100-21-0	O=C(O)c1ccc(C(=O)O)cc1	-8.3172	0	0.2917	-0.2917	TN	0.0447	YES
+	113-48-4	CCCCC(CC)CN1C(=O)C2C3C=CC(C3)C2C1=O	-5.8245	1	0.3883	0.6117	FN	7.0856	No
+	5915-41-3	CCNc1nc(Cl)nc(NC(C)(C)C)n1	-4.0213	0	0.4582	-0.4582	TN	2.0519	YES
-	76840-16-9	CCCCC(CC)C(=O)OCC(COC(=O)C=Cc1ccc(OC)cc1)OC(=O)C=Cc1ccc(OC)cc1	-3.289	1	0.4865	0.5135	FN	3.1217	YES
#	NoCAS	COC(=O)c1ccccc1S(=O)(=O)NC(=O)N(C)c1nc(C)nc(OC)n1	-12.8599	0	0.1158	-0.1158	TN	3.1304	YES
-	1085-98-9	CN(C)S(=O)(=O)N(SC(F)(Cl)Cl)c1ccccc1	-0.7811	1	0.5837	0.4163	TP	4.1246	YES
#	112-85-6	CCCCCCCCCCCCCCCCCCCCCC(=O)O	-16.704	0	-0.0332	0.0332	TN	0.0282	YES
*	3383-96-8	COP(=S)(OC)Oc1ccc(Sc2ccc(OP(=S)(OC)OC)cc2)cc1	6.1131	1	0.8508	0.1492	TP	4.2052	YES
#	41669-30-1	CC(C)CCCCCCCCCCCCCCCOC(=O)CCCCCCCCCCCCCCC(C)C	-22.5257	0	-0.2587	0.2587	TN	0.0486	YES
#	2597-03-07	CCOC(=O)C(SP(=S)(OC)OC)c1ccccc1	2.2722	1	0.702	0.298	TP	2.1096	YES
+	27603-25-4	CS(=O)(=O)c1nnc(C(F)(F)F)s1	-7.5808	0	0.3203	-0.3203	TN	7.1284	No
*	3734-48-3	ClC1=C(Cl)C2(Cl)C3CC=CC3C1(Cl)C2(Cl)Cl	15.8257	1	1.2271	-0.2271	TP	7.1094	No
*	17438-89-0	CCCCCCCCCCC(C)CCCCCCCC	-12.3942	0	0.1338	-0.1338	TN	0.0166	YES
-	115-90-2	CCOP(=S)(OCC)Oc1ccc(S(C)=O)cc1	5.0932	1	0.8113	0.1887	TP	2.1204	YES
+	60568-05-0	CON(C(=O)c1cc(C)oc1C)C1CCCCC1	-5.9943	0	0.3817	-0.3817	TN	8.0456	No
-	22781-23-3	CNC(=O)Oc1cccc2c1OC(C)(C)O2	2.8508	1	0.7244	0.2756	TP	1.0648	YES
*	41026-17-9	CC1(C)COC(=O)C2CC=CCC2C(=O)OC1	-6.4012	0	0.366	-0.366	TN	0.0758	YES
#	4104-14-7	CC(N)=NP(=S)(Oc1ccc(Cl)cc1)Oc1ccc(Cl)cc1	10.0045	1	1.0016	-0.0016	TP	5.1155	YES
+	3508-98-3	CCCCC(C#N)c1ccccc1	-6.0251	0	0.3805	-0.3805	TN	0.0428	YES
#	3689-24-5	CCOP(=S)(OCC)OP(=S)(OCC)OCC	2.859	1	0.7247	0.2753	TP	0.1516	YES
-	577-11-7	CCCCC(CC)COC(=O)CC(C(=O)OCC(CC)CCCC)S(=O)(=O)O	-12.45	0	0.1316	-0.1316	TN	1.1059	YES
#	13071-79-9	CCOP(=S)(OCC)SCSC(C)(C)C	4.5799	1	0.7914	0.2086	TP	2.1061	YES
+	110964-79-9	CS(=O)(=O)c1ccc(C(=O)O)c([N+](=O)[O-])c1	-5.7868	0	0.3898	-0.3898	TN	0.113	YES
-	39515-41-8	CC1(C)C(C(=O)OC(C#N)c2cccc(Oc3ccccc3)c2)C1(C)C	-0.4395	1	0.5969	0.4031	TP	3.1534	YES
*	71-36-3	CCCCO	-4.119	0	0.4544	-0.4544	TN	0.0045	YES
*	42509-80-8	CCOP(=S)(OCC)Oc1nc(Cl)n(C(C)C)n1	3.5511	1	0.7515	0.2485	TP	2.1125	YES
+	2235-00-9	C=CN1CCCCCC1=O	-8.6321	0	0.2795	-0.2795	TN	4.0216	YES
-	3425-61-4	CCC(C)(C)OO	-3.2518	1	0.488	0.512	FN	2.0133	YES
#	82692-44-2	Cc1ccc(C(=O)COc2c(C(=O)c3ccc(Cl)c(C)c3Cl)c(C)nn2C)cc1	-8.715	0	0.2763	-0.2763	TN	9.1335	No
+	100-60-7	CNC1CCCCC1	-2.2194	1	0.528	0.472	TP	1.0175	YES
*	54464-57-2	CC(=O)C1(C)CC2=C(CCCC2(C)C)CC1C	-8.5598	0	0.2823	-0.2823	TN	2.0603	YES
-	68955-53-3	CC(C)(C)CCCCCCCCCN	-5.3305	1	0.4075	0.5925	FN	0.0198	YES
#	149-57-5	CCCCC(CC)C(=O)O	-6.6854	0	0.355	-0.355	TN	0.0215	YES
*	326-12-5	COP(=O)(OC)OC(C)=CC(=O)OC(C)c1ccccc1	-4.8128	1	0.4275	0.5725	FN	0.1042	YES
*	13586-84-0	CCCCCCCCCCCCCCCCCC(=O)O	-14.0402	0	0.07	-0.07	TN	0.0253	YES
+	420-04-2	N#CN	-1.2599	1	0.5652	0.4348	TP	1.0176	YES
+	93-18-5	CCOc1ccc2ccccc2c1	-8.4613	0	0.2862	-0.2862	TN	0.0431	YES
*	2778-04-03	COc1coc(CSP(=O)(OC)OC)cc1=O	-2.4396	1	0.5195	0.4805	TP	7.083	No
-	59312-61-7	CC1=C(C#N)C(=O)N(C)C(=O)/C1=N\Nc1cccc(OS(=O)(=O)c2ccccc2)c1	-12.4545	0	0.1315	-0.1315	TN	17.1649	No
+	120-80-9	Oc1ccccc1O	-0.7813	1	0.5837	0.4163	TP	0.0193	YES
*	112-58-3	CCCCCCOCCCCCC	-7.7229	0	0.3148	-0.3148	TN	0.014	YES
+	3037-72-7	CCO[Si](C)(CCCCN)OCC	-6.342	1	0.3683	0.6317	FN	1.0287	YES
+	1689-84-5	N#Cc1cc(Br)c(O)c(Br)c1	-0.968	0	0.5765	-0.5765	FP	5.0588	YES
+	518-28-5	COc1cc(C2c3cc4c(cc3C(O)C3COC(=O)C23)OCO4)cc(OC)c1OC	7.1939	1	0.8927	0.1073	TP	22.1421	No
*	24437-60-3	O=S(=O)(CCl)c1ccc(Br)cc1	-2.3124	0	0.5244	-0.5244	FP	5.0672	YES
-	14437-17-3	COC(=O)C(Cl)Cc1ccc(Cl)cc1	-2.0926	1	0.5329	0.4671	TP	0.0569	YES
*	6358-85-6	CC(=O)/C(=N\Nc1ccc(-c2ccc(N/N=C(\C(C)=O)C(=O)Nc3ccccc3)c(Cl)c2)cc1Cl)C(=O)Nc1ccccc1	-9.8186	0	0.2336	-0.2336	TN	33.2068	No
-	80-15-9	CC(C)(OO)c1ccccc1	-1.5332	1	0.5546	0.4454	TP	3.0278	YES
-	111-81-9	C=CCCCCCCCCC(=O)OC	-7.9838	0	0.3047	-0.3047	TN	0.0253	YES
-	1646-88-4	CNC(=O)ON=CC(C)(C)S(C)(=O)=O	-3.1587	1	0.4916	0.5084	FN	6.0756	YES
*	3452-07-1	C=CCCCCCCCCCCCCCCCCCC	-11.607	0	0.1643	-0.1643	TN	0.0155	YES
*	50-29-3	Clc1ccc(C(c2ccc(Cl)cc2)C(Cl)(Cl)Cl)cc1	4.0699	1	0.7717	0.2283	TP	5.0822	YES
+	23410-40-4	CO[Si](C)(CC(C)CNCCN)OC	-4.406	0	0.4433	-0.4433	TN	1.0389	YES
#	22224-92-6	CCOP(=O)(NC(C)C)Oc1ccc(SC)c(C)c1	2.9899	1	0.7298	0.2702	TP	2.0986	YES
*	173194-95-1	OB(O)c1ccc2cc(O)ccc2c1	-3.8425	0	0.4651	-0.4651	TN	5.0501	YES
-	79538-32-2	Cc1c(F)c(F)c(COC(=O)C2C(C=C(Cl)C(F)(F)F)C2(C)C)c(F)c1F	1.7292	1	0.681	0.319	TP	8.2126	No
-	3794-83-0	CC(O)(P(=O)(O)O)P(=O)(O)O	-7.1138	0	0.3384	-0.3384	TN	4.0996	YES
-	518-20-7	COC1(C)CC(c2ccccc2)c2c(c3ccccc3oc2=O)O1	5.4682	1	0.8258	0.1742	TP	10.1251	No
*	89269-64-7	C/C(=N\Nc1nc(C)cc(C)n1)c1ccccc1C	-12.4629	0	0.1311	-0.1311	TN	11.0595	No
#	122-14-5	COP(=S)(OC)Oc1ccc([N+](=O)[O-])c(C)c1	7.3128	1	0.8973	0.1027	TP	0.1296	YES
+	150114-71-9	Nc1cc(Cl)nc(C(=O)O)c1Cl	-4.423	0	0.4426	-0.4426	TN	1.0496	YES
-	78-48-8	CCCCSP(=O)(SCCCC)SCCCC	3.5603	1	0.7519	0.2481	TP	1.0828	YES
-	NoCAS	CCCCOC(=O)C(C)Oc1ccc(Oc2ccc(C#N)cc2F)cc1	-2.7183	0	0.5087	-0.5087	FP	5.1043	YES
#	485-31-4	CCC(C)c1cc([N+](=O)[O-])cc([N+](=O)[O-])c1OC(=O)C=C(C)C	3.945	1	0.7668	0.2332	TP	0.1122	YES
-	634-93-5	Nc1c(Cl)cc(Cl)cc1Cl	1.9856	0	0.6909	-0.6909	FP	0.0358	YES
*	2700-89-2	CS(=O)(=O)C(Cl)=CCl	-4.0324	1	0.4577	0.5423	FN	2.063	YES
+	13360-78-6	CC(C)CP(=S)(S)CC(C)C	-3.593	0	0.4748	-0.4748	TN	4.0743	YES
-	91465-08-6	CC1(C)C(C=C(Cl)C(F)(F)F)C1C(=O)OC(C#N)c1cccc(Oc2ccccc2)c1	1.133	1	0.6579	0.3421	TP	1.2022	YES
+	34643-46-4	CCCSP(=S)(OCC)Oc1ccc(Cl)cc1Cl	7.7685	0	0.9149	-0.9149	FP	0.1039	YES
#	534-52-1	Cc1cc([N+](=O)[O-])cc([N+](=O)[O-])c1O	4.9164	1	0.8044	0.1956	TP	0.085	YES
-	1459-93-4	COC(=O)c1cccc(C(=O)OC)c1	-5.8794	0	0.3862	-0.3862	TN	0.0503	YES
+	2312-35-8	C#CCOS(=O)OC1CCCCC1Oc1ccc(C(C)(C)C)cc1	-6.3805	1	0.3668	0.6332	FN	5.096	YES
#	102-22-7	CC(C)=CCCC(C)=CCOC(=O)Cc1ccccc1	-11.5181	0	0.1677	-0.1677	TN	0.0578	YES

## Sheet: Table S3
Set	CAS	SMILES	DCW	Expr	Calc	Expr-Calc	Class	DefectSMILES	Applicability
*	78-90-0	CC(N)CN	0.6144	1	0.5668	0.4332	TP	0.0144	YES
#	110964-79-9	CS(=O)(=O)c1ccc(C(=O)O)c([N+](=O)[O-])c1	2.1807	0	0.6222	-0.6222	FP	0.0971	YES
-	119-65-3	c1ccc2cnccc2c1	2.1408	1	0.6208	0.3792	TP	0.043	YES
-	84087-01-4	O=C(O)c1c(Cl)ccc2cc(Cl)cnc12	-5.7697	0	0.3411	-0.3411	TN	2.0543	YES
-	96-33-3	C=CC(=O)OC	-1.7899	1	0.4818	0.5182	FN	0.0225	YES
#	330-55-2	CON(C)C(=O)Nc1ccc(Cl)c(Cl)c1	-4.8238	0	0.3745	-0.3745	TN	2.0517	YES
-	3115-68-2	CCCC[P+](CCCC)(CCCC)CCCC	-4.0122	1	0.4032	0.5968	FN	1.0211	YES
#	112-38-9	C=CCCCCCCCCC(=O)O	-5.8164	0	0.3394	-0.3394	TN	0.0304	YES
#	106-89-8	ClCC1CO1	0.331	1	0.5568	0.4432	TP	1.0169	YES
#	13074-65-2	CCCCCCC1CCCC1=O	-3.2722	0	0.4294	-0.4294	TN	0.0271	YES
+	109-06-8	Cc1ccccn1	3.2812	1	0.6611	0.3389	TP	0.0261	YES
*	NoCAS	CC(C)C(O)(c1ccc(OC(F)(F)F)cc1)c1cncnc1	-11.1733	0	0.15	-0.15	TN	3.0946	YES
*	6711-48-4	CN(C)CCCNCCCN(C)C	6.6088	1	0.7788	0.2212	TP	0.0377	YES
+	4767-03-7	CC(CO)(CO)C(=O)O	-2.5824	0	0.4538	-0.4538	TN	0.0354	YES
*	77-98-5	CC[N+](CC)(CC)CC	2.3471	1	0.6281	0.3719	TP	0.0108	YES
#	84-61-7	O=C(OC1CCCCC1)c1ccccc1C(=O)OC1CCCCC1	-15.4046	0	0.0003	-0.0003	TN	0.0824	YES
*	96-18-4	ClCC(Cl)CCl	5.0502	1	0.7237	0.2763	TP	2.0146	YES
+	2215-35-2	CC(C)CC(C)OP(=S)(S)OC(C)CC(C)C	1.8599	0	0.6109	-0.6109	FP	2.0831	YES
-	60-24-2	OCCS	1.1046	1	0.5842	0.4158	TP	1.0103	YES
*	27954-37-6	CN(C)C(=O)Nc1cccc(OC(F)(F)C(F)F)c1	-0.4041	0	0.5308	-0.5308	FP	0.0945	YES
+	13531-52-7	NCCCNCCN	6.1781	1	0.7636	0.2364	TP	0.0234	YES
*	68814-95-9	CCCCCCCCCN(CCCCCCCCC)CCCCCCCCC	-6.57	0	0.3128	-0.3128	TN	0.0453	YES
+	5397-31-9	CCCCC(CC)COCCCN	-2.292	1	0.4641	0.5359	FN	0.0217	YES
-	77182-82-2	CP(=O)(O)CCC(N)C(=O)O	-4.8329	0	0.3742	-0.3742	TN	2.0597	YES
-	124-02-7	C=CCNCC=C	2.7536	1	0.6425	0.3575	TP	0.0223	YES
#	6846-50-0	CC(C)C(=O)OCC(C)(C)C(OC(=O)C(C)C)C(C)C	-12.4075	0	0.1063	-0.1063	TN	0.057	YES
+	96-05-9	C=CCOC(=O)C(=C)C	-2.5858	1	0.4537	0.5463	FN	0.0306	YES
*	87-69-4	O=C(O)C(O)C(O)C(=O)O	-16.1351	0	-0.0255	0.0255	TN	0.0413	YES
#	2028-63-9	C#CC(C)O	0.9483	1	0.5786	0.4214	TP	1.0129	YES
#	NoCAS	CC1(C)CCC(=Cc2ccc(Cl)cc2)C1(O)Cn1cncn1	-14.8946	0	0.0184	-0.0184	TN	6.0804	YES
-	3033-62-3	CN(C)CCOCCN(C)C	1.1301	1	0.5851	0.4149	TP	0.0297	YES
*	112839-32-4	FC(F)(F)COC1CCC(Cn2cncn2)(c2ccc(Cl)cc2Cl)O1	-11.7534	0	0.1295	-0.1295	TN	17.0955	No
+	3121-61-7	C=CC(=O)OCCOC	-4.1584	1	0.3981	0.6019	FN	0.0288	YES
*	14960-06-6	CCCCCCCCCCCCN(CCC(=O)O)CCC(=O)O	-8.2998	0	0.2516	-0.2516	TN	0.0604	YES
*	141-91-3	CC1CNCC(C)O1	1.7942	1	0.6086	0.3914	TP	2.0229	YES
+	68551-19-9	CCCCCCCCCCC(C)C	-5.4354	0	0.3529	-0.3529	TN	0.017	YES
*	109-89-7	CCNCC	2.9803	1	0.6505	0.3495	TP	0.0119	YES
-	69852-45-5	CN(C)CCCNCCC#N	4.3171	0	0.6978	-0.6978	FP	0.0366	YES
*	140-31-8	NCCN1CCNCC1	7.0674	1	0.795	0.205	TP	0.0317	YES
*	127519-17-9	CCC(C)CCCOC(=O)CCc1cc(-n2nc3ccccc3n2)c(O)c(C(C)(C)C)c1	-12.6272	0	0.0986	-0.0986	TN	17.0973	No
-	108-99-6	Cc1cccnc1	0.4438	1	0.5608	0.4392	TP	1.0234	YES
#	55172-98-0	CC(C)(C)CC(C)(C)CC(=O)O	-4.78	0	0.3761	-0.3761	TN	0.0283	YES
#	111-92-2	CCCCNCCCC	1.3606	1	0.5932	0.4068	TP	0.0178	YES
+	80-33-1	O=S(=O)(Oc1ccc(Cl)cc1)c1ccc(Cl)cc1	-4.1677	0	0.3977	-0.3977	TN	1.0828	YES
+	100-69-6	C=Cc1ccccn1	2.5523	1	0.6354	0.3646	TP	0.0307	YES
*	70516-41-5	CCN(CCC(C)C)c1ccc2c(c1)Oc1cc(C)c(Nc3ccccc3)cc1C21OC(=O)c2ccccc21	2.2483	0	0.6246	-0.6246	FP	8.1524	No
*	110-60-1	NCCCCN	1.8531	1	0.6106	0.3894	TP	0.0135	YES
-	141773-73-1	CCC(=O)OCC(C)(C)OC(C)C1CCCC(C)(C)C1	-3.0481	0	0.4373	-0.4373	TN	0.0555	YES
+	7327-60-8	N#CCN(CC#N)CC#N	-1.3562	1	0.4971	0.5029	FN	0.0539	YES
#	19321-40-5	CCCCCCCCC=CCCCCCCCC(=O)OCC(COC(=O)CCCCCCCC=CCCCCCCCC)(COC(=O)CCCCCCCC=CCCCCCCCC)COC(=O)CCCCCCCC=CCCCCCCCC	-19.4372	0	-0.1423	0.1423	TN	0.1837	YES
*	75-52-5	C[N+](=O)[O-]	-1.3322	1	0.498	0.502	FN	0.0118	YES
*	25371-55-5	CCCCCCCCCCCCCCCCCCP(=O)(O)OC	-8.6939	0	0.2377	-0.2377	TN	3.0636	YES
#	107-54-0	C#CC(C)(O)CC(C)C	-1.5189	1	0.4914	0.5086	FN	1.0245	YES
-	150-76-5	COc1ccc(O)cc1	-4.7329	0	0.3777	-0.3777	TN	0.0242	YES
+	873-32-5	N#Cc1ccccc1Cl	-1.946	1	0.4763	0.5237	FN	1.0338	YES
*	302-23-8	CC(=O)OC1(C(C)=O)CCC2C3CCC4=CC(=O)CCC4(C)C3CCC21C	2.1363	0	0.6207	-0.6207	FP	13.1093	No
-	112-07-2	CCCCOCCOC(C)=O	-6.6739	1	0.3091	0.6909	FN	0.0235	YES
-	98-85-1	CC(O)c1ccccc1	-0.4905	0	0.5278	-0.5278	FP	0.0212	YES
*	110-89-4	C1CCNCC1	5.6309	1	0.7442	0.2558	TP	0.0201	YES
-	64249-01-0	COP(=S)(OC)SCC(=O)N(c1ccc(Cl)cc1)C(C)C	2.2513	0	0.6247	-0.6247	FP	1.1218	YES
-	1660-95-3	CC(C)OP(=O)(CP(=O)(OC(C)C)OC(C)C)OC(C)C	-1.3989	1	0.4956	0.5044	FN	4.1012	YES
#	68359-37-5	CC1(C)C(C=C(Cl)Cl)C1C(=O)OC(C#N)c1ccc(F)c(Oc2ccccc2)c1	6.4384	0	0.7728	-0.7728	FP	1.1244	YES
-	103-69-5	CCNc1ccccc1	7.236	1	0.801	0.199	TP	1.0238	YES
*	34123-59-6	CC(C)c1ccc(NC(=O)N(C)C)cc1	-4.7161	0	0.3783	-0.3783	TN	0.0465	YES
#	75-57-0	C[N+](C)(C)C	1.6985	1	0.6052	0.3948	TP	0.0076	YES
+	13423-15-9	CC1CCOC1	-1.7511	0	0.4832	-0.4832	TN	0.0162	YES
+	104-78-9	CCN(CC)CCCN	3.33	1	0.6629	0.3371	TP	0.021	YES
#	71216-01-8	CCCCC(CC)COCCCNC(=O)Nc1cccc2c(NC(=O)NCCCOCC(CC)CCCC)cccc12	-5.514	0	0.3501	-0.3501	TN	1.1202	YES
*	75-04-7	CCN	0.8616	1	0.5756	0.4244	TP	0.0056	YES
*	503614-91-3	CCOC(=O)c1nn(-c2ccc(OC)cc2)c2c1CCN(c1ccc(N3CCCCC3=O)cc1)C2=O	1.3124	0	0.5915	-0.5915	FP	18.1341	No
-	526-75-0	Cc1cccc(O)c1C	-3.6556	1	0.4158	0.5842	FN	0.0256	YES
+	976-56-7	CCOP(=O)(Cc1cc(C(C)(C)C)c(O)c(C(C)(C)C)c1)OCC	-2.261	0	0.4652	-0.4652	TN	0.0984	YES
-	78-27-3	C#CC1(O)CCCCC1	-2.6713	1	0.4506	0.5494	FN	1.0264	YES
+	20748-72-5	NCCO	-0.4651	0	0.5287	-0.5287	FP	0.0085	YES
*	107-19-7	C#CCO	0.9155	1	0.5775	0.4225	TP	1.0104	YES
*	3089-16-5	O=c1c2cc3[nH]c4c(Cl)cccc4c(=O)c3cc2[nH]c2c(Cl)cccc12	-1.5294	0	0.491	-0.491	TN	17.103	No
+	111-18-2	CN(C)CCCCCCN(C)C	1.8788	1	0.6116	0.3884	TP	0.0293	YES
-	98-95-3	O=[N+]([O-])c1ccccc1	3.6521	0	0.6743	-0.6743	FP	0.0265	YES
*	3030-47-5	CN(C)CCN(C)CCN(C)C	5.8941	1	0.7536	0.2464	TP	0.0367	YES
#	31778-10-6	CCCCOC(=O)c1ccccc1N=Nc1c(O)c(C(=O)Nc2ccc3[nH]c(=O)[nH]c3c2)cc2ccccc12	-3.617	0	0.4172	-0.4172	TN	11.1586	No
#	1122-58-3	CN(C)c1ccncc1	9.6985	1	0.8881	0.1119	TP	0.0361	YES
*	85-68-7	CCCCOC(=O)c1ccccc1C(=O)OCc1ccccc1	-2.498	0	0.4568	-0.4568	TN	1.0699	YES
#	142-84-7	CCCNCCC	2.1704	1	0.6219	0.3781	TP	0.0148	YES
+	541-02-6	C[Si]1(C)O[Si](C)(C)O[Si](C)(C)O[Si](C)(C)O[Si](C)(C)O1	-22.3548	0	-0.2454	0.2454	TN	6.0559	YES
#	107-10-8	CCCN	0.4566	1	0.5613	0.4387	TP	0.0071	YES
*	22766-83-2	CCCCCCCCCCCCCC(=O)OCC(CCCCCCCC)CCCCCCCCCC	-14.5036	0	0.0322	-0.0322	TN	0.0618	YES
*	288-13-1	c1cn[nH]c1	-5.148	1	0.3631	0.6369	FN	3.0121	YES
#	24748-23-0	CCC1(C)OOC(C)(CC)OOC(C)(CC)OO1	-9.063	0	0.2246	-0.2246	TN	9.039	No
#	109-76-2	NCCCN	2.258	1	0.625	0.375	TP	0.012	YES
*	104146-10-3	COc1ccc(COC(=O)C2=C(CCl)CSC3C(NC(=O)Cc4ccccc4)C(=O)N23)cc1	-6.191	0	0.3262	-0.3262	TN	20.127	No
+	102-69-2	CCCN(CCC)CCC	0.7188	1	0.5705	0.4295	TP	0.019	YES
+	6990-43-8	CCCCOP(=S)(S)OCCCC	2.4425	0	0.6315	-0.6315	FP	1.0796	YES
-	110-91-8	C1COCCN1	-4.428	1	0.3885	0.6115	FN	0.02	YES
+	629-59-4	CCCCCCCCCCCCCC	-5.799	0	0.34	-0.34	TN	0.0181	YES
*	56-93-9	C[N+](C)(C)Cc1ccccc1	2.9751	1	0.6503	0.3497	TP	0.0257	YES
#	68912-13-0	CCC(=O)OC1C=CC2C3CCC(C3)C12	3.7233	0	0.6768	-0.6768	FP	4.0706	YES
+	121-44-8	CCN(CC)CC	1.9336	1	0.6135	0.3865	TP	0.0146	YES
*	219715-34-1	COc1cc(C(F)(F)F)ccn1	-1.2541	0	0.5008	-0.5008	FP	0.0623	YES
#	111-44-4	ClCCOCCCl	-1.4836	1	0.4926	0.5074	FN	2.0121	YES
*	97338-28-8	CCCCCCCCCCCCCCCCCC(=O)OC(CCCCCC)CCCCCCCCCCC(=O)OCCCCCCCCCCCCCC(C)C	-22.5759	0	-0.2533	0.2533	TN	0.1044	YES
-	351-05-3	O=C(CF)Nc1ccc(Br)cc1	-1.8118	1	0.481	0.519	FN	10.0318	No
#	932-64-9	O=c1[nH]nc([N+](=O)[O-])[nH]1	4.1481	0	0.6918	-0.6918	FP	6.0393	YES
#	70-30-4	Oc1c(Cl)cc(Cl)c(Cl)c1Cc1c(O)c(Cl)cc(Cl)c1Cl	-4.2767	1	0.3939	0.6061	FN	1.0737	YES
*	379268-96-9	CCCCCCCCC(CCCCCC)C(=O)OCC(=O)Nc1ccc(-c2nc3c(Cl)c(C(C)(C)C)[nH]n3n2)cc1	-10.6231	0	0.1694	-0.1694	TN	19.1148	No
*	5903-13-9	CN(C(=O)CF)c1cccc2ccccc12	4.8394	1	0.7163	0.2837	TP	4.0539	YES
-	68956-56-9	NCCCNCCCCNCCCN	8.8834	0	0.8593	-0.8593	FP	0.039	YES
+	90-72-2	CN(C)Cc1cc(CN(C)C)c(O)c(CN(C)C)c1	3.5597	1	0.671	0.329	TP	0.064	YES
+	598-56-1	CCN(C)C	1.6093	0	0.602	-0.602	FP	0.013	YES
-	2104-64-5	CCOP(=S)(Oc1ccc([N+](=O)[O-])cc1)c1ccccc1	6.083	1	0.7602	0.2398	TP	0.1117	YES
#	5124-30-1	O=C=NC1CCC(CC2CCC(N=C=O)CC2)CC1	-8.6846	0	0.238	-0.238	TN	4.0819	YES
-	2540-82-1	COP(=S)(OC)SCC(=O)N(C)C=O	1.8564	1	0.6108	0.3892	TP	1.1019	YES
*	701920-77-6	CCCCOCCOCCOC(=O)CCC(=O)OCCOCCOCCCC	-18.0655	0	-0.0938	0.0938	TN	0.069	YES
*	95-51-2	Nc1ccccc1Cl	4.4041	1	0.7009	0.2991	TP	0.0272	YES
#	68649-11-6	CCCCCCCCC(C)C(C)CCCCCCCC	-8.6912	0	0.2378	-0.2378	TN	0.0271	YES
*	27811-88-7	O=[N+]([O-])c1cc(Cl)c(Cl)c(Cl)c1[N+](=O)[O-]	1.3301	1	0.5921	0.4079	TP	1.0578	YES
+	68957-94-8	CCCP1(=O)OP(=O)(CCC)OP(=O)(CCC)O1	-3.8934	0	0.4074	-0.4074	TN	9.101	No
#	24017-47-8	CCOP(=S)(OCC)Oc1ncn(-c2ccccc2)n1	4.4418	1	0.7022	0.2978	TP	8.1158	No
*	212652-59-0	C=CS(=O)(=O)CCOCCNc1nc(F)nc(Nc2ccc(N=Nc3c(N)c(S(=O)(=O)O)cc4cc(S(=O)(=O)O)cc(O)c34)c(S(=O)(=O)O)c2)n1	-12.5104	0	0.1027	-0.1027	TN	19.3523	No
*	327-98-0	CCOP(=S)(CC)Oc1cc(Cl)c(Cl)cc1Cl	5.1013	1	0.7255	0.2745	TP	0.0902	YES
-	142-62-1	CCCCCC(=O)O	-4.0833	0	0.4007	-0.4007	TN	0.0194	YES
#	1474-80-2	CCOP(=O)(OCC)OP(=O)(N(C)C)N(C)C	5.1374	1	0.7268	0.2732	TP	2.1081	YES
+	13067-93-1	CCOP(=S)(Oc1ccc(C#N)cc1)c1ccccc1	1.1492	0	0.5858	-0.5858	FP	0.111	YES
*	56-35-9	CCCC[Sn](CCCC)(CCCC)O[Sn](CCCC)(CCCC)CCCC	-0.3024	1	0.5344	0.4656	TP	2.0396	YES
-	67583-77-1	CCOC1CC(C)CC(C)(C)C1	-2.9889	0	0.4394	-0.4394	TN	0.0265	YES
+	150-19-6	COc1cccc(O)c1	-3.6204	1	0.4171	0.5829	FN	0.0241	YES
*	7320-37-8	CCCCCCCCCCCCCCC1CO1	-5.8455	0	0.3384	-0.3384	TN	0.0333	YES
*	14816-18-3	CCOP(=S)(OCC)ON=C(C#N)c1ccccc1	0.6158	1	0.5669	0.4331	TP	1.1106	YES
*	4378-61-4	O=c1c2cc(Br)c3cccc4c(=O)c5cc(Br)c6cccc1c6c5-c2c34	1.599	0	0.6017	-0.6017	FP	44.0781	No
#	57-39-6	CC1CN1P(=O)(N1CC1C)N1CC1C	9.8818	1	0.8946	0.1054	TP	5.0702	YES
+	106-43-4	Cc1ccc(Cl)cc1	-1.7752	0	0.4823	-0.4823	TN	0.02	YES
-	17109-49-8	CCOP(=O)(Sc1ccccc1)Sc1ccccc1	9.0651	1	0.8657	0.1343	TP	7.0854	YES
+	59-50-7	Cc1cc(O)ccc1Cl	-2.8575	0	0.4441	-0.4441	TN	0.0292	YES
+	5836-10-02	CC(C)OC(=O)C(O)(c1ccc(Cl)cc1)c1ccc(Cl)cc1	-9.754	1	0.2002	0.7998	FN	0.0755	YES
*	78-67-1	CC(C)(C#N)N=NC(C)(C)C#N	-3.3299	0	0.4274	-0.4274	TN	3.0569	YES
*	1031-47-6	CN(C)P(=O)(N(C)C)n1nc(-c2ccccc2)nc1N	6.8265	1	0.7865	0.2135	TP	14.0984	No
-	126-86-3	CC(C)CC(C)(O)C#CC(C)(O)CC(C)C	0.1502	0	0.5504	-0.5504	FP	1.0448	YES
-	16369-21-4	CCCNCCO	1.2487	1	0.5893	0.4107	TP	0.0163	YES
+	83164-33-4	O=C(Nc1ccc(F)cc1F)c1cccnc1Oc1cccc(C(F)(F)F)c1	-6.0777	0	0.3302	-0.3302	TN	5.1142	YES
*	13265-60-6	COP(=S)(OC)SCCNC(C)=O	9.0052	1	0.8636	0.1364	TP	1.0949	YES
-	124-68-5	CC(C)(N)CO	-1.1374	0	0.5049	-0.5049	FP	1.0148	YES
*	88-73-3	O=[N+]([O-])c1ccccc1Cl	2.999	1	0.6512	0.3488	TP	0.0345	YES
+	54914-37-3	CC(C)C=NCC1(C)CC(N=CC(C)C)CC(C)(C)C1	-3.8518	0	0.4089	-0.4089	TN	1.0582	YES
-	3279-27-4	CCC(C)(C)c1ccccc1O	-1.0729	1	0.5072	0.4928	TP	0.0258	YES
-	86178-38-3	C=CC(=O)OC1CC(C)CC(C)(C)C1	-3.2424	0	0.4304	-0.4304	TN	0.0438	YES
*	597-88-6	CCOP(=O)(Oc1ccc([N+](=O)[O-])cc1)SCC	11.0594	1	0.9362	0.0638	TP	2.1002	YES
+	120-82-1	Clc1ccc(Cl)c(Cl)c1	3.7439	0	0.6775	-0.6775	FP	2.0243	YES
*	57-74-9	ClC1=C(Cl)C2(Cl)C3C(Cl)C(Cl)CC3C1(Cl)C2(Cl)Cl	18.8066	1	1.2102	-0.2102	TP	6.0914	YES
*	NoCAS	CCS(=O)(=O)c1cccnc1S(=O)(=O)NC(=O)Nc1nc(OC)cc(OC)n1	6.2911	0	0.7676	-0.7676	FP	6.1709	YES
#	513-10-0	CCOP(=O)(OCC)SCC[N+](C)(C)C	6.6805	1	0.7814	0.2186	TP	1.0779	YES
*	2778-42-9	CC(C)(N=C=O)c1cccc(C(C)(C)N=C=O)c1	-12.2013	0	0.1136	-0.1136	TN	3.07	YES
-	110-76-9	CCOCCN	-1.5069	1	0.4918	0.5082	FN	0.0119	YES
#	2638-94-0	CC(C#N)(CCC(=O)O)N=NC(C)(C#N)CCC(=O)O	-12.4428	0	0.1051	-0.1051	TN	3.095	YES
+	100-02-7	O=[N+]([O-])c1ccc(O)cc1	1.3061	1	0.5913	0.4087	TP	0.0321	YES
*	134701-20-5	CCCCCCCCCCCCCCC(C)c1cc(C)cc(C)c1O	-10.6401	0	0.1688	-0.1688	TN	0.0443	YES
*	298-02-2	CCOP(=S)(OCC)SCSCC	5.9903	1	0.757	0.243	TP	3.0909	YES
-	18063-03-1	NC(=O)c1c(F)cccc1F	-2.8392	0	0.4447	-0.4447	TN	2.0371	YES
#	300-76-5	COP(=O)(OC)OC(Br)C(Cl)(Cl)Br	8.1624	1	0.8338	0.1662	TP	9.0774	No
+	54406-48-3	C#CC(OC(=O)C1C(C=C(C)C)C1(C)C)C(C)=CCC	-0.2713	0	0.5355	-0.5355	FP	1.0644	YES
+	21259-20-1	CC(=O)OCC12CC(OC(=O)CC(C)C)C(C)=CC1OC1C(O)C(OC(C)=O)C2(C)C12CO2	-3.5777	1	0.4186	0.5814	FN	4.1441	YES
+	2436-90-0	C=CC(C)CCC=C(C)C	-1.7495	0	0.4832	-0.4832	TN	0.0199	YES
*	56-72-4	CCOP(=S)(OCC)Oc1ccc2c(C)c(Cl)c(=O)oc2c1	4.8521	1	0.7167	0.2833	TP	7.1146	YES
+	171850-30-9	O=C(O)c1c[nH]c2cc(Cl)cc(Cl)c2c1=O	-3.5191	0	0.4207	-0.4207	TN	2.0566	YES
#	1005-93-2	CCC12COP(=O)(OC1)OC2	14.6602	1	1.0636	-0.0636	TP	2.0812	YES
+	116-01-8	CCNC(=O)CSP(=S)(OC)OC	5.6479	0	0.7448	-0.7448	FP	3.082	YES
-	64050-52-8	CCOP(=O)(OCC)OCn1c(=O)oc2cc(Cl)ccc21	7.0395	1	0.7941	0.2059	TP	11.0996	No
*	7378-99-6	CCCCCCCCN(C)C	-0.8203	0	0.5161	-0.5161	FP	0.0218	YES
+	31218-83-4	CCN=P(S)(OC)OC(C)=CC(=O)OC(C)C	2.7127	1	0.641	0.359	TP	5.0834	YES
+	2642-71-9	CCOP(=S)(OCC)SCn1nnc2ccccc2c1=O	-0.5409	0	0.526	-0.526	FP	8.1223	No
#	13893-53-3	CC(C)C(C)(N)C#N	2.0454	1	0.6174	0.3826	TP	1.0282	YES
*	28983-56-4	O=S(=O)(O)c1ccccc1N=C1C=CC(=C(c2ccc(Nc3ccccc3S(=O)(=O)O)cc2)c2ccc(Nc3ccccc3S(=O)(=O)O)cc2)C=C1	-20.4198	0	-0.177	0.177	TN	11.2992	No
+	367-25-9	Nc1ccc(F)cc1F	-0.311	1	0.5341	0.4659	TP	2.0288	YES
*	1356964-77-6	C=CCCCCCCCC(=O)N(C)C	-6.6273	0	0.3107	-0.3107	TN	0.0357	YES
+	544-25-2	C1=CC=CCC=C1	-0.7614	1	0.5182	0.4818	TP	1.0261	YES
-	NoCAS	N#Cc1nn(-c2c(Cl)cc(C(F)(F)F)cc2Cl)c(N)c1S(=O)C(F)(F)F	-5.6676	0	0.3447	-0.3447	TN	16.1432	No
-	75-91-2	CC(C)(C)OO	-1.8879	1	0.4783	0.5217	FN	2.01	YES
#	915972-17-7	CC1(COC(=O)C2CC2)C(OC(=O)C2CC2)CCC2(C)C1CC(O)C1(C)Oc3cc(-c4cccnc4)oc(=O)c3C(O)C21	-11.291	0	0.1458	-0.1458	TN	25.204	No
*	2315-36-8	CCN(CC)C(=O)CCl	3.2687	1	0.6607	0.3393	TP	1.0277	YES
-	26140-60-3	c1ccc(-c2ccc(-c3ccccc3)cc2)cc1	-1.3347	0	0.4979	-0.4979	TN	14.0671	No
-	19444-21-4	C=CCOC(=O)C(C)(C)O	-6.0971	1	0.3295	0.6705	FN	0.0314	YES
*	151-21-3	CCCCCCCCCCCCOS(=O)(=O)O	-6.5832	0	0.3123	-0.3123	TN	3.0567	YES
-	109-77-3	N#CCC#N	-0.83	1	0.5158	0.4842	TP	0.0247	YES
#	NoCAS	CCC(=NOCC=CCl)C1C(=O)CC(C2CCOCC2)CC1=O	-8.7858	0	0.2344	-0.2344	TN	3.09	YES
#	21609-90-5	COP(=S)(Oc1cc(Cl)c(Br)cc1Cl)c1ccccc1	9.9242	1	0.8961	0.1039	TP	7.0993	YES
*	770-35-4	CC(O)COc1ccccc1	-5.94	0	0.335	-0.335	TN	0.0281	YES
-	145783-14-8	CCCSc1nc(Cl)c([N+](=O)[O-])c(Cl)n1	7.858	1	0.823	0.177	TP	5.0667	YES
-	NoCAS	COC=C(C(=O)OC)c1ccccc1Oc1cc(Oc2ccccc2C#N)ncn1	-5.2115	0	0.3608	-0.3608	TN	7.1092	YES
+	841-06-5	COCCCNc1nc(NC(C)C)nc(SC)n1	16.2789	1	1.1208	-0.1208	TP	4.0771	YES
*	6381-77-7	O=C(CO)C1=C(O)C(O)C(O)O1	-18.8377	0	-0.1211	0.1211	TN	2.0486	YES
-	81-82-3	CC(=O)CC(c1ccc(Cl)cc1)c1c(O)c2ccccc2oc1=O	0.686	1	0.5694	0.4306	TP	7.0767	YES
#	84100-23-2	C=CC(=O)OC1CCC(C(C)(C)C)CC1	-5.0503	0	0.3665	-0.3665	TN	0.0457	YES
-	60-57-1	ClC1=C(Cl)C2(Cl)C3C4CC(C5OC45)C3C1(Cl)C2(Cl)Cl	11.0413	1	0.9356	0.0644	TP	25.0822	No
-	NoCAS	CCCN(CCC)C(=O)SCc1ccccc1	1.7339	0	0.6064	-0.6064	FP	2.0561	YES
#	66734-13-2	CCC(=O)OCC(=O)C1(OC(=O)CC)C(C)CC2C3C(Cl)CC4=CC(=O)C=CC4(C)C3C(O)CC21C	-4.2586	1	0.3945	0.6055	FN	13.1493	No
#	15721-78-5	CC(C)(C)CC(C)(C)c1ccc(Nc2ccc(C(C)(C)CC(C)(C)C)cc2)cc1	-15.3956	0	0.0007	-0.0007	TN	0.0802	YES
+	128-39-2	CC(C)(C)c1cccc(C(C)(C)C)c1O	-4.1785	1	0.3973	0.6027	FN	0.0331	YES
#	111850-24-9	CCC(C)c1cc(N=Nc2ccc([N+](=O)[O-])cc2)cc(C(C)CC)c1O	-6.3811	0	0.3194	-0.3194	TN	2.0937	YES
#	110-65-6	OCC#CCO	0.7297	1	0.5709	0.4291	TP	1.0149	YES
#	540-10-3	CCCCCCCCCCCCCCCCOC(=O)CCCCCCCCCCCCCCC	-14.9917	0	0.0149	-0.0149	TN	0.0575	YES
+	110-95-2	CN(C)CCCN(C)C	3.0936	1	0.6545	0.3455	TP	0.0249	YES
#	15894-70-9	N#CNC(=N)NCCCCCCNC(=N)NC#N	-0.6355	0	0.5226	-0.5226	FP	4.0882	YES
#	298-04-4	CCOP(=S)(OCC)SCCSCC	8.2213	1	0.8359	0.1641	TP	4.0914	YES
-	15220-87-8	C=CC	-1.0531	0	0.5079	-0.5079	FP	0.0058	YES
-	2439-35-2	C=CC(=O)OCCN(C)C	-1.0126	1	0.5093	0.4907	TP	0.0366	YES
#	34690-00-1	O=P(O)(O)CN(CCCCCCN(CP(=O)(O)O)CP(=O)(O)O)CCCCCCN(CP(=O)(O)O)CP(=O)(O)O	-11.816	0	0.1272	-0.1272	TN	16.228	No
-	41483-43-6	CCCCc1c(C)nc(NCC)nc1OS(=O)(=O)N(C)C	5.6695	1	0.7456	0.2544	TP	7.0901	YES
#	5232-99-5	CCOC(=O)C(C#N)=C(c1ccccc1)c1ccccc1	-7.9934	0	0.2624	-0.2624	TN	0.081	YES
+	2631-37-0	CNC(=O)Oc1cc(C)cc(C(C)C)c1	-2.1284	1	0.4698	0.5302	FN	0.0436	YES
-	13162-05-5	C=CNC=O	-6.2512	0	0.324	-0.324	TN	2.0145	YES
-	1563-66-2	CNC(=O)Oc1cccc2c1OC(C)(C)C2	3.3944	1	0.6651	0.3349	TP	0.0586	YES
#	27178-16-1	CC(C)CCCCCCCOC(=O)CCCCC(=O)OCCCCCCCC(C)C	-14.0921	0	0.0468	-0.0468	TN	0.0642	YES
+	98886-44-3	CCOP(=O)(SC(C)CC)N1CCSC1=O	4.4783	1	0.7035	0.2965	TP	3.095	YES
-	72903-27-6	CCOC(=O)C1CCC(C(=O)OCC)CC1	-4.0532	0	0.4018	-0.4018	TN	0.0505	YES
-	683-10-3	CCCCCCCCCCCC[N+](C)(C)CC(=O)O	-4.1816	1	0.3972	0.6028	FN	0.0369	YES
#	56706-10-6	CCO[Si](CCCSSCCC[Si](OCC)(OCC)OCC)(OCC)OCC	-1.8206	0	0.4807	-0.4807	TN	7.0802	YES
-	32861-85-1	COc1cc(Oc2ccc(Cl)cc2Cl)ccc1[N+](=O)[O-]	-5.1601	1	0.3626	0.6374	FN	5.0629	YES
*	60958-41-0	COc1cc(S(=O)(=O)CCOS(=O)(=O)O)c(C)cc1N=Nc1c(C)[nH]n(-c2ccc(S(=O)(=O)O)cc2)c1=O	6.7874	0	0.7851	-0.7851	FP	19.2146	No
#	10606-88-9	CCCCSCCSP(=S)(OCC)OCC	5.9447	1	0.7553	0.2447	TP	7.0765	YES
*	63843-89-0	CCCCC(Cc1cc(C(C)(C)C)c(O)c(C(C)(C)C)c1)(C(=O)OC1CC(C)(C)N(C)C(C)(C)C1)C(=O)OC1CC(C)(C)N(C)C(C)(C)C1	-16.9075	0	-0.0528	0.0528	TN	1.1626	YES
#	107-44-8	CC(C)OP(C)(=O)F	3.7427	1	0.6775	0.3225	TP	3.0396	YES
#	62298-52-6	CCC1(CC=C2CCCc3cc(OC)ccc32)C(=O)CCC1=O	-10.4833	0	0.1744	-0.1744	TN	6.0905	YES
-	2439-01-02	Cc1ccc2nc3sc(=O)sc3nc2c1	1.5468	1	0.5998	0.4002	TP	20.0516	No
*	68189-39-9	CC(=O)Nc1ccc2c(O)c(N=Nc3ccc(S(=O)(=O)CCOS(=O)(=O)O)cc3)c(S(=O)(=O)O)cc2c1	-10.2793	0	0.1816	-0.1816	TN	10.2454	No
#	555-77-1	ClCCN(CCCl)CCCl	0.7149	1	0.5704	0.4296	TP	4.0242	YES
+	13360-78-6	CC(C)CP(=S)(S)CC(C)C	-1.495	0	0.4922	-0.4922	TN	3.0637	YES
*	63834-87-7	CCCCCCCSC	-0.1241	1	0.5407	0.4593	TP	2.0188	YES
#	134724-55-3	O=C1Oc2cc3c(cc2=C1c1ccccc1)OC(=O)C=3c1ccc(OCC2CCCO2)cc1	-19.5637	0	-0.1467	0.1467	TN	13.1469	No
+	11042-64-1	COc1cc(C=CC(=O)OC2CCC34CC35CCC3(C)C(C(C)CCC=C(C)C)CCC3(C)C5CCC4C2(C)C)ccc1O	-2.0299	1	0.4733	0.5267	FN	26.135	No
-	79-27-6	BrC(Br)C(Br)Br	2.5718	0	0.6361	-0.6361	FP	17.0019	No
-	2425-66-3	CC(CCl)[N+](=O)[O-]	-1.2721	1	0.5001	0.4999	TP	2.0254	YES
#	19396-06-6	NC(=O)OCC(O)C(O)C(N)C(=O)NC(C(=O)O)C1OC(n2cc(CO)c(=O)[nH]c2=O)C(O)C1O	-3.3361	0	0.4271	-0.4271	TN	9.1503	No
-	4553-62-2	CC(C#N)CCC#N	-0.9759	1	0.5106	0.4894	TP	0.0356	YES
-	66441-23-4	CCOC(=O)C(C)Oc1ccc(Oc2nc3ccc(Cl)cc3o2)cc1	-4.2314	0	0.3955	-0.3955	TN	11.0868	No
*	76-44-8	ClC1=C(Cl)C2(Cl)C3C(Cl)C=CC3C1(Cl)C2(Cl)Cl	19.696	1	1.2416	-0.2416	TP	6.0877	YES
#	24565-13-7	CCNc1nc(Nc2ccccc2)nc(Nc2ccc(C=Cc3ccc(Nc4nc(NCC)nc(Nc5ccccc5)n4)cc3S(=O)(=O)O)c(S(=O)(=O)O)c2)n1	-12.3569	0	0.1081	-0.1081	TN	31.2942	No
-	470-90-6	CCOP(=O)(OCC)OC(=CCl)c1ccc(Cl)cc1Cl	-1.0156	1	0.5092	0.4908	TP	2.0956	YES
*	60207-90-1	CCCC1COC(Cn2cncn2)(c2ccc(Cl)cc2Cl)O1	-11.1777	0	0.1498	-0.1498	TN	15.0706	No
-	101-96-2	CCC(C)Nc1ccc(NC(C)CC)cc1	-2.9526	1	0.4407	0.5593	FN	0.0421	YES
-	324763-51-1	CC(C)(CN)C(N)=O	-4.509	0	0.3857	-0.3857	TN	0.0325	YES
*	2550-75-6	ClCC1C(CCl)C2(Cl)C(Cl)=C(Cl)C1(Cl)C2(Cl)Cl	11.2652	1	0.9435	0.0565	TP	7.0748	YES
*	4306-88-1	O=C(Cn1cnc([N+](=O)[O-])n1)Nc1cc(C(F)(F)F)ccc1Cl	-11.1302	0	0.1515	-0.1515	TN	7.1129	YES
-	56073-07-5	O=c1oc2ccccc2c(O)c1C1CC(c2ccc(-c3ccccc3)cc2)Cc2ccccc21	4.9865	1	0.7215	0.2785	TP	20.127	No
#	83657-22-1	CC(C)(C)C(O)C(=Cc1ccc(Cl)cc1)n1cncn1	-11.3386	0	0.1441	-0.1441	TN	3.0733	YES
*	816-80-8	CSP(SC)SC	6.7599	1	0.7842	0.2158	TP	4.0501	YES
+	101-54-2	Nc1ccc(Nc2ccccc2)cc1	-3.5035	0	0.4212	-0.4212	TN	0.0552	YES
*	640-19-7	NC(=O)CF	0.6612	1	0.5685	0.4315	TP	2.0163	YES
-	12407-86-2	CNC(=O)Oc1cc(C)cc(C)c1C	-3.2094	0	0.4316	-0.4316	TN	0.0447	YES
#	545-55-1	O=P(N1CC1)(N1CC1)N1CC1	-0.5462	1	0.5258	0.4742	TP	7.0503	YES
*	287930-77-2	CC(C)(O)c1ccccc1CCC(O)c1cccc(C=Cc2ccc3ccc(Cl)cc3n2)c1	-10.5927	0	0.1705	-0.1705	TN	6.112	YES
#	39196-18-4	CNC(=O)ON=C(CSC)C(C)(C)C	-2.7597	1	0.4475	0.5525	FN	2.0562	YES
#	114959-46-5	CCCCCCCCCCCCCCCCc1cccc(C(=O)O)c1O	-12.1734	0	0.1146	-0.1146	TN	1.0572	YES
#	919-76-6	COCCNC(=O)CSP(=S)(OC)OC	5.0513	1	0.7237	0.2763	TP	3.0866	YES
+	2512-29-0	CC(=O)/C(=N\Nc1ccc(C)cc1[N+](=O)[O-])C(=O)Nc1ccccc1	-6.6514	0	0.3099	-0.3099	TN	13.0947	No
#	298-01-1	COC(=O)C=C(C)OP(=O)(OC)OC	2.0464	1	0.6175	0.3825	TP	1.075	YES
-	14324-55-1	CCN(CC)C(=S)S	-1.4861	0	0.4926	-0.4926	TN	1.0388	YES
#	2275-14-1	CCOP(=S)(OCC)SCSc1cc(Cl)ccc1Cl	5.326	1	0.7335	0.2665	TP	4.1116	YES
+	124-64-1	OC[P+](CO)(CO)CO	-0.1414	0	0.5401	-0.5401	FP	1.0273	YES
-	26419-73-8	CNC(=O)ON=CC1(C)SCC(C)S1	-1.1046	1	0.506	0.494	TP	4.0722	YES
#	219715-41-0	COc1nccc(C(F)(F)F)c1S(=O)(=O)Cl	-2.3094	0	0.4634	-0.4634	TN	4.1006	YES
#	541-25-3	ClC=C[As](Cl)Cl	2.8283	1	0.6451	0.3549	TP	2.0169	YES
-	167004-78-6	CCCCOP(C)(=O)CCC(C#N)OC(C)=O	-2.1848	0	0.4678	-0.4678	TN	1.0793	YES
#	4205-90-7	Clc1cccc(Cl)c1NC1=NCCN1	-3.4233	1	0.424	0.576	FN	6.0442	YES
#	58-22-0	CC12CCC(=O)C=C1CCC1C2CCC2(C)C(O)CCC12	-6.1082	0	0.3291	-0.3291	TN	4.087	YES
#	34491-12-8	CCSP(=O)(CCl)SCC	7.9569	1	0.8265	0.1735	TP	8.0518	No
+	NoCAS	CSC(C)=NOC(=O)N(C)SN(C)C(=O)ON=C(C)SC	-9.0191	0	0.2262	-0.2262	TN	6.1113	YES
#	129-67-9	O=C(O)C1C2CCC(O2)C1C(=O)O	-4.0041	1	0.4035	0.5965	FN	3.0609	YES
#	71868-10-5	CSc1ccc(C(=O)C(C)(C)N2CCOCC2)cc1	-7.4558	0	0.2814	-0.2814	TN	6.0677	YES
#	64-00-6	CNC(=O)Oc1cccc(C(C)C)c1	0.8586	1	0.5755	0.4245	TP	0.0414	YES
*	422-56-0	FC(F)(F)C(F)(F)C(Cl)Cl	-3.5053	0	0.4211	-0.4211	TN	2.0616	YES
+	5234-68-4	CC1=C(C(=O)Nc2ccccc2)SCCO1	-5.2222	1	0.3604	0.6396	FN	3.0738	YES
+	70210-30-9	CC(=O)Nc1cc(NC(=O)c2ccc(C(=O)Nc3ccc(N=Nc4ccc(N=Nc5ccc(S(=O)(=O)O)cc5)cc4S(=O)(=O)O)c(NC(C)=O)c3)cc2)ccc1N=Nc1ccc(N=Nc2ccc(S(=O)(=O)O)cc2)cc1S(=O)(=O)O	-24.3274	0	-0.3152	0.3152	TN	41.4495	No
-	2238-07-05	C(OCC1CO1)C1CO1	-1.9458	1	0.4763	0.5237	FN	1.0391	YES
-	3380-30-1	Oc1cc(Cl)ccc1Oc1ccc(Cl)cc1	-3.6289	0	0.4168	-0.4168	TN	1.0422	YES
*	51-75-2	CN(CCCl)CCCl	-0.7037	1	0.5202	0.4798	TP	3.0188	YES
#	428-480-0	COc1cc(N=Nc2ccc3cc(S(=O)(=O)O)cc(S(=O)(=O)O)c3c2)ccc1Nc1nc(SCCCS(=O)(=O)O)nc(SCCCS(=O)(=O)O)n1	-3.3664	0	0.4261	-0.4261	TN	16.358	No
#	2633-54-7	CCOP(=S)(OC)Oc1cc(Cl)c(Cl)cc1Cl	5.5753	1	0.7423	0.2577	TP	0.0981	YES
+	133-90-4	Nc1cc(Cl)cc(C(=O)O)c1Cl	-1.8479	0	0.4798	-0.4798	TN	0.0484	YES
-	8001-50-1	C=C1C(C)(C)C2(Cl)C(Cl)C1(Cl)C(Cl)(Cl)C2(Cl)Cl	0.5265	1	0.5637	0.4363	TP	3.0867	YES
*	23564-06-9	CCOC(=O)NC(=S)Nc1ccccc1NC(=S)NC(=O)OCC	-5.37	0	0.3552	-0.3552	TN	3.1139	YES
-	60-34-4	CNN	-0.1098	1	0.5412	0.4588	TP	2.0037	YES
+	25377-72-4	C=CCCC	-1.863	0	0.4792	-0.4792	TN	0.0088	YES
-	120-83-2	Oc1ccc(Cl)cc1Cl	-2.1568	1	0.4688	0.5312	FN	0.0275	YES
+	556-82-1	CC(C)=CCO	0.3383	0	0.5571	-0.5571	FP	0.0137	YES
+	78-59-1	CC1=CC(=O)CC(C)(C)C1	-2.1357	1	0.4696	0.5304	FN	1.0304	YES
*	4394-85-8	O=CN1CCOCC1	-6.4004	0	0.3188	-0.3188	TN	1.0233	YES
-	25311-71-1	CCOP(S)(=NC(C)C)Oc1ccccc1C(=O)OC(C)C	0.4156	1	0.5598	0.4402	TP	2.1051	YES
-	6992-11-6	O=C(Nc1ccc2[nH]c(=O)[nH]c2c1)c1cc2ccccc2c(N=Nc2cc(Cl)ccc2Cl)c1O	-11.5885	0	0.1353	-0.1353	TN	8.1414	No
+	13356-08-6	CC(C)(C[Sn](CC(C)(C)c1ccccc1)(CC(C)(C)c1ccccc1)O[Sn](CC(C)(C)c1ccccc1)(CC(C)(C)c1ccccc1)CC(C)(C)c1ccccc1)c1ccccc1	4.774	1	0.7139	0.2861	TP	4.1596	YES
-	4118-16-5	O=C1c2ccccc2C(=O)c2c(Nc3nc(Nc4cccc5c4C(=O)c4ccccc4C5=O)nc(-c4ccccc4)n3)cccc21	-15.3663	0	0.0017	-0.0017	TN	56.1671	No
+	7526-26-3	CP(=O)(Oc1ccccc1)Oc1ccccc1	7.1974	1	0.7996	0.2004	TP	2.0694	YES
-	624-48-6	COC(=O)C=CC(=O)OC	-1.4589	0	0.4935	-0.4935	TN	0.0382	YES
*	25201-35-8	CC(=O)c1c(Cl)c(Cl)c(Cl)c(Cl)c1Cl	2.6164	1	0.6376	0.3624	TP	0.0552	YES
-	7785-26-4	CC1=CCC2CC1C2(C)C	-0.889	0	0.5137	-0.5137	FP	2.0413	YES
+	79-06-1	C=CC(N)=O	-5.9391	1	0.3351	0.6649	FN	0.0232	YES
*	90268-23-8	COc1ccc(NC(=O)/C(=N/Nc2ccc(-c3ccc(N/N=C(\C(C)=O)C(=O)Nc4ccccc4)c(Cl)c3)cc2Cl)C(C)=O)cc1	-32.6655	0	-0.6101	0.6101	TN	42.1804	No
+	137-42-8	CNC(=S)S	-1.3933	1	0.4958	0.5042	FN	1.0319	YES
#	81-64-1	O=C1c2ccccc2C(=O)c2c(O)ccc(O)c21	-3.9245	0	0.4063	-0.4063	TN	2.0792	YES
-	107-49-3	CCOP(=O)(OCC)OP(=O)(OCC)OCC	3.6566	1	0.6744	0.3256	TP	1.107	YES
#	125971-95-1	CC(C)c1c(C(=O)Nc2ccccc2)c(-c2ccccc2)c(-c2ccc(F)cc2)n1CCC1CC(CC(=O)OC(C)(C)C)OC(C)(C)O1	-15.3991	0	0.0005	-0.0005	TN	15.1788	No
+	3244-90-4	CCCOP(=S)(OCCC)OP(=S)(OCCC)OCCC	2.4976	1	0.6334	0.3666	TP	1.1328	YES
-	957-51-7	CN(C)C(=O)C(c1ccccc1)c1ccccc1	-3.1039	0	0.4353	-0.4353	TN	0.0567	YES
#	NoCAS	CC(C)(C)c1cc([N+](=O)[O-])cc([N+](=O)[O-])c1O	3.4323	1	0.6665	0.3335	TP	0.065	YES
+	33245-39-5	CCCN(CCCl)c1c([N+](=O)[O-])cc(C(F)(F)F)cc1[N+](=O)[O-]	-2.3879	0	0.4607	-0.4607	TN	3.0995	YES
-	2032-59-9	CNC(=O)Oc1ccc(N(C)C)c(C)c1	0.7091	1	0.5702	0.4298	TP	0.0516	YES
*	85187-33-3	C=C(Br)C(=O)Nc1ccc(N=Nc2c(N)ccc3cc(S(=O)(=O)O)ccc23)c(S(=O)(=O)c2ccc(C)c(S(=O)(=O)O)c2)c1	-8.1807	0	0.2558	-0.2558	TN	15.2822	No
+	95-16-9	c1ccc2scnc2c1	-1.437	1	0.4943	0.5057	FN	6.0313	YES
-	34206-40-1	CCC(C)=NO[Si](ON=C(C)CC)(ON=C(C)CC)ON=C(C)CC	-15.3627	0	0.0018	-0.0018	TN	5.083	YES
*	2310-17-0	CCOP(=S)(OCC)SCn1c(=O)oc2cc(Cl)ccc21	8.5055	1	0.8459	0.1541	TP	11.1209	No
#	3965-55-7	COC(=O)c1cc(C(=O)OC)cc(S(=O)(=O)O)c1	-4.0251	0	0.4028	-0.4028	TN	1.0963	YES
+	2897-46-3	CCCCCC[Sn](CCCCCC)(CCCCCC)CC(=O)O	-3.2666	1	0.4296	0.5704	FN	1.0399	YES
+	32492-61-8	CC(C)(c1ccc(OCCO)cc1)c1ccc(OCCO)cc1	-5.2185	0	0.3606	-0.3606	TN	0.0698	YES
*	297-97-2	CCOP(=S)(OCC)Oc1cnccn1	9.4187	1	0.8782	0.1218	TP	1.0987	YES
+	870-08-6	CCCCCCCC[Sn](=O)CCCCCCCC	-3.652	0	0.416	-0.416	TN	1.0302	YES
-	25899-50-7	CCC=CC#N	1.6494	1	0.6034	0.3966	TP	0.0206	YES
-	96-97-9	O=C(O)c1cc([N+](=O)[O-])ccc1O	-2.5789	0	0.4539	-0.4539	TN	0.0494	YES
+	114-26-1	CNC(=O)Oc1ccccc1OC(C)C	4.9031	1	0.7185	0.2815	TP	0.047	YES
+	105-37-3	CCOC(=O)CC	-4.0585	0	0.4016	-0.4016	TN	0.0181	YES
+	14255-88-0	O=C(Oc1ccccc1)n1c(C(F)(F)F)nc2cc(Cl)c(Cl)cc21	2.1032	1	0.6195	0.3805	TP	3.1146	YES
#	119851-28-4	CC(=O)c1ccc(Oc2ccc(Cl)cc2)cc1Cl	-0.7708	0	0.5179	-0.5179	FP	1.0654	YES
+	108-95-2	Oc1ccccc1	0.4129	1	0.5597	0.4403	TP	0.0151	YES
-	NoCAS	CC(C)OC(=O)Nc1cccc(Cl)c1	-3.7499	0	0.4125	-0.4125	TN	0.0476	YES
+	106-44-5	Cc1ccc(O)cc1	-2.2045	1	0.4672	0.5328	FN	0.0212	YES
*	6419-19-8	O=P(O)(O)CN(CP(=O)(O)O)CP(=O)(O)O	-5.8656	0	0.3377	-0.3377	TN	10.1136	No
+	60029-23-4	O=CNC(N1CCOCC1)C(Cl)(Cl)Cl	-4.635	1	0.3812	0.6188	FN	1.0599	YES
+	110-93-0	CC(=O)CCC=C(C)C	-2.7432	0	0.4481	-0.4481	TN	0.0226	YES
#	28616-48-0	CCOP(=O)(OP(=O)(OCC)N(C)C)N(C)C	6.2811	1	0.7672	0.2328	TP	1.1121	YES
+	34681-23-7	CNC(=O)ON=C(C)C(C)S(C)(=O)=O	-2.824	0	0.4452	-0.4452	TN	2.0779	YES
#	87-86-5	Oc1c(Cl)c(Cl)c(Cl)c(Cl)c1Cl	2.4888	1	0.6331	0.3669	TP	0.0457	YES
-	2224-33-1	C=C[Si](ON=C(C)CC)(ON=C(C)CC)ON=C(C)CC	-11.3089	0	0.1452	-0.1452	TN	4.0672	YES
+	877397-65-4	CC(O)c1c(Cl)ccc(F)c1Cl	-1.4704	1	0.4931	0.5069	FN	0.0415	YES
#	112-44-7	CCCCCCCCCCC=O	-6.2219	0	0.3251	-0.3251	TN	0.0197	YES
#	2674-91-1	CCS(=O)CC(C)SP(=O)(OC)OC	3.3219	1	0.6626	0.3374	TP	4.0851	YES
*	112-85-6	CCCCCCCCCCCCCCCCCCCCCC(=O)O	-10.5622	0	0.1716	-0.1716	TN	0.0428	YES
*	21923-23-9	CCOP(=S)(OCC)Oc1cc(Cl)c(SC)cc1Cl	4.8206	1	0.7156	0.2844	TP	1.1119	YES
-	1836-77-7	O=[N+]([O-])c1ccc(Oc2c(Cl)cc(Cl)cc2Cl)cc1	3.2784	0	0.661	-0.661	FP	4.0613	YES
+	13360-57-1	CN(C)S(=O)(=O)Cl	-0.6186	1	0.5232	0.4768	TP	1.0566	YES
*	88402-43-1	O=C1C2=C(CCCC2)C(=O)N1c1ccc(Cl)cc1	-12.5932	0	0.0998	-0.0998	TN	6.0665	YES
*	100-47-0	N#Cc1ccccc1	-1.2929	1	0.4994	0.5006	FN	1.0258	YES
*	63405-85-6	COc1ccc(N=Nc2ccc(N=Nc3cccc(S(=O)(=O)O)c3)cc2OC)cc1	-14.4438	0	0.0343	-0.0343	TN	10.1615	No
*	299-84-3	COP(=S)(OC)Oc1cc(Cl)c(Cl)cc1Cl	7.3472	1	0.8049	0.1951	TP	0.0963	YES
-	2702-72-9	O=C(CO)Oc1ccc(Cl)cc1Cl	-1.9799	0	0.4751	-0.4751	TN	0.0446	YES
#	52-85-7	COP(=S)(OC)Oc1ccc(S(=O)(=O)N(C)C)cc1	5.8909	1	0.7534	0.2466	TP	1.1313	YES
#	3794-83-0	CC(O)(P(=O)(O)O)P(=O)(O)O	1.9441	0	0.6139	-0.6139	FP	4.0935	YES
#	38524-82-2	CCCSP(=O)(OCC)Oc1c(Cl)cc(Cl)cc1Cl	4.1257	1	0.691	0.309	TP	4.0809	YES
*	89-04-3	CCCCCCCCOC(=O)c1ccc(C(=O)OCCCCCCCC)c(C(=O)OCCCCCCCC)c1	-14.9103	0	0.0178	-0.0178	TN	0.099	YES
#	58-89-9	ClC1C(Cl)C(Cl)C(Cl)C(Cl)C1Cl	9.192	1	0.8702	0.1298	TP	2.05	YES
*	12578-12-0	CCCCCCCCCCCCCCCCCC(=O)O[Pb]O[Pb]O[Pb]OC(=O)CCCCCCCCCCCCCCCCC	-16.802	0	-0.0491	0.0491	TN	5.0747	YES
-	52112-09-1	CCCC[Sn](CCCC)(OC(=O)C(F)(F)F)OC(=O)C(F)(F)F	0.0495	1	0.5469	0.4531	TP	2.109	YES
#	6300-50-1	Nc1ccc2c(O)c(N=Nc3ccc(N=Nc4ccc(S(=O)(=O)O)cc4)cc3)c(S(=O)(=O)O)cc2c1	-7.4908	0	0.2802	-0.2802	TN	19.2221	No
-	4342-36-3	CCCC[Sn](CCCC)(CCCC)OC(=O)c1ccccc1	2.2546	1	0.6248	0.3752	TP	1.0482	YES
*	76950-43-1	OCC1CN2CCN1CC2	6.2384	0	0.7657	-0.7657	FP	3.0379	YES
-	83-79-4	C=C(C)C1Cc2c(ccc3c2OC2COc4cc(OC)c(OC)cc4C2C3=O)O1	4.1489	1	0.6918	0.3082	TP	20.1284	No
-	128119-70-0	CC(CO)COC1CC2CCC1(C)C2(C)C	-6.3386	0	0.321	-0.321	TN	0.0577	YES
-	112-56-1	CCCCOCCOCCSC#N	-4.9928	1	0.3685	0.6315	FN	3.0372	YES
+	7605-52-9	COC(=O)C1CCCC(C)C1	0.7474	0	0.5715	-0.5715	FP	0.0308	YES
+	82-66-6	O=C1C(=C(O)C(c2ccccc2)c2ccccc2)C(=O)c2ccccc21	1.9686	1	0.6147	0.3853	TP	1.1109	YES
-	18479-57-7	CCC(C)CCCC(C)(C)O	-4.6067	0	0.3822	-0.3822	TN	0.0179	YES
*	13593-03-8	CCOP(=S)(OCC)Oc1cnc2ccccc2n1	0.846	1	0.575	0.425	TP	4.1038	YES
*	14901-07-6	CC(=O)C=CC1=C(C)CCCC1(C)C	-8.5346	0	0.2433	-0.2433	TN	1.0398	YES
+	15520-10-2	CC(CN)CCCN	2.4047	1	0.6301	0.3699	TP	0.019	YES
*	100-07-2	COc1ccc(C(=O)Cl)cc1	-8.711	0	0.2371	-0.2371	TN	1.0329	YES
-	79-08-3	O=C(O)CBr	-5.8316	1	0.3389	0.6611	FN	3.0124	YES
+	38051-10-4	O=P(OCCCl)(OCCCl)OCC(CCl)(CCl)COP(=O)(OCCCl)OCCCl	-12.6066	0	0.0993	-0.0993	TN	17.129	No
*	85712-07-8	Oc1c(Cl)c(Cl)cc(Cl)c1Cl	-1.0416	1	0.5083	0.4917	TP	0.0378	YES
*	4780-79-4	OCc1cccc2ccccc12	1.2067	0	0.5878	-0.5878	FP	2.0337	YES
-	90035-08-8	O=c1oc2ccccc2c(O)c1C1CC(c2ccc(OCc3ccc(C(F)(F)F)cc3)cc2)Cc2ccccc21	2.8307	1	0.6452	0.3548	TP	16.1676	No
#	4083-64-1	Cc1ccc(S(=O)(=O)N=C=O)cc1	-7.2971	0	0.2871	-0.2871	TN	2.0803	YES
#	150-50-5	CCCCSP(SCCCC)SCCCC	7.568	1	0.8127	0.1873	TP	7.0588	YES
*	1226911-69-8	CC(=Cc1ccc(C)cc1)CCC=O	-2.7019	0	0.4496	-0.4496	TN	0.0396	YES
-	2595-54-2	CCOC(=O)N(C)C(=O)CSP(=S)(OCC)OCC	-4.8581	1	0.3733	0.6267	FN	3.1005	YES
*	5445-19-2	CCCCC(Br)C(=O)OC	-2.7728	0	0.4471	-0.4471	TN	6.0229	YES
#	5827-05-04	CCS(=O)CSP(=S)(OC(C)C)OC(C)C	2.769	1	0.643	0.357	TP	4.0982	YES
*	101903-30-4	C=CCCCOC(=O)C(CC)N(Cc1ccco1)C(=O)n1ccnc1	-8.035	0	0.261	-0.261	TN	8.0891	No
*	6923-22-4	CNC(=O)C=C(C)OP(=O)(OC)OC	3.7698	1	0.6784	0.3216	TP	1.0778	YES
+	137-32-6	CCC(C)CO	-2.3146	0	0.4633	-0.4633	TN	0.0082	YES
+	88-29-9	CCc1cc2c(cc1C(C)=O)C(C)(C)CCC2(C)C	-12.9315	1	0.0878	0.9122	FN	2.0622	YES
#	112-95-8	CCCCCCCCCCCCCCCCCCCC	-8.2286	0	0.2541	-0.2541	TN	0.0269	YES
-	497-56-3	Cc1c(O)cc([N+](=O)[O-])cc1[N+](=O)[O-]	-2.7297	1	0.4486	0.5514	FN	1.0563	YES
#	101463-69-8	O=C(NC(=O)c1c(F)cccc1F)Nc1ccc(Oc2ccc(C(F)(F)F)cc2Cl)cc1F	-8.4936	0	0.2447	-0.2447	TN	10.131	No
*	105-67-9	Cc1ccc(O)c(C)c1	-1.3554	1	0.4972	0.5028	FN	0.0251	YES
-	118685-34-0	CCCCc1ccc2n[nH]nc2c1	-7.4525	0	0.2816	-0.2816	TN	7.0338	YES
#	107-59-5	CC(C)(C)OC(=O)CCl	-0.1975	1	0.5381	0.4619	TP	1.0277	YES
*	27206-35-5	O=S(=O)(O)CCCSSCCCS(=O)(=O)O	2.6756	0	0.6397	-0.6397	FP	7.1066	YES
#	944-22-9	CCOP(=S)(CC)Sc1ccccc1	6.4278	1	0.7724	0.2276	TP	3.0752	YES
#	64051-29-2	CCCCCCCCC=CCCCCCCCCO[P+](=O)OCCCCCCCCC=CCCCCCCCC	-8.7048	0	0.2373	-0.2373	TN	2.0798	YES
#	4824-78-6	CCOP(=S)(OCC)Oc1cc(Cl)c(Br)cc1Cl	5.3037	1	0.7327	0.2673	TP	6.0952	YES
*	69901-75-3	O=C(NC(C(=O)O)C1CCCCC1)OCc1ccccc1	-6.8394	0	0.3032	-0.3032	TN	1.0707	YES
#	NoCAS	CCOP(=O)(SC(C)CC)SC(C)CC	1.9778	1	0.6151	0.3849	TP	0.0886	YES
#	1205-17-0	CC(C=O)Cc1ccc2c(c1)OCO2	-12.1152	0	0.1167	-0.1167	TN	2.0575	YES
*	56-38-2	CCOP(=S)(OCC)Oc1ccc([N+](=O)[O-])cc1	7.4705	1	0.8093	0.1907	TP	0.1008	YES
+	5766-67-6	N#CCN(CC#N)CCN(CC#N)CC#N	-2.2874	0	0.4642	-0.4642	TN	0.0845	YES
+	35037-73-1	O=C=Nc1ccc(OC(F)(F)F)cc1	1.3987	1	0.5946	0.4054	TP	2.0703	YES
*	1120-36-1	C=CCCCCCCCCCCCC	-5.5074	0	0.3503	-0.3503	TN	0.0219	YES
-	8065-36-9	CCCC(C)c1cccc(OC(=O)NC)c1	-1.09	1	0.5066	0.4934	TP	0.0458	YES
*	2370-63-0	C=C(C)C(=O)OCCOCC	-8.5849	0	0.2415	-0.2415	TN	0.0319	YES
#	2782-70-9	COP(=S)(OC)SCc1ccc(SP(=S)(OC)OC)cc1	9.3713	1	0.8765	0.1235	TP	5.1528	YES
+	214417-91-1	C/C(CC(C)C)=N/NC(=O)c1cc2ccccc2cc1O	-8.705	0	0.2373	-0.2373	TN	11.0661	No
*	2088-72-4	CCOC(=O)CSP(=O)(OC)OC	1.4159	1	0.5952	0.4048	TP	3.0681	YES
*	119302-24-8	CC(=O)OC1C(N2CCCC2)CC2C3CCC4CC(O)C(N5CCOCC5)CC4(C)C3CCC21C	-1.3757	0	0.4965	-0.4965	TN	25.1244	No
+	70356-09-1	COc1ccc(C(=O)C=C(O)c2ccc(C(C)(C)C)cc2)cc1	-12.4126	1	0.1062	0.8938	FN	0.0763	YES
#	52950-18-2	O=C(O)C(O)c1ccccc1Cl	-7.5739	0	0.2773	-0.2773	TN	0.0411	YES
-	471-01-2	CC1=CC(C)(C)CC(=O)C1	-2.1357	1	0.4696	0.5304	FN	1.0304	YES
+	826-36-8	CC1(C)CC(=O)CC(C)(C)N1	-7.7075	0	0.2725	-0.2725	TN	0.0336	YES
-	99-88-7	CC(C)c1ccc(N)cc1	-4.184	1	0.3971	0.6029	FN	0.0252	YES
+	68307-94-8	CCCCCCOP(=O)(O)O	-0.5288	0	0.5264	-0.5264	FP	0.0567	YES
+	297-78-9	ClC1=C(Cl)C2(Cl)C3C(Cl)OC(Cl)C3C1(Cl)C2(Cl)Cl	13.4289	1	1.02	-0.02	TP	7.0948	YES
-	104-94-9	COc1ccc(N)cc1	-6.829	0	0.3036	-0.3036	TN	0.0265	YES
-	3621-82-7	Clc1ccc2nc(Cl)oc2c1	4.6339	1	0.709	0.291	TP	11.029	No
+	100-97-0	C1N2CN3CN1CN(C2)C3	9.4157	0	0.8781	-0.8781	FP	9.0455	No
-	112965-21-6	C=C1C(=CC=C2CCCC3(C)C2CCC3C(C)C=CC(O)C2CC2)CC(O)CC1O	6.4087	1	0.7717	0.2283	TP	3.1287	YES
#	68526-55-6	C=CCCCCCCC	-3.4827	0	0.4219	-0.4219	TN	0.0146	YES
+	2487-01-06	CC(=O)Oc1c(C(C)(C)C)cc([N+](=O)[O-])c(C)c1[N+](=O)[O-]	-2.572	1	0.4542	0.5458	FN	1.0772	YES
#	68227-33-8	CC(C)CCC(C)(O)C#CC(C)(O)CCC(C)C	-0.6596	0	0.5218	-0.5218	FP	1.0478	YES
#	101-27-9	O=C(Nc1cccc(Cl)c1)OCC#CCCl	0.7681	1	0.5723	0.4277	TP	2.0572	YES
#	3687-45-4	CCCCCCCCC=CCCCCCCCCOC(=O)CCCCCCC=CCCCCCCCCC	-9.5183	0	0.2085	-0.2085	TN	0.0719	YES
*	93-71-0	C=CCN(CC=C)C(=O)CCl	4.7199	1	0.712	0.288	TP	1.0381	YES
-	3445-11-2	O=C1CCCN1CCO	-8.3552	0	0.2496	-0.2496	TN	0.0304	YES
-	950-37-8	COc1nn(CSP(=S)(OC)OC)c(=O)s1	8.9167	1	0.8604	0.1396	TP	13.0904	No
-	467-69-6	O=C(O)C1(O)c2ccccc2-c2ccccc21	1.7083	0	0.6055	-0.6055	FP	7.0632	YES
+	15667-63-7	C=CC(C#N)OC(C)=O	-3.3848	1	0.4254	0.5746	FN	0.0405	YES
*	67774-74-7	CCCCCCCCCCCc1ccccc1	-5.0409	0	0.3668	-0.3668	TN	1.0293	YES
+	27610-48-6	c1cc(OCC2CO2)c2ccc(OCC3CO3)cc2c1	12.2191	1	0.9772	0.0228	TP	6.0917	YES
#	16111-62-9	CCCCC(CC)COC(=O)OOC(=O)OCC(CC)CCCC	-8.2113	0	0.2547	-0.2547	TN	3.056	YES
-	10311-84-9	CCOP(=S)(OCC)SC(CCl)N1C(=O)c2ccccc2C1=O	4.7047	1	0.7115	0.2885	TP	5.1343	YES
#	1852-16-0	C=CC(=O)NCOCCCC	-3.1784	0	0.4327	-0.4327	TN	1.0305	YES
#	3309-87-3	COP(=O)(OC)Sc1ccc(Cl)cc1	6.5266	1	0.7759	0.2241	TP	3.0758	YES
*	60045-26-3	O=C(OCCCc1ccccc1)c1ccccc1	-9.0737	0	0.2242	-0.2242	TN	1.0509	YES
-	4242-33-5	O=C(OCCF)C(c1ccccc1)c1ccccc1	-5.4557	1	0.3522	0.6478	FN	3.0549	YES
#	77538-19-3	CCCCCCCCCCCCCCCCCCCCCC(=O)OCC(O)CO	-14.6549	0	0.0269	-0.0269	TN	0.0589	YES
+	75-86-5	CC(C)(O)C#N	0.8506	1	0.5752	0.4248	TP	0.0265	YES
-	103-95-7	CC(C=O)Cc1ccc(C(C)C)cc1	-8.3566	0	0.2496	-0.2496	TN	0.0353	YES
+	10175-31-2	CN(C)Cc1ccccc1Cl	1.7265	1	0.6062	0.3938	TP	0.0363	YES
*	66423-13-0	CCCCCCCCOC(=O)C(C)Oc1ccc(Cl)cc1C	-8.5493	0	0.2428	-0.2428	TN	0.0565	YES
+	21725-46-2	CCNc1nc(Cl)nc(NC(C)(C)C#N)n1	5.9838	1	0.7567	0.2433	TP	3.0777	YES
*	108-64-5	CCOC(=O)CC(C)C	-4.9097	0	0.3715	-0.3715	TN	0.0213	YES
+	124-09-4	NCCCCCCN	1.0432	1	0.582	0.418	TP	0.0164	YES
-	28188-41-2	N#Cc1cccc(CBr)c1	-1.1001	0	0.5062	-0.5062	FP	7.0269	YES
+	108-16-7	CC(O)CN(C)C	-2.4588	1	0.4582	0.5418	FN	0.0196	YES
*	17636-10-1	O=S(=O)(O)CCCS	-1.2242	0	0.5018	-0.5018	FP	2.0509	YES
*	107-13-1	C=CC#N	-0.7958	1	0.517	0.483	TP	0.0172	YES
#	127-63-9	O=S(=O)(c1ccccc1)c1ccccc1	-1.003	0	0.5096	-0.5096	FP	1.067	YES
#	10265-92-6	COP(N)(=O)SC	6.0428	1	0.7588	0.2412	TP	3.0534	YES
#	2695-37-6	C=Cc1ccc(S(=O)(=O)O)cc1	-2.8965	0	0.4427	-0.4427	TN	1.0686	YES
*	151-56-4	C1CN1	2.246	1	0.6245	0.3755	TP	1.0103	YES
#	63705-03-3	CC(C)CCCCCCCCCCCCCCC(=O)O	-8.7324	0	0.2363	-0.2363	TN	0.0366	YES
-	2961-62-8	N#Cc1cc(I)c(O)c(I)c1	0.1305	1	0.5497	0.4503	TP	13.036	No
*	116-37-0	CC(O)COc1ccc(C(C)(C)c2ccc(OCC(C)O)cc2)cc1	-13.6528	0	0.0623	-0.0623	TN	0.0774	YES
-	572-48-5	CCOP(=S)(OCC)Oc1ccc2c3c(c(=O)oc2c1)CCCC3	7.767	1	0.8198	0.1802	TP	10.1277	No
+	NoCAS	CN1COCN(Cc2cnc(Cl)s2)C1=N[N+](=O)[O-]	-14.1649	0	0.0442	-0.0442	TN	9.0839	No
+	56717-11-4	C=CC[N+]1(CCC(C)CCCC(C)C)CCCCC1	-3.7272	1	0.4133	0.5867	FN	0.0351	YES
-	682-09-7	C=CCOCC(CC)(CO)COCC=C	-4.6569	0	0.3804	-0.3804	TN	0.0375	YES
#	144-41-2	COP(=S)(OC)SCC(=O)N1CCOCC1	4.9392	1	0.7198	0.2802	TP	1.1061	YES
+	137-30-4	CN(C)C(=S)S	-2.4702	0	0.4578	-0.4578	TN	1.0352	YES
-	761-65-9	CCCCN(C=O)CCCC	-3.5367	1	0.42	0.58	FN	0.0275	YES
-	23779-32-0	CCO[Si](CCCNC(N)=O)(OCC)OCC	-7.1689	0	0.2916	-0.2916	TN	1.065	YES
-	25376-45-8	Cc1cc(N)ccc1N	-6.1921	1	0.3261	0.6739	FN	1.0259	YES
+	1003-52-7	Cc1ncoc1C#N	-2.8186	0	0.4454	-0.4454	TN	7.0325	YES
#	62-73-7	COP(=O)(OC)OC=C(Cl)Cl	6.7932	1	0.7853	0.2147	TP	1.0697	YES
#	295800-70-3	CCCCC(CC)CNc1ccc(NCC(CC)CCCC)c2c1C(=O)c1c(O)ccc(O)c1C2=O	-2.3956	0	0.4604	-0.4604	TN	5.106	YES
#	75-47-8	IC(I)I	1.3108	1	0.5915	0.4085	TP	11.0006	No
*	793-24-8	CC(C)CC(C)Nc1ccc(Nc2ccccc2)cc1	-9.5051	0	0.209	-0.209	TN	0.0672	YES
+	41083-11-8	c1ncn([Sn](C2CCCCC2)(C2CCCCC2)C2CCCCC2)n1	4.0556	1	0.6885	0.3115	TP	5.1121	YES
#	17661-50-6	CCCCCCCCCCCCCCCCCC(=O)OCCCCCCCCCCCCCC	-14.7865	0	0.0222	-0.0222	TN	0.0599	YES
*	640-15-3	CCSCCSP(=S)(OC)OC	9.888	1	0.8948	0.1052	TP	7.0709	YES
#	57369-32-1	O=C1CCc2cccc3c2N1CC3	-4.393	0	0.3898	-0.3898	TN	6.0552	YES
-	76578-14-8	CCOC(=O)C(C)Oc1ccc(Oc2cnc3cc(Cl)ccc3n2)cc1	-6.5702	1	0.3128	0.6872	FN	7.0995	YES
+	120-57-0	O=Cc1ccc2c(c1)OCO2	-10.3398	0	0.1795	-0.1795	TN	2.0486	YES
+	56-18-8	NCCCNCCCN	5.7732	1	0.7493	0.2507	TP	0.0248	YES
-	79-74-3	CCC(C)(C)c1cc(O)c(C(C)(C)CC)cc1O	-4.8406	0	0.3739	-0.3739	TN	0.0427	YES
*	2463-84-5	COP(=S)(OC)Oc1ccc([N+](=O)[O-])cc1Cl	9.9508	1	0.897	0.103	TP	0.1062	YES
#	10217-34-2	CCO[Si](CCC1CCC2OC2C1)(OCC)OCC	-1.0662	0	0.5074	-0.5074	FP	4.0719	YES
#	953-17-3	COP(=S)(OC)SCSc1ccc(Cl)cc1	9.1125	1	0.8674	0.1326	TP	4.101	YES
*	624-83-9	CN=C=O	-8.5929	0	0.2412	-0.2412	TN	2.0147	YES
-	3811-49-2	COP1(=S)OCc2ccccc2O1	0.2739	1	0.5548	0.4452	TP	9.0637	No
*	91273-04-0	CCCCC(CC)CN(CC(CC)CCCC)Cn1cncn1	-6.6184	0	0.3111	-0.3111	TN	5.0524	YES
-	88-85-7	CCC(C)c1cc([N+](=O)[O-])cc([N+](=O)[O-])c1O	3.1809	1	0.6576	0.3424	TP	0.0632	YES
+	2425-85-6	Cc1ccc(N/N=C2\C(=O)C=Cc3ccccc32)c([N+](=O)[O-])c1	-4.0549	0	0.4017	-0.4017	TN	17.1018	No
-	NoCAS	CC1(C)C(C=C(Br)Br)C1C(=O)OC(C#N)c1cccc(Oc2ccccc2)c1	2.2337	1	0.6241	0.3759	TP	12.1013	No
+	68526-86-3	CC(C)CCCCCCCCCCO	-6.5107	0	0.3149	-0.3149	TN	0.0193	YES
*	1776-83-6	CCOP(=S)(Oc1cccc2cccnc12)c1ccccc1	5.415	1	0.7366	0.2634	TP	3.1132	YES
-	103-11-7	C=CC(=O)OCC(CC)CCCC	-4.8986	0	0.3719	-0.3719	TN	0.0319	YES
*	106-93-4	BrCCBr	0.2059	1	0.5524	0.4476	TP	4.0006	YES
*	21743-27-1	CCO[Si](CN1CCOCC1)(OCC)OCC	-9.6978	0	0.2022	-0.2022	TN	2.0515	YES
+	62-53-3	Nc1ccccc1	5.0572	1	0.724	0.276	TP	0.0192	YES
+	207574-76-3	CC1=C(NC(=O)O)C(=NC(=O)CN)C=CC1(NC(=O)O)c1cccc(C2=CC=CC(=NC(=O)CN)C2C)c1	-7.541	0	0.2784	-0.2784	TN	7.1725	YES
+	627-70-3	CC(C)=NN=C(C)C	-0.8152	1	0.5163	0.4837	TP	3.0247	YES
*	80584-91-4	O=C(O)CCCCCNc1nc(NCCCCCC(=O)O)nc(NCCCCCC(=O)O)n1	-8.0076	0	0.2619	-0.2619	TN	3.1214	YES
-	115-26-4	CN(C)P(=O)(F)N(C)C	3.4502	1	0.6671	0.3329	TP	3.0565	YES
+	2568-90-3	CCCCOCOCCCC	-7.7066	0	0.2726	-0.2726	TN	1.0162	YES
+	154279-60-4	CCC(C)NC1CCC(CC2CCC(NC(C)CC)CC2)CC1	7.8094	1	0.8213	0.1787	TP	1.0697	YES
+	33399-00-7	CCOP(=O)(OCC)OC(=CBr)c1ccc(Cl)cc1Cl	3.2318	0	0.6594	-0.6594	FP	6.0919	YES
+	107-15-3	NCCN	2.6629	1	0.6393	0.3607	TP	0.0106	YES
#	764-99-8	C=COCCOCCOC=C	-11.5991	0	0.1349	-0.1349	TN	2.0236	YES
*	299-85-4	COP(S)(=NC(C)C)Oc1ccc(Cl)cc1Cl	2.9066	1	0.6479	0.3521	TP	2.0902	YES
+	90-04-0	COc1ccccc1N	-4.2786	0	0.3938	-0.3938	TN	1.021	YES
*	77-81-6	CCOP(=O)(C#N)N(C)C	1.808	1	0.6091	0.3909	TP	1.0671	YES
#	143-18-0	CCCCCCCCC=CCCCCCCCC(=O)O	-5.3959	0	0.3543	-0.3543	TN	0.0412	YES
+	81-81-2	CC(=O)CC(c1ccccc1)c1c(O)c2ccccc2oc1=O	2.6026	1	0.6371	0.3629	TP	7.0723	YES
*	3234-85-3	CCCCCCCCCCCCCCOC(=O)CCCCCCCCCCCCC	-13.372	0	0.0722	-0.0722	TN	0.0517	YES
#	301-12-2	CCS(=O)CCSP(=O)(OC)OC	6.6103	1	0.7789	0.2211	TP	5.0797	YES
+	3371-33-3	CC(Cc1ccc(O)cc1)NCC(=O)c1cc(O)cc(O)c1	-2.3195	0	0.4631	-0.4631	TN	1.0734	YES
*	108-42-9	Nc1cccc(Cl)c1	4.253	1	0.6955	0.3045	TP	0.0235	YES
+	260781-16-6	CC(O)COC(=O)OC1CC(C)CCC1C(C)C	-6.6555	0	0.3097	-0.3097	TN	0.054	YES
#	55-38-9	COP(=S)(OC)Oc1ccc(SC)c(C)c1	8.6493	1	0.851	0.149	TP	1.099	YES
*	112-58-3	CCCCCCOCCCCCC	-6.5477	0	0.3136	-0.3136	TN	0.0186	YES
+	2314-09-02	CCCCOC(=O)C1(O)c2ccccc2-c2ccccc21	3.7324	1	0.6771	0.3229	TP	7.071	YES
*	3234-28-4	CCCCCCCCCCCCC1CO1	-5.0356	0	0.367	-0.367	TN	0.0303	YES
#	2587-90-8	COP(=O)(OC)SCCSC	10.1694	1	0.9047	0.0953	TP	3.0783	YES
#	29590-42-9	C=CC(=O)OCCCCCC(C)C	-6.0327	0	0.3318	-0.3318	TN	0.0333	YES
-	6610-29-3	CNC(=S)NN	-0.3317	1	0.5334	0.4666	TP	3.0284	YES
#	173194-95-1	OB(O)c1ccc2cc(O)ccc2c1	-2.0215	0	0.4736	-0.4736	TN	5.043	YES
#	29173-31-7	COC(=O)N(C)C(=O)CSP(C)(=S)OC	0.4231	1	0.5601	0.4399	TP	5.0816	YES
+	67747-09-5	CCCN(CCOc1c(Cl)cc(Cl)cc1Cl)C(=O)n1ccnc1	-8.6476	0	0.2393	-0.2393	TN	3.0886	YES
*	7292-16-2	CCCOP(=O)(OCCC)Oc1ccc(SC)cc1	3.6266	1	0.6734	0.3266	TP	1.0908	YES
-	21145-77-7	CC(=O)c1cc2c(cc1C)C(C)(C)C(C)CC2(C)C	-9.4826	0	0.2098	-0.2098	TN	1.0613	YES
#	52-46-0	C1CN1P1(N2CC2)=NP(N2CC2)(N2CC2)=NP(N2CC2)(N2CC2)=N1	9.6152	1	0.8851	0.1149	TP	38.1599	No
#	127277-53-6	CCC(O)=C1C(=O)CC(C(=O)O)CC1=O	-10.5964	0	0.1704	-0.1704	TN	1.0618	YES
#	17040-19-6	CCS(=O)(=O)CCSP(=O)(OC)OC	6.4636	1	0.7737	0.2263	TP	5.0956	YES
#	NoCAS	C#CCN1C(=O)COc2cc(F)c(N3C(=O)C4=C(CCCC4)C3=O)cc21	-3.0479	0	0.4373	-0.4373	TN	19.1127	No
*	1113-02-6	CNC(=O)CSP(=O)(OC)OC	4.9112	1	0.7188	0.2812	TP	3.0692	YES
#	3069-42-9	CCCCCCCCCCCCCCCCCC[Si](OC)(OC)OC	-6.2025	0	0.3258	-0.3258	TN	1.0517	YES
-	3861-47-0	CCCCCCCC(=O)Oc1c(I)cc(C#N)cc1I	-4.1639	1	0.3979	0.6021	FN	9.0585	No
#	77-62-3	Cc1cc(Cc2cc(C)cc(C3(C)CCCCC3)c2O)c(O)c(C2(C)CCCCC2)c1	-16.7099	0	-0.0458	0.0458	TN	7.1096	YES
*	62-74-8	O=C(O)CF	-4.0555	1	0.4017	0.5983	FN	2.0139	YES
-	23135-22-0	CNC(=O)ON=C(SC)C(=O)N(C)C	-4.6113	0	0.382	-0.382	TN	1.0738	YES
+	116-06-3	CNC(=O)ON=CC(C)(C)SC	-0.4803	1	0.5281	0.4719	TP	1.0579	YES
#	3010-96-6	CC1(C)C(O)C(C)(C)C1O	-7.3726	0	0.2844	-0.2844	TN	0.0288	YES
*	24934-91-6	CCOP(=S)(OCC)SCCl	4.807	1	0.7151	0.2849	TP	0.0821	YES
#	65143-89-7	CCCCCCCCCCCCCCCCc1c(Oc2ccccc2S(=O)(=O)O)cccc1S(=O)(=O)O	-4.9199	0	0.3711	-0.3711	TN	8.1394	No
*	505-60-2	ClCCSCCCl	4.6801	1	0.7106	0.2894	TP	5.0172	YES
*	42233-75-0	CCCCCCCCCCCCCCCCCCCCCCOC(=O)CCCCCCCCC(=O)OCCCCCCCCCCCCCCCCCCCCCC	-25.599	0	-0.3602	0.3602	TN	0.1051	YES
-	25899-50-7	CC=CCC	1.392	1	0.5943	0.4057	TP	0.0093	YES
+	NoCAS	Cc1cc(C2CC2)nc(Nc2ccccc2)n1	-5.6394	0	0.3457	-0.3457	TN	2.0816	YES
#	1491-41-4	CCOP(=O)(OCC)ON1C(=O)c2cccc3cccc(c23)C1=O	-1.0326	1	0.5086	0.4914	TP	7.127	YES
-	98-00-0	OCc1ccco1	1.0921	0	0.5837	-0.5837	FP	6.0122	YES
#	824-11-3	CCC12COP(OC1)OC2	14.7624	1	1.0672	-0.0672	TP	3.0611	YES
+	558-30-5	CC1(C)CO1	-2.5013	0	0.4567	-0.4567	TN	0.0151	YES
-	107-20-0	O=CCCl	-1.6652	1	0.4862	0.5138	FN	1.0091	YES
*	6701-13-9	C=C(C)C(=O)OCCCCCCCCCCOC(=O)C(=C)C	-10.9885	0	0.1565	-0.1565	TN	0.062	YES
#	2275-18-5	CCOP(=S)(OCC)SCC(=O)NC(C)C	2.9562	1	0.6497	0.3503	TP	1.1007	YES
*	26896-20-8	CCC(C)(CCC(C)C)C(=O)O	-5.9142	0	0.336	-0.336	TN	0.0272	YES
+	611-06-3	O=[N+]([O-])c1ccc(Cl)cc1Cl	1.0824	1	0.5834	0.4166	TP	0.0389	YES
*	68130-53-0	CCCCCCCCCCCC(=O)OCC(COC(=O)CCCCCC)OC(=O)CCCCCCC	-15.4505	0	-0.0013	0.0013	TN	0.0861	YES
#	107-27-7	CC[Hg]Cl	0.1731	1	0.5512	0.4488	TP	2.0032	YES
+	76-19-7	FC(F)(F)C(F)(F)C(F)(F)F	-5.0153	0	0.3678	-0.3678	TN	2.0792	YES
*	95-48-7	Cc1ccccc1O	-0.6311	1	0.5228	0.4772	TP	0.0194	YES
*	22393-85-7	CCCCCCCCC=CCCCCCCCC(=O)OCCCCCCCCCCCCCC	-11.24	0	0.1476	-0.1476	TN	0.0641	YES
-	NoCAS	Cc1ccc(N=CN(C)C=Nc2ccc(C)cc2C)c(C)c1	-0.9121	1	0.5129	0.4871	TP	3.0834	YES
-	NoCAS	COCC(C)N(C(=O)CCl)c1c(C)csc1C	-4.7163	0	0.3783	-0.3783	TN	8.0468	No
-	52756-25-9	COC(=O)C(C)N(C(=O)c1ccccc1)c1ccc(F)c(Cl)c1	-3.466	1	0.4225	0.5775	FN	0.0858	YES
*	5080-22-8	CC(C)NO	-2.8483	0	0.4444	-0.4444	TN	1.0081	YES
+	644-64-4	Cc1cc(OC(=O)N(C)C)nn1C(=O)N(C)C	-2.3733	1	0.4612	0.5388	FN	5.0629	YES
*	4724-48-5	CCCCCCCCP(=O)(O)O	-5.4316	0	0.353	-0.353	TN	3.0452	YES
#	115-29-7	O=S1OCC2C(CO1)C1(Cl)C(Cl)=C(Cl)C2(Cl)C1(Cl)Cl	10.7942	1	0.9268	0.0732	TP	9.093	No
+	425-180-1	O=C1OC(C(O)CO)C(=O)C1OP(=O)(O)O	-6.6986	0	0.3082	-0.3082	TN	1.0948	YES
#	13171-21-6	CCN(CC)C(=O)C(Cl)=C(C)OP(=O)(OC)OC	7.2929	1	0.803	0.197	TP	2.0923	YES
+	102-77-2	c1ccc2sc(SN3CCOCC3)nc2c1	1.234	0	0.5887	-0.5887	FP	14.0585	No
-	57-14-7	CN(C)N	0.2293	1	0.5532	0.4468	TP	0.013	YES
#	629-82-3	CCCCCCCCOCCCCCCCC	-8.1674	0	0.2563	-0.2563	TN	0.0244	YES
*	7554-65-6	Cc1cn[nH]c1	-6.6211	1	0.311	0.689	FN	3.0148	YES
-	306-83-2	FC(F)(F)C(Cl)Cl	0.79	0	0.573	-0.573	FP	2.0367	YES
#	563-12-2	CCOP(=S)(OCC)SCSP(=S)(OCC)OCC	6.0941	1	0.7606	0.2394	TP	4.1411	YES
#	303-26-4	Clc1ccc(C(c2ccccc2)N2CCNCC2)cc1	5.0522	0	0.7238	-0.7238	FP	6.0718	YES
#	298-00-0	COP(=S)(OC)Oc1ccc([N+](=O)[O-])cc1	10.6039	1	0.9201	0.0799	TP	0.0982	YES
+	3457-61-2	CC(C)(C)OOC(C)(C)c1ccccc1	-1.8581	0	0.4794	-0.4794	TN	3.032	YES
#	52645-53-1	CC1(C)C(C=C(Cl)Cl)C1C(=O)OCc1cccc(Oc2ccccc2)c1	4.8212	1	0.7156	0.2844	TP	2.0951	YES
*	120162-55-2	COc1cc(OC)nc(NC(=O)NS(=O)(=O)c2c(-c3nnn(C)n3)cnn2C)n1	12.7619	0	0.9964	-0.9964	FP	26.1283	No
-	108-39-4	Cc1cccc(O)c1	-1.092	1	0.5065	0.4935	TP	0.0211	YES
+	2385-85-5	ClC1(Cl)C2(Cl)C3(Cl)C4(Cl)C(Cl)(Cl)C5(Cl)C3(Cl)C1(Cl)C5(Cl)C24Cl	-2.7853	0	0.4466	-0.4466	TN	29.114	No
+	108-98-5	Sc1ccccc1	3.313	1	0.6623	0.3377	TP	2.0157	YES
#	33456-68-7	COc1ccc2c(c1)C(=O)N(CCc1ccc(S(N)(=O)=O)cc1)C(=O)C2(C)C	-13.2948	0	0.075	-0.075	TN	6.1315	YES
-	119-38-0	Cc1cc(OC(=O)N(C)C)n(C(C)C)n1	7.3087	1	0.8036	0.1964	TP	4.0508	YES
#	5280-78-4	O=C(Nc1ccc(NC(=O)c2cc3ccccc3c(N=Nc3cc(Cl)ccc3Cl)c2O)c(Cl)c1)c1cc2ccccc2c(N=Nc2cc(Cl)ccc2Cl)c1O	-6.77	0	0.3057	-0.3057	TN	14.2515	No
+	13516-27-3	N=C(N)NCCCCCCCCNCCCCCCCCNC(=N)N	1.6224	1	0.6025	0.3975	TP	2.0797	YES
+	609-66-5	NC(=O)c1ccccc1Cl	0.7634	0	0.5721	-0.5721	FP	0.0355	YES
+	65195-55-3	CCC(C)C1OC2(C=CC1C)CC1CC(CC=C(C)C(OC3CC(OC)C(OC4CC(OC)C(O)C(C)O4)C(C)O3)C(C)C=CC=C3COC4C(O)C(C)=CC(C(=O)O1)C34O)O2	18.4859	1	1.1988	-0.1988	TP	30.2176	No
-	102322-83-8	C/C=C/C(=O)C(C)CC	-14.4672	0	0.0335	-0.0335	TN	11.0192	No
*	2921-88-2	CCOP(=S)(OCC)Oc1nc(Cl)c(Cl)cc1Cl	7.2285	1	0.8007	0.1993	TP	0.1075	YES
+	109-74-0	CCCC#N	-1.4923	0	0.4923	-0.4923	TN	0.0149	YES
*	2636-26-2	COP(=S)(OC)Oc1ccc(C#N)cc1	5.6702	1	0.7456	0.2544	TP	0.0976	YES
+	132638-45-0	COC(=O)Oc1ccc(C)cc1OC	1.4541	0	0.5965	-0.5965	FP	0.0424	YES
#	18854-01-8	CCOP(=S)(OCC)Oc1cc(-c2ccccc2)on1	5.5509	1	0.7414	0.2586	TP	12.0985	No
+	140-29-4	N#CCc1ccccc1	-1.1391	0	0.5048	-0.5048	FP	1.0275	YES
-	109-02-4	CN1CCOCC1	-1.5288	1	0.491	0.509	FN	0.0189	YES
*	6737-68-4	Cc1ccccc1Nc1ccc(Nc2ccccc2C)c2c1C(=O)c1ccccc1C2=O	-4.9896	0	0.3687	-0.3687	TN	7.1144	YES
-	139403-31-9	CCCCC(C)CC(O)C=CC1C(O)CC2CC(CCOCC(=O)OC)CC21	-5.4896	1	0.351	0.649	FN	1.0906	YES
-	7078-98-0	CC(C)(C)C1=CC(=Cc2ccccc2)C=C(C(C)(C)C)C1=O	-2.7916	0	0.4464	-0.4464	TN	2.0691	YES
-	2655-19-8	CNC(=O)Oc1cc(C(C)(C)C)cc(C(C)(C)C)c1	-3.9179	1	0.4066	0.5934	FN	0.0536	YES
-	31098-20-1	C=CC(=O)OCCCS(=O)(=O)O	-2.7774	0	0.4469	-0.4469	TN	1.0726	YES
+	1498-64-2	CCOP(=S)(Cl)Cl	5.8705	1	0.7527	0.2473	TP	0.0622	YES
#	30989-05-0	COCCOCCOCCOB(OCCOCCOCCOC)OCCOCCOCCOC	-20.2393	0	-0.1706	0.1706	TN	6.0725	YES
-	90-02-8	O=Cc1ccccc1O	-2.8843	1	0.4431	0.5569	FN	0.0247	YES
-	27371-95-5	CCCC[Sn]1(CCCC)OCCS1	1.5	0	0.5982	-0.5982	FP	4.0299	YES
+	93-76-5	O=C(O)COc1cc(Cl)c(Cl)cc1Cl	-10.5127	1	0.1733	0.8267	FN	0.0506	YES
*	114798-26-4	CCCCc1nc(Cl)c(CO)n1Cc1ccc(-c2ccccc2-c2nn[nH]n2)cc1	-8.2177	0	0.2545	-0.2545	TN	25.0889	No
+	54-11-5	CN1CCCC1c1cccnc1	-0.5859	1	0.5244	0.4756	TP	2.0403	YES
-	650-51-1	O=C(O)C(Cl)(Cl)Cl	-3.7922	0	0.411	-0.411	TN	0.0363	YES
#	36614-38-7	COP(=S)(OC)SCCSC(C)C	9.1758	1	0.8696	0.1304	TP	3.0931	YES
-	35435-21-3	CCO[Si](CC(C)CC(C)(C)C)(OCC)OCC	-6.8593	0	0.3025	-0.3025	TN	1.0426	YES
+	694-83-7	NC1CCCCC1N	4.2668	1	0.696	0.304	TP	1.0205	YES
*	119313-12-1	CCC(Cc1ccccc1)(C(=O)c1ccc(N2CCOCC2)cc1)N(C)C	-8.9976	0	0.2269	-0.2269	TN	5.0935	YES
+	96-24-2	OCC(O)CCl	-1.4845	1	0.4926	0.5074	FN	1.0139	YES
-	97384-48-0	C=CC(C)(C#N)Cc1ccccc1	0.3349	0	0.557	-0.557	FP	0.0485	YES
*	6164-98-3	Cc1cc(Cl)ccc1N=CN(C)C	-0.9377	1	0.512	0.488	TP	3.0399	YES
*	98967-40-9	Cc1ccn2nc(S(=O)(=O)Nc3c(F)cccc3F)nc2n1	-0.3899	0	0.5313	-0.5313	FP	12.1255	No
-	98-94-2	CN(C)C1CCCCC1	3.6582	1	0.6745	0.3255	TP	0.0239	YES
+	78-51-3	CCCCOCCOP(=O)(OCCOCCCC)OCCOCCCC	-8.9643	0	0.2281	-0.2281	TN	0.0876	YES
*	85-00-7	c1cc[n+]2c(c1)-c1cccc[n+]1CC2	0.2375	1	0.5535	0.4465	TP	6.0446	YES
*	42797-18-2	O=C(O)c1ccccc1C(=O)c1ccc(-c2ccccc2)cc1	-4.3341	0	0.3918	-0.3918	TN	6.0777	YES
+	107-07-3	OCCCl	-1.3542	1	0.4972	0.5028	FN	1.0061	YES
+	10508-09-5	CCC(C)(C)OOC(C)(C)CC	-4.4656	0	0.3872	-0.3872	TN	3.0209	YES
+	136-30-1	CCCCN(CCCC)C(=S)S	-3.1059	1	0.4353	0.5647	FN	1.0446	YES
#	16102-99-1	Nc1c(S(=O)(=O)O)cc(Nc2ccc(S(=O)(=O)CCOS(=O)(=O)O)cc2)c2c1C(=O)c1ccccc1C2=O	-11.6741	0	0.1323	-0.1323	TN	9.2374	No
#	3734-95-0	CCOP(=O)(OCC)SCC(=O)NC(C)(C)C#N	7.1191	1	0.7969	0.2031	TP	1.1069	YES
*	105-95-3	O=C1CCCCCCCCCCCC(=O)OCCO1	-13.027	0	0.0844	-0.0844	TN	0.0532	YES
+	23505-41-1	CCOP(=S)(OCC)Oc1cc(C)nc(N(CC)CC)n1	11.0149	1	0.9346	0.0654	TP	2.1043	YES
*	16260-09-6	CCCCCCCCC=CCCCCCCCCNC(=O)CCCCCCCCCCCCCCC	-8.2534	0	0.2532	-0.2532	TN	0.0685	YES
#	63449-41-2	CCCCCCCCCC[N+](C)(C)Cc1ccccc1	-0.4179	1	0.5303	0.4697	TP	0.0383	YES
#	92-88-6	Oc1ccc(-c2ccc(O)cc2)cc1	-3.1564	0	0.4335	-0.4335	TN	6.0444	YES
-	51-43-4	CNCC(O)c1ccc(O)c(O)c1	2.0675	1	0.6182	0.3818	TP	0.0426	YES
*	352-87-4	C=C(C)C(=O)OCC(F)(F)F	-4.5381	0	0.3846	-0.3846	TN	0.0536	YES
-	696-28-6	Cl[As](Cl)c1ccccc1	4.0866	1	0.6896	0.3104	TP	1.0219	YES
#	86598-92-7	Clc1ccc(CSC(Cn2cncn2)=Nc2ccc(Cl)cc2Cl)cc1	-2.3347	0	0.4625	-0.4625	TN	17.094	No
+	565-74-2	CC(C)C(Br)C(=O)O	-3.8276	1	0.4098	0.5902	FN	6.0182	YES
-	244021-01-0	CCC1(C)CC(=O)C(C)C(C)(CC)N1OC(C)c1ccccc1	-7.9084	0	0.2654	-0.2654	TN	1.061	YES
*	100-53-8	SCc1ccccc1	2.2376	1	0.6242	0.3758	TP	1.0224	YES
*	79983-71-4	CCCCC(O)(Cn1cncn1)c1ccc(Cl)cc1Cl	-15.5234	0	-0.0039	0.0039	TN	6.0698	YES
+	71422-67-8	O=C(NC(=O)c1c(F)cccc1F)Nc1cc(Cl)c(Oc2ncc(C(F)(F)F)cc2Cl)c(Cl)c1	2.3166	1	0.627	0.373	TP	11.1436	No
*	92484-48-5	CCC(C)c1cc(S(=O)(=O)O)cc(-n2nc3ccccc3n2)c1O	-8.004	0	0.2621	-0.2621	TN	17.1097	No
+	88485-37-4	FC(F)(F)C(=NOCC1OCCO1)c1ccc(Cl)cc1	-8.1966	1	0.2552	0.7448	FN	4.0836	YES
*	3282-30-2	CC(C)(C)C(=O)Cl	-6.6289	0	0.3107	-0.3107	TN	1.0185	YES
-	5836-29-3	O=c1oc2ccccc2c(O)c1C1CCCc2ccccc21	2.9022	1	0.6477	0.3523	TP	13.0702	No
+	713-68-8	Oc1cccc(Oc2ccccc2)c1	2.7839	0	0.6436	-0.6436	FP	1.0434	YES
-	115-32-2	OC(c1ccc(Cl)cc1)(c1ccc(Cl)cc1)C(Cl)(Cl)Cl	3.3072	1	0.6621	0.3379	TP	1.0752	YES
-	66332-96-5	CC(C)Oc1cccc(NC(=O)c2ccccc2C(F)(F)F)c1	4.1786	0	0.6929	-0.6929	FP	1.0946	YES
*	542-75-6	ClC=CCCl	1.5452	1	0.5998	0.4002	TP	2.011	YES
*	6358-87-8	CCOC(=O)c1[nH]n(-c2ccccc2)c(=O)c1N=Nc1ccc(-c2ccc(/N=N/c3c(C(=O)OCC)[nH]n(-c4ccccc4)c3=O)c(Cl)c2)cc1Cl	-1.0444	0	0.5082	-0.5082	FP	54.2005	No
*	2497-07-06	CCOP(=S)(OCC)SCCS(=O)CC	5.174	1	0.7281	0.2719	TP	2.1101	YES
#	68-96-2	CC(=O)C1(O)CCC2C3CCC4=CC(=O)CCC4(C)C3CCC21C	5.5147	0	0.7401	-0.7401	FP	13.0946	No
#	538-07-8	CCN(CCCl)CCCl	-0.1974	1	0.5381	0.4619	TP	3.0216	YES
+	105-60-2	O=C1CCCCCN1	-8.8144	0	0.2334	-0.2334	TN	0.0256	YES
*	4635-87-4	CC=CCC#N	1.6494	1	0.6034	0.3966	TP	0.0206	YES
+	106155-02-6	CC(=CCC1CC=C(C)C1(C)C)CO	0.4149	0	0.5598	-0.5598	FP	0.0384	YES
+	74115-24-5	Clc1ccccc1-c1nnc(-c2ccccc2Cl)nn1	3.7168	1	0.6766	0.3234	TP	24.0509	No
#	15793-73-4	Cc1ccc(-n2[nH]c(C)c(/N=N/c3ccc(-c4ccc(/N=N/c5c(C)[nH]n(-c6ccc(C)cc6)c5=O)c(Cl)c4)cc3Cl)c2=O)cc1	-8.7015	0	0.2374	-0.2374	TN	87.1303	No
+	631-93-6	CN(c1ccc(Cl)cc1)S(=O)(=O)c1ccc(Cl)cc1	2.387	1	0.6295	0.3705	TP	1.0902	YES
*	105-85-1	CC(C)=CCCC(C)CCOC=O	-5.8195	0	0.3393	-0.3393	TN	1.0268	YES
+	2431-96-1	CCN(CC)C(=O)Cc1ccccc1	0.7741	1	0.5725	0.4275	TP	0.0432	YES
*	142-87-0	CCCCCCCCCCOS(=O)(=O)O	-5.7733	0	0.3409	-0.3409	TN	3.0538	YES
*	78-34-2	CCOP(=S)(OCC)SC1OCCOC1SP(=S)(OCC)OCC	4.6587	1	0.7099	0.2901	TP	4.1553	YES
-	13816-33-6	CC(C)c1ccc(C#N)cc1	-3.1818	0	0.4326	-0.4326	TN	0.037	YES
+	13098-39-0	O=C(C(F)(F)F)C(F)(F)F	-3.4321	1	0.4237	0.5763	FN	0.0685	YES
#	57646-30-7	COC(=O)C(C)N(C(=O)c1ccco1)c1c(C)cccc1C	-9.5651	0	0.2068	-0.2068	TN	6.0703	YES
#	2164-09-02	C=C(C)C(=O)Nc1ccc(Cl)c(Cl)c1	-4.7939	1	0.3756	0.6244	FN	0.0503	YES
+	230615-70-0	O=C(N1CC2CC(C1)c1cc3nccnc3cc12)C(F)(F)F	-1.4442	0	0.494	-0.494	TN	6.1247	YES
*	786-19-6	CCOP(=S)(OCC)SCSc1ccc(Cl)cc1	5.9791	1	0.7566	0.2434	TP	4.1036	YES
*	84045-65-8	CCN(c1ccccc1)c1nc(Cl)nc(Nc2cc(S(=O)(=O)O)cc3cc(S(=O)(=O)O)c(N=Nc4ccc5ccccc5c4S(=O)(=O)O)c(O)c23)n1	-11.2424	0	0.1475	-0.1475	TN	30.3052	No
-	141-66-2	COP(=O)(OC)OC(C)=CC(=O)N(C)C	4.9307	1	0.7195	0.2805	TP	0.0862	YES
+	67-68-5	CS(C)=O	-1.0927	0	0.5065	-0.5065	FP	0.0253	YES
*	105-39-5	CCOC(=O)CCl	-0.1338	1	0.5404	0.4596	TP	1.0198	YES
-	5384-21-4	Cc1cc(Cc2cc(C)c(O)c(C)c2)cc(C)c1O	-8.7579	0	0.2354	-0.2354	TN	1.064	YES
-	56073-10-0	O=c1oc2ccccc2c(O)c1C1CC(c2ccc(-c3ccc(Br)cc3)cc2)Cc2ccccc21	4.1598	1	0.6922	0.3078	TP	26.1277	No
-	592-41-6	C=CCCCC	-2.2679	0	0.4649	-0.4649	TN	0.0102	YES
+	368-97-8	F[As](F)c1ccccc1	7.4265	1	0.8077	0.1923	TP	1.027	YES
#	112110-16-4	COC(=O)c1cc(C)cnc1C(=O)OC	-4.3532	0	0.3912	-0.3912	TN	1.0561	YES
-	79-04-9	O=C(Cl)CCl	1.3281	1	0.5921	0.4079	TP	1.0159	YES
-	67-51-6	Cc1cc(C)[nH]n1	-1.2381	0	0.5013	-0.5013	FP	2.0177	YES
#	58-90-2	Oc1c(Cl)cc(Cl)c(Cl)c1Cl	-1.0416	1	0.5083	0.4917	TP	0.0378	YES
#	6284-43-1	CCCCCCC(O)CCCCCCCCCCC(=O)OCC(O)CO	-15.3681	0	0.0016	-0.0016	TN	0.0587	YES
*	13194-48-4	CCCSP(=O)(OCC)SCCC	5.5441	1	0.7412	0.2588	TP	5.0653	YES
+	50563-36-5	COCCN(C(=O)CCl)c1c(C)cccc1C	-4.0627	0	0.4014	-0.4014	TN	2.0515	YES
-	3120-74-9	CSc1ccc(O)cc1C	-1.1036	1	0.5061	0.4939	TP	3.0299	YES
+	51772-35-1	CC(C)(C)CC(C)(C)N(c1ccccc1)c1cccc2ccccc12	-3.7104	0	0.4139	-0.4139	TN	1.0724	YES
#	696-24-2	Br[As](Br)c1ccccc1	4.0538	1	0.6885	0.3115	TP	9.0143	No
+	34452-51-2	O=C(O)CS	-4.8491	0	0.3736	-0.3736	TN	0.0211	YES
#	1129-41-5	CNC(=O)Oc1cccc(C)c1	2.3411	1	0.6279	0.3721	TP	0.038	YES
+	93-15-2	C=CCc1ccc(OC)c(OC)c1	0.2621	0	0.5544	-0.5544	FP	1.0395	YES
-	2307-49-5	COc1c(Cl)cc(Cl)c(Cl)c1C(=O)O	-6.0028	1	0.3328	0.6672	FN	0.0511	YES
-	1643-20-5	C=[N+](O)CCCCCCCCCCCC	-2.3703	0	0.4613	-0.4613	TN	1.028	YES
-	13121-70-5	O[Sn](C1CCCCC1)(C1CCCCC1)C1CCCCC1	2.1236	1	0.6202	0.3798	TP	2.0523	YES
*	232938-43-1	Cc1ccc(S(=O)(=O)NC(=O)Nc2cccc(OS(=O)(=O)c3ccc(C)cc3)c2)cc1	-10.4931	0	0.174	-0.174	TN	6.1827	YES
+	900-95-8	CC(=O)O[Sn](c1ccccc1)(c1ccccc1)c1ccccc1	3.4225	1	0.6661	0.3339	TP	2.0695	YES
#	19666-30-9	CC(C)Oc1cc(-n2nc(C(C)(C)C)oc2=O)c(Cl)cc1Cl	0.4515	0	0.5611	-0.5611	FP	19.0614	No
#	919-86-8	CCSCCSP(=O)(OC)OC	9.6576	1	0.8866	0.1134	TP	7.061	YES
#	89269-64-7	C/C(=N\Nc1nc(C)cc(C)n1)c1ccccc1C	-4.704	0	0.3788	-0.3788	TN	13.0682	No
+	136-96-9	CCN(CC)CCOc1ccc2nc(N(C)C)sc2c1	-2.3954	1	0.4604	0.5396	FN	9.0568	No
+	3923-79-3	CN1C(=O)N(C)C(O)C1O	-4.2007	0	0.3966	-0.3966	TN	0.0425	YES
*	97-17-6	CCOP(=S)(OCC)Oc1ccc(Cl)cc1Cl	3.4069	1	0.6656	0.3344	TP	0.0928	YES
+	1675-54-3	CC(C)(c1ccc(OCC2CO2)cc1)c1ccc(OCC2CO2)cc1	-3.3603	0	0.4263	-0.4263	TN	2.1153	YES
#	100-46-9	NCc1ccccc1	1.1863	1	0.5871	0.4129	TP	1.0183	YES
+	52888-49-0	COC(=O)C(C)Nc1c(C)cccc1C	-6.2025	0	0.3258	-0.3258	TN	0.0486	YES
+	88-18-6	CC(C)(C)c1ccccc1O	-0.668	1	0.5215	0.4785	TP	0.0243	YES
+	107551-67-7	CC(C)(C)c1cc(CCC(=O)O)ccc1O	-6.043	0	0.3314	-0.3314	TN	0.0435	YES
-	113-48-4	CCCCC(CC)CN1C(=O)C2C3C=CC(C3)C2C1=O	2.8785	1	0.6469	0.3531	TP	5.0753	YES
+	80844-07-1	CCOc1ccc(C(C)(C)COCc2cccc(Oc3ccccc3)c2)cc1	-8.1578	0	0.2566	-0.2566	TN	5.0932	YES
-	76840-16-9	CCCCC(CC)C(=O)OCC(COC(=O)C=Cc1ccc(OC)cc1)OC(=O)C=Cc1ccc(OC)cc1	-8.0969	1	0.2588	0.7412	FN	0.1258	YES
-	72490-01-8	CCOC(=O)NCCOc1ccc(Oc2ccccc2)cc1	-3.6005	0	0.4178	-0.4178	TN	1.0736	YES
-	1085-98-9	CN(C)S(=O)(=O)N(SC(F)(Cl)Cl)c1ccccc1	5.638	1	0.7445	0.2555	TP	1.1179	YES
*	10149-98-1	O=C(O)c1[nH]n(-c2ccc(S(=O)(=O)O)cc2)c(=O)c1/N=N/c1ccc(S(=O)(=O)CCOS(=O)(=O)O)cc1	-17.2299	0	-0.0642	0.0642	TN	22.2197	No
*	3383-96-8	COP(=S)(OC)Oc1ccc(Sc2ccc(OP(=S)(OC)OC)cc2)cc1	12.1894	1	0.9762	0.0238	TP	4.1718	YES
*	16040-69-0	Clc1ccc2c(c1)C1=NC2=Nc2c3cc(Cl)ccc3c3n2[Cu]n2c(c4ccc(Cl)cc4c2=NC2=NC(=N3)c3cc(Cl)ccc32)=N1	-12.2348	0	0.1124	-0.1124	TN	43.2072	No
*	2597-03-07	CCOC(=O)C(SP(=S)(OC)OC)c1ccccc1	1.4778	1	0.5974	0.4026	TP	3.0957	YES
#	30125-47-4	O=C1c2c(Cl)c(Cl)c(Cl)c(Cl)c2C(=O)C1c1ccc2cccc(N3C(=O)c4c(Cl)c(Cl)c(Cl)c(Cl)c4C3=O)c2n1	-4.8894	0	0.3722	-0.3722	TN	21.1714	No
*	3734-48-3	ClC1=C(Cl)C2(Cl)C3CC=CC3C1(Cl)C2(Cl)Cl	23.2968	1	1.369	-0.369	TP	6.0802	YES
+	2100-42-7	COc1ccc(OC)c(Cl)c1	-1.4996	0	0.4921	-0.4921	TN	0.0329	YES
#	115-90-2	CCOP(=S)(OCC)Oc1ccc(S(C)=O)cc1	4.5663	1	0.7066	0.2934	TP	1.1079	YES
*	62125-22-8	CC(C)CCCCCCCCCCCCCCC(=O)OCC(COC(=O)CCCCCCCCCCCCCCC(C)C)(COC(=O)CCCCCCCCCCCCCCC(C)C)COC(=O)CCCCCCCCCCCCCCC(C)C	-34.8001	0	-0.6856	0.6856	TN	0.1676	YES
#	22781-23-3	CNC(=O)Oc1cccc2c1OC(C)(C)O2	3.9763	1	0.6857	0.3143	TP	1.0625	YES
#	106-69-4	OCCCCC(O)CO	-6.5891	0	0.3121	-0.3121	TN	0.0186	YES
+	4104-14-7	CC(N)=NP(=S)(Oc1ccc(Cl)cc1)Oc1ccc(Cl)cc1	1.613	1	0.6022	0.3978	TP	3.1103	YES
-	578-58-5	COc1ccccc1C	-4.9506	0	0.37	-0.37	TN	0.0231	YES
*	3689-24-5	CCOP(=S)(OCC)OP(=S)(OCC)OCC	4.1173	1	0.6907	0.3093	TP	1.1269	YES
-	7493-74-5	C=CCOC(=O)COc1ccccc1	-6.0293	0	0.3319	-0.3319	TN	0.0421	YES
#	13071-79-9	CCOP(=S)(OCC)SCSC(C)(C)C	3.6579	1	0.6745	0.3255	TP	2.0985	YES
#	1568-80-5	CC1(C)CC2(CC(C)(C)c3ccc(O)cc32)c2cc(O)ccc21	-5.7311	0	0.3424	-0.3424	TN	5.0945	YES
-	39515-41-8	CC1(C)C(C(=O)OC(C#N)c2cccc(Oc3ccccc3)c2)C1(C)C	-6.93	1	0.3	0.7	FN	3.1157	YES
#	931-40-8	O=C1OCC(CO)O1	-9.6633	0	0.2034	-0.2034	TN	1.0307	YES
*	42509-80-8	CCOP(=S)(OCC)Oc1nc(Cl)n(C(C)C)n1	13.5963	1	1.0259	-0.0259	TP	4.1004	YES
+	2628-16-2	C=Cc1ccc(OC(C)=O)cc1	-2.8196	0	0.4454	-0.4454	TN	0.0392	YES
-	3425-61-4	CCC(C)(C)OO	-2.2928	1	0.464	0.536	FN	2.0115	YES
+	409-21-2	[C-]#[Si+]	-1.6359	0	0.4873	-0.4873	TN	2.0017	YES
*	100-60-7	CNC1CCCCC1	7.1219	1	0.797	0.203	TP	1.0193	YES
-	2425-79-8	C(CCOCC1CO1)COCC1CO1	-4.9723	0	0.3693	-0.3693	TN	1.0451	YES
+	68955-53-3	CC(C)(C)CCCCCCCCCN	-3.1312	1	0.4344	0.5656	FN	0.0232	YES
-	26399-36-0	CCCN(CC1CC1)c1c([N+](=O)[O-])cc(C(F)(F)F)cc1[N+](=O)[O-]	-4.7445	0	0.3773	-0.3773	TN	1.1095	YES
#	326-12-5	COP(=O)(OC)OC(C)=CC(=O)OC(C)c1ccccc1	7.7212	1	0.8182	0.1818	TP	0.1006	YES
*	130841-23-5	O=[N+]([O-])c1cc(Cl)c(OC(F)(F)C(F)C(F)(F)F)cc1Cl	-1.389	0	0.496	-0.496	TN	0.1172	YES
#	420-04-2	N#CN	-1.1197	1	0.5055	0.4945	TP	1.013	YES
+	141-63-9	C[Si](C)(C)O[Si](C)(C)O[Si](C)(C)O[Si](C)(C)O[Si](C)(C)C	-15.0898	0	0.0115	-0.0115	TN	5.0511	YES
-	2778-04-03	COc1coc(CSP(=O)(OC)OC)cc1=O	6.2531	1	0.7662	0.2338	TP	10.0741	No
+	31694-55-0	OCCOCC(COCCO)OCCO	-9.1661	0	0.221	-0.221	TN	0.0361	YES
-	120-80-9	Oc1ccccc1O	-0.3597	1	0.5324	0.4676	TP	0.0189	YES
-	103-41-3	O=C(C=Cc1ccccc1)OCc1ccccc1	-1.0598	0	0.5076	-0.5076	FP	1.0529	YES
-	3037-72-7	CCO[Si](C)(CCCCN)OCC	-2.2	1	0.4673	0.5327	FN	1.0327	YES
*	108-32-7	CC1COC(=O)O1	-7.6682	0	0.2739	-0.2739	TN	1.0278	YES
+	518-28-5	COc1cc(C2c3cc4c(cc3C(O)C3COC(=O)C23)OCO4)cc(OC)c1OC	-0.8036	1	0.5167	0.4833	TP	20.1219	No
+	110553-27-0	CCCCCCCCSCc1cc(C)c(O)c(CSCCCCCCCC)c1	-1.0122	0	0.5093	-0.5093	FP	5.071	YES
-	14437-17-3	COC(=O)C(Cl)Cc1ccc(Cl)cc1	-2.098	1	0.4709	0.5291	FN	0.0469	YES
*	68786-66-3	CSc1nc2cc(Cl)c(Oc3cccc(Cl)c3Cl)cc2[nH]1	13.2514	0	1.0137	-1.0137	FP	10.0876	No
-	80-15-9	CC(C)(OO)c1ccccc1	1.1937	1	0.5873	0.4127	TP	3.026	YES
*	29514-94-1	O=S(=O)(F)C(F)(F)C(F)(F)OC(F)=C(F)F	-2.9799	0	0.4397	-0.4397	TN	2.1283	YES
-	1646-88-4	CNC(=O)ON=CC(C)(C)S(C)(=O)=O	-0.3228	1	0.5337	0.4663	TP	2.0797	YES
-	119-64-2	c1ccc2c(c1)CCCC2	-0.1895	0	0.5384	-0.5384	FP	1.0353	YES
+	50-29-3	Clc1ccc(C(c2ccc(Cl)cc2)C(Cl)(Cl)Cl)cc1	4.1723	1	0.6927	0.3073	TP	2.0707	YES
+	NoCAS	CCCOC(=O)NCCCN(C)C	0.0993	0	0.5486	-0.5486	FP	0.0408	YES
#	22224-92-6	CCOP(=O)(NC(C)C)Oc1ccc(SC)c(C)c1	6.4083	1	0.7717	0.2283	TP	2.0913	YES
-	434-880-6	CC1(C)CC(O)CC(C)(C)N1O	-10.5609	0	0.1716	-0.1716	TN	1.0322	YES
#	79538-32-2	Cc1c(F)c(F)c(COC(=O)C2C(C=C(Cl)C(F)(F)F)C2(C)C)c(F)c1F	-0.4378	1	0.5296	0.4704	TP	2.1312	YES
#	756-13-8	O=C(C(F)(F)C(F)(F)F)C(F)(C(F)(F)F)C(F)(F)F	-10.5714	0	0.1713	-0.1713	TN	0.1417	YES
-	518-20-7	COC1(C)CC(c2ccccc2)c2c(c3ccccc3oc2=O)O1	-6.6795	1	0.3089	0.6911	FN	12.0932	No
-	7122-04-05	CNC(=O)Oc1ccccc1C1OC(C)C(C)O1	-1.9395	0	0.4765	-0.4765	TN	2.0603	YES
#	122-14-5	COP(=S)(OC)Oc1ccc([N+](=O)[O-])c(C)c1	11.453	1	0.9501	0.0499	TP	0.102	YES
+	NoCAS	CC1=NNC(=O)N(N=Cc2cccnc2)C1	-2.5685	0	0.4543	-0.4543	TN	6.0803	YES
#	78-48-8	CCCCSP(=O)(SCCCC)SCCCC	6.3712	1	0.7704	0.2296	TP	6.0793	YES
+	28861-00-9	COc1ccc(CC(C)(NC(N)=O)C(=O)O)cc1OC	-10.7752	0	0.1641	-0.1641	TN	1.0761	YES
#	485-31-4	CCC(C)c1cc([N+](=O)[O-])cc([N+](=O)[O-])c1OC(=O)C=C(C)C	2.9215	1	0.6484	0.3516	TP	0.0856	YES
#	6470-17-3	COc1ccc(N)cc1S(=O)(=O)O	-7.2891	0	0.2873	-0.2873	TN	3.0651	YES
+	2700-89-2	CS(=O)(=O)C(Cl)=CCl	2.7231	1	0.6414	0.3586	TP	2.0597	YES
-	72-43-5	COc1ccc(C(c2ccc(OC)cc2)C(Cl)(Cl)Cl)cc1	-1.0713	0	0.5072	-0.5072	FP	0.0793	YES
-	91465-08-6	CC1(C)C(C=C(Cl)C(F)(F)F)C1C(=O)OC(C#N)c1cccc(Oc2ccccc2)c1	0.6991	1	0.5698	0.4302	TP	1.1429	YES
+	18181-70-9	COP(=S)(OC)Oc1cc(Cl)c(I)cc1Cl	7.8687	0	0.8234	-0.8234	FP	6.0926	YES
#	534-52-1	Cc1cc([N+](=O)[O-])cc([N+](=O)[O-])c1O	3.4693	1	0.6678	0.3322	TP	0.0601	YES
+	13114-72-2	CNC(=O)N(c1ccccc1)c1ccccc1	-2.8947	0	0.4427	-0.4427	TN	0.058	YES
-	2312-35-8	C#CCOS(=O)OC1CCCCC1Oc1ccc(C(C)(C)C)cc1	-4.2835	1	0.3936	0.6064	FN	5.0791	YES
-	89331-94-2	CCCCN(CCCC)c1ccc2c(c1)Oc1cc(C)c(Nc3ccccc3)cc1C21OC(=O)c2ccccc21	2.516	0	0.6341	-0.6341	FP	8.1534	No

## Sheet: Table S4
Set	CAS	SMILES	DCW	Expr	Calc	Expr-Calc	Class	DefectSMILES	Applicability
*	78-90-0	CC(N)CN	1.9708	1	0.6118	0.3882	TP	0.0157	YES
*	98389-04-9	COc1cc(OC)nc(NC(=O)NS(=O)(=O)c2c(C(=O)O)cnn2C)n1	-5.3034	0	0.2102	-0.2102	TN	6.15	YES
#	119-65-3	c1ccc2cnccc2c1	5.8704	1	0.8271	0.1729	TP	0.0594	YES
+	10508-09-5	CCC(C)(C)OOC(C)(C)CC	-2.826	0	0.347	-0.347	TN	3.0259	YES
-	96-33-3	C=CC(=O)OC	-2.2897	1	0.3766	0.6234	FN	0.0123	YES
-	2273-43-0	CCCC[Sn](=O)O	3.3719	0	0.6892	-0.6892	FP	0.012	YES
+	3115-68-2	CCCC[P+](CCCC)(CCCC)CCCC	-2.3658	1	0.3724	0.6276	FN	1.0204	YES
+	29091-09-6	O=[N+]([O-])c1cc(C(F)(F)F)c(Cl)c([N+](=O)[O-])c1Cl	-2.5482	0	0.3623	-0.3623	TN	0.0974	YES
-	106-89-8	ClCC1CO1	0.4604	1	0.5284	0.4716	TP	0.0165	YES
#	94200-74-5	CCCCCCC(CCCC)COS(=O)(=O)O	-8.9005	0	0.0116	-0.0116	TN	3.04	YES
#	109-06-8	Cc1ccccn1	0.676	1	0.5403	0.4597	TP	0.0275	YES
+	634-93-5	Nc1c(Cl)cc(Cl)cc1Cl	0.4924	0	0.5302	-0.5302	FP	0.0372	YES
#	6711-48-4	CN(C)CCCNCCCN(C)C	2.4614	1	0.6389	0.3611	TP	0.0267	YES
+	116-01-8	CCNC(=O)CSP(=S)(OC)OC	8.9673	0	0.9981	-0.9981	FP	0.0793	YES
-	77-98-5	CC[N+](CC)(CC)CC	3.4751	1	0.6949	0.3051	TP	0.0141	YES
-	100-64-1	O=NC1CCCCC1	-3.5414	0	0.3075	-0.3075	TN	3.0161	YES
*	96-18-4	ClCC(Cl)CCl	1.8612	1	0.6058	0.3942	TP	1.017	YES
-	110-05-4	CC(C)(C)OOC(C)(C)C	-2.4681	0	0.3667	-0.3667	TN	3.0243	YES
-	60-24-2	OCCS	-1.7528	1	0.4062	0.5938	FN	0.01	YES
-	103-41-3	O=C(C=Cc1ccccc1)OCc1ccccc1	-5.0587	0	0.2237	-0.2237	TN	2.048	YES
*	13531-52-7	NCCCNCCN	4.8757	1	0.7722	0.2278	TP	0.0113	YES
+	999-81-5	C[N+](C)(C)CCCl	3.2004	0	0.6797	-0.6797	FP	0.0159	YES
+	5397-31-9	CCCCC(CC)COCCCN	-1.6671	1	0.411	0.589	FN	0.0178	YES
-	614-45-9	CC(C)(C)OOC(=O)c1ccccc1	-0.6017	0	0.4698	-0.4698	TN	3.0323	YES
*	124-02-7	C=CCNCC=C	2.3939	1	0.6352	0.3648	TP	0.0121	YES
+	35575-96-3	COP(=O)(OC)SCn1c(=O)oc2cc(Cl)cnc21	1.5901	0	0.5908	-0.5908	FP	7.1403	No
*	96-05-9	C=CCOC(=O)C(=C)C	3.6357	1	0.7037	0.2963	TP	0.022	YES
*	93803-89-5	CC(C)CCCCCC(=O)OCC(COC(=O)CCCCCC(C)C)(COC(=O)CCCCCC(C)C)COC(=O)CCCCCC(C)C	-17.6799	0	-0.4732	0.4732	TN	0.0905	YES
-	2028-63-9	C#CC(C)O	6.4233	1	0.8577	0.1423	TP	0.0142	YES
*	7585-39-9	OCC1OC2OC3C(CO)OC(OC4C(CO)OC(OC5C(CO)OC(OC6C(CO)OC(OC7C(CO)OC(OC8C(CO)OC(OC1C(O)C2O)C(O)C8O)C(O)C7O)C(O)C6O)C(O)C5O)C(O)C4O)C(O)C3O	-7.1383	0	0.1089	-0.1089	TN	30.234	No
-	3033-62-3	CN(C)CCOCCN(C)C	-0.4615	1	0.4775	0.5225	FN	0.0264	YES
*	79-94-7	CC(C)(c1cc(Br)c(O)c(Br)c1)c1cc(Br)c(O)c(Br)c1	0.53	0	0.5323	-0.5323	FP	12.0925	No
-	3121-61-7	C=CC(=O)OCCOC	-3.6852	1	0.2995	0.7005	FN	0.0202	YES
#	485-290-0	N1=NC(=C2NN=NN2)N=N1	-10.1906	0	-0.0597	0.0597	TN	18.0516	No
*	141-91-3	CC1CNCC(C)O1	2.0976	1	0.6188	0.3812	TP	1.022	YES
+	25265-71-8	CCC(O)OC(O)CC	-2.2983	0	0.3761	-0.3761	TN	0.0154	YES
*	109-89-7	CCNCC	2.4412	1	0.6378	0.3622	TP	0.0068	YES
+	102-08-9	S=C(Nc1ccccc1)Nc1ccccc1	-0.6128	0	0.4692	-0.4692	TN	2.0679	YES
*	140-31-8	NCCN1CCNCC1	8.8823	1	0.9934	0.0066	TP	1.0218	YES
-	35256-85-0	CC(C)N(Cc1ccccc1)C(=O)C(C)(C)C	-3.9051	0	0.2874	-0.2874	TN	0.0557	YES
+	108-99-6	Cc1cccnc1	1.5463	1	0.5884	0.4116	TP	0.0295	YES
#	87130-20-9	CCOc1ccc(NC(=O)OC(C)C)cc1OCC	-3.6664	0	0.3006	-0.3006	TN	0.0562	YES
*	111-92-2	CCCCNCCCC	0.9008	1	0.5527	0.4473	TP	0.0101	YES
#	540-10-3	CCCCCCCCCCCCCCCCOC(=O)CCCCCCCCCCCCCCC	-11.5325	0	-0.1337	0.1337	TN	0.0346	YES
*	100-69-6	C=Cc1ccccn1	-1.4645	1	0.4221	0.5779	FN	1.0297	YES
*	NoCAS	CCS(=O)(=O)c1cccnc1S(=O)(=O)NC(=O)Nc1nc(OC)cc(OC)n1	-10.6103	0	-0.0828	0.0828	TN	2.1706	YES
+	110-60-1	NCCCCN	2.1929	1	0.6241	0.3759	TP	0.0057	YES
-	84087-01-4	O=C(O)c1c(Cl)ccc2cc(Cl)cnc12	-2.2854	0	0.3768	-0.3768	TN	1.0747	YES
*	7327-60-8	N#CCN(CC#N)CC#N	-1.7981	1	0.4037	0.5963	FN	0.044	YES
#	14858-73-2	CCCCC(CC)COC(=O)OCC(CC)CCCC	-6.5911	0	0.1391	-0.1391	TN	0.0328	YES
#	75-52-5	C[N+](=O)[O-]	1.8514	1	0.6052	0.3948	TP	0.0053	YES
-	38103-06-9	CC(C)(c1ccc(Oc2ccc3c(c2)C(=O)OC3=O)cc1)c1ccc(Oc2ccc3c(c2)C(=O)OC3=O)cc1	-4.9901	0	0.2275	-0.2275	TN	14.2157	No
+	107-54-0	C#CC(C)(O)CC(C)C	5.3276	1	0.7972	0.2028	TP	0.0286	YES
+	104-88-1	O=Cc1ccc(Cl)cc1	-4.4016	0	0.26	-0.26	TN	1.0239	YES
-	873-32-5	N#Cc1ccccc1Cl	-2.9428	1	0.3405	0.6595	FN	1.025	YES
+	6988-21-2	CNC(=O)Oc1ccccc1C1OCCO1	-0.9413	0	0.451	-0.451	TN	1.0524	YES
-	112-07-2	CCCCOCCOC(C)=O	-4.0491	1	0.2794	0.7206	FN	0.0218	YES
-	2702-72-9	O=C(CO)Oc1ccc(Cl)cc1Cl	-4.9952	0	0.2272	-0.2272	TN	0.0394	YES
+	110-89-4	C1CCNCC1	3.4402	1	0.693	0.307	TP	0.0157	YES
-	1134-23-2	CCSC(=O)N(CC)C1CCCCC1	-0.1446	0	0.495	-0.495	TN	1.0442	YES
+	1660-95-3	CC(C)OP(=O)(CP(=O)(OC(C)C)OC(C)C)OC(C)C	0.3822	1	0.5241	0.4759	TP	4.0971	YES
+	18085-02-4	C=CC(COC(C)=O)OC(C)=O	-5.1897	0	0.2165	-0.2165	TN	0.0283	YES
-	103-69-5	CCNc1ccccc1	4.219	1	0.736	0.264	TP	1.0202	YES
*	2426-08-06	CCCCOCC1CO1	-2.6143	0	0.3587	-0.3587	TN	0.0223	YES
#	75-57-0	C[N+](C)(C)C	2.2641	1	0.628	0.372	TP	0.0114	YES
-	52-90-4	NC(CS)C(=O)O	-0.8384	0	0.4567	-0.4567	TN	0.0302	YES
*	104-78-9	CCN(CC)CCCN	1.3563	1	0.5779	0.4221	TP	0.0138	YES
*	NoCAS	O=C1CC(C(=O)O)CC(=O)C1=C(O)C1CC1	-5.4307	0	0.2032	-0.2032	TN	0.0562	YES
#	75-04-7	CCN	1.5533	1	0.5888	0.4112	TP	0.0022	YES
#	1324-76-1	O=S(=O)(O)c1ccccc1N=C1C=CC(=C(c2ccc(Nc3ccccc3)cc2)c2ccc(Nc3ccccc3)cc2)C=C1	-14.4793	0	-0.2965	0.2965	TN	15.2671	No
-	526-75-0	Cc1cccc(O)c1C	-1.5531	1	0.4172	0.5828	FN	0.0245	YES
#	137658-79-8	C=c1cc(C)ccc1=C1N=C(c2ccc(C)cc2C)NC(c2ccc(OCC(O)COCC(CC)CCCC)cc2O)=N1	0.1123	0	0.5092	-0.5092	FP	10.1697	No
#	78-27-3	C#CC1(O)CCCCC1	4.1149	1	0.7302	0.2698	TP	0.0278	YES
+	14228-73-0	C1CC(COCC2CO2)CCC1COCC1CO1	-3.8329	0	0.2914	-0.2914	TN	1.0705	YES
-	107-19-7	C#CCO	6.054	1	0.8373	0.1627	TP	0.0123	YES
-	25377-83-7	CCC=CCCCC	-0.6333	0	0.468	-0.468	TN	0.007	YES
#	111-18-2	CN(C)CCCCCCN(C)C	-0.6065	1	0.4695	0.5305	FN	0.0219	YES
#	27610-92-0	CCCCCCC(CCCC)C(=O)O	-6.6523	0	0.1357	-0.1357	TN	0.0185	YES
*	3030-47-5	CN(C)CCN(C)CCN(C)C	0.5437	1	0.533	0.467	TP	0.0288	YES
-	1370711-06-0	CC=CC(=O)OC(CC)C(C)C	-4.1149	0	0.2758	-0.2758	TN	0.0243	YES
*	1122-58-3	CN(C)c1ccncc1	4.1763	1	0.7336	0.2664	TP	0.0392	YES
-	67-51-6	Cc1cc(C)[nH]n1	-5.7471	0	0.1857	-0.1857	TN	1.0234	YES
-	142-84-7	CCCNCCC	1.671	1	0.5953	0.4047	TP	0.0085	YES
#	143925-92-2	CCCCCCCCCCCCCCCCCCN(O)CCCCCCCCCCCCCCCCCC	-12.3315	0	-0.1779	0.1779	TN	0.0387	YES
+	107-10-8	CCCN	1.1682	1	0.5675	0.4325	TP	0.003	YES
#	83657-22-1	CC(C)(C)C(O)C(=Cc1ccc(Cl)cc1)n1cncn1	-5.8653	0	0.1792	-0.1792	TN	3.0911	YES
-	288-13-1	c1cn[nH]c1	-2.1421	1	0.3847	0.6153	FN	1.0228	YES
#	101-77-9	Nc1ccc(Cc2ccc(N)cc2)cc1	1.964	0	0.6114	-0.6114	FP	0.0796	YES
*	109-76-2	NCCCN	2.578	1	0.6453	0.3547	TP	0.0048	YES
*	134098-61-6	Cc1nn(C)c(Oc2ccccc2)c1C=NOCc1ccc(C(=O)OC(C)(C)C)cc1	-11.0093	0	-0.1049	0.1049	TN	5.1343	YES
+	102-69-2	CCCN(CCC)CCC	-0.8237	1	0.4575	0.5425	FN	0.0136	YES
-	122-60-1	c1ccc(OCC2CO2)cc1	-1.9094	0	0.3976	-0.3976	TN	1.0509	YES
+	110-91-8	C1COCCN1	-1.4412	1	0.4234	0.5766	FN	1.0164	YES
*	119302-20-4	CC12CC(N3CCOCC3)C(O)CC1CCC1C2CCC2(C)C(O)C(N3CCCC3)CC12	-3.917	0	0.2867	-0.2867	TN	16.1465	No
#	56-93-9	C[N+](C)(C)Cc1ccccc1	4.7141	1	0.7633	0.2367	TP	0.0252	YES
+	1003-52-7	Cc1ncoc1C#N	-0.6903	0	0.4649	-0.4649	TN	4.0376	YES
*	121-44-8	CCN(CC)CC	0.3316	1	0.5213	0.4787	TP	0.0111	YES
#	3089-16-5	O=c1c2cc3[nH]c4c(Cl)cccc4c(=O)c3cc2[nH]c2c(Cl)cccc12	-4.6363	0	0.247	-0.247	TN	22.1334	No
-	111-44-4	ClCCOCCCl	0.5661	1	0.5343	0.4657	TP	0.0157	YES
*	2425-85-6	Cc1ccc(N/N=C2\C(=O)C=Cc3ccccc32)c([N+](=O)[O-])c1	-1.8051	0	0.4033	-0.4033	TN	18.1052	No
+	351-05-3	O=C(CF)Nc1ccc(Br)cc1	7.5868	1	0.9219	0.0781	TP	6.0439	YES
*	67762-52-1	CCCCC(=O)OCC(CO)(CO)COCC(CO)(CO)CO	-6.7703	0	0.1292	-0.1292	TN	0.0595	YES
#	70-30-4	Oc1c(Cl)cc(Cl)c(Cl)c1Cc1c(O)c(Cl)cc(Cl)c1Cl	-0.183	1	0.4929	0.5071	FN	1.0899	YES
-	25601-41-6	C=CCCCCCCCC(=O)OC	-4.9855	0	0.2277	-0.2277	TN	0.018	YES
#	5903-13-9	CN(C(=O)CF)c1cccc2ccccc12	10.9431	1	1.1072	-0.1072	TP	3.0587	YES
+	104-94-9	COc1ccc(N)cc1	-0.6361	0	0.4679	-0.4679	TN	0.0328	YES
-	90-72-2	CN(C)Cc1cc(CN(C)C)c(O)c(CN(C)C)c1	-0.8165	1	0.4579	0.5421	FN	0.072	YES
#	54830-99-8	CC(=O)OC1=CCC2C3CCC(C3)C12	-0.2778	0	0.4877	-0.4877	TN	7.0761	No
*	2104-64-5	CCOP(=S)(Oc1ccc([N+](=O)[O-])cc1)c1ccccc1	6.0692	1	0.8381	0.1619	TP	0.1286	YES
-	118-45-6	O=C1OC(=O)c2cc(Cl)ccc21	-7.6916	0	0.0783	-0.0783	TN	0.0594	YES
#	2540-82-1	COP(=S)(OC)SCC(=O)N(C)C=O	1.4725	1	0.5843	0.4157	TP	0.1126	YES
#	95-31-8	CC(C)(C)NSc1nc2ccccc2s1	4.4908	0	0.751	-0.751	FP	10.064	No
-	95-51-2	Nc1ccccc1Cl	-1.2716	1	0.4328	0.5672	FN	0.0207	YES
+	2536-31-4	COC(=O)C1(O)c2ccccc2-c2ccc(Cl)cc21	-2.8141	0	0.3476	-0.3476	TN	3.1036	YES
*	27811-88-7	O=[N+]([O-])c1cc(Cl)c(Cl)c(Cl)c1[N+](=O)[O-]	7.4548	1	0.9146	0.0854	TP	1.0622	YES
*	536759-91-8	CCOC(=O)c1nn(-c2ccc(OC)cc2)c2c1CCN(c1ccc([N+](=O)[O-])cc1)C2=O	-14.5529	0	-0.3005	0.3005	TN	9.1714	No
#	24017-47-8	CCOP(=S)(OCC)Oc1ncn(-c2ccccc2)n1	4.9462	1	0.7761	0.2239	TP	5.169	YES
#	35415-27-1	CCCCCCCCCOC(=O)c1ccc(C(=O)OCCCCCCCCC)c(C(=O)OCCCCCCCCC)c1	-17.1026	0	-0.4413	0.4413	TN	0.083	YES
*	327-98-0	CCOP(=S)(CC)Oc1cc(Cl)c(Cl)cc1Cl	4.358	1	0.7436	0.2564	TP	0.1105	YES
+	25103-52-0	CC(C)CCCCC(=O)O	-5.1118	0	0.2208	-0.2208	TN	0.0153	YES
*	1474-80-2	CCOP(=O)(OCC)OP(=O)(N(C)C)N(C)C	4.3188	1	0.7415	0.2585	TP	2.1167	YES
*	1072957-71-1	Cn1cc(C(=O)Nc2cccc3c2C2CCC3C2=C(Cl)Cl)c(C(F)F)n1	-17.5432	0	-0.4656	0.4656	TN	16.1616	No
-	56-35-9	CCCC[Sn](CCCC)(CCCC)O[Sn](CCCC)(CCCC)CCCC	10.0351	1	1.0571	-0.0571	TP	0.0432	YES
#	19592-55-3	CC1(C2CCC3C4=CC=C5CC6(CCC5(C)C4CCC32C)OCCO6)OCCO1	7.5571	0	0.9203	-0.9203	FP	37.1159	No
+	150-19-6	COc1cccc(O)c1	1.0336	1	0.5601	0.4399	TP	0.0253	YES
#	41814-78-2	Cc1cccc2sc3nncn3c12	-0.8663	0	0.4552	-0.4552	TN	17.0574	No
#	14816-18-3	CCOP(=S)(OCC)ON=C(C#N)c1ccccc1	9.4512	1	1.0248	-0.0248	TP	1.1228	YES
#	23552-74-1	Cc1cc(C)c(S(=O)(=O)NC2CCCCC2)c(C)c1Nc1ccc(Nc2c(C)cc(C)c(S(=O)(=O)NC3CCCCC3)c2C)c2c1C(=O)c1ccccc1C2=O	-10.2475	0	-0.0628	0.0628	TN	17.3149	No
*	57-39-6	CC1CN1P(=O)(N1CC1C)N1CC1C	7.3288	1	0.9077	0.0923	TP	7.0682	No
*	104-76-7	CCCCC(CC)CO	-2.9284	0	0.3413	-0.3413	TN	0.0102	YES
#	17109-49-8	CCOP(=O)(Sc1ccccc1)Sc1ccccc1	11.7093	1	1.1495	-0.1495	TP	7.094	No
+	NoCAS	C#CCOc1cc(-n2nc(C(C)(C)C)oc2=O)c(Cl)cc1Cl	-5.9957	0	0.172	-0.172	TN	13.1003	No
-	5836-10-02	CC(C)OC(=O)C(O)(c1ccc(Cl)cc1)c1ccc(Cl)cc1	-1.1723	1	0.4383	0.5617	FN	0.0781	YES
*	485-280-6	n1nc(Nc2nn[nH]n2)n[nH]1	-13.8518	0	-0.2618	0.2618	TN	8.0746	No
#	1031-47-6	CN(C)P(=O)(N(C)C)n1nc(-c2ccccc2)nc1N	1.0577	1	0.5614	0.4386	TP	9.1394	No
*	57837-19-1	COCC(=O)N(c1c(C)cccc1C)C(C)C(=O)OC	-9.1343	0	-0.0013	0.0013	TN	0.0676	YES
#	16369-21-4	CCCNCCO	0.4241	1	0.5264	0.4736	TP	0.0105	YES
*	7378-99-6	CCCCCCCCN(C)C	-2.5846	0	0.3603	-0.3603	TN	0.0147	YES
*	13265-60-6	COP(=S)(OC)SCCNC(C)=O	6.6302	1	0.8691	0.1309	TP	0.1039	YES
+	85-27-8	CC(c1ccccc1)c1ccc(O)cc1O	1.9281	0	0.6095	-0.6095	FP	0.0514	YES
-	88-73-3	O=[N+]([O-])c1ccccc1Cl	-0.5483	1	0.4727	0.5273	FN	0.0232	YES
+	54914-37-3	CC(C)C=NCC1(C)CC(N=CC(C)C)CC(C)(C)C1	-1.6304	0	0.413	-0.413	TN	1.0727	YES
+	3279-27-4	CCC(C)(C)c1ccccc1O	1.1561	1	0.5668	0.4332	TP	0.0295	YES
+	68505-69-1	CCS(=O)(=O)Oc1ccc2c(c1)C(C)(C)CO2	-3.7297	0	0.2971	-0.2971	TN	0.0978	YES
#	597-88-6	CCOP(=O)(Oc1ccc([N+](=O)[O-])cc1)SCC	2.6261	1	0.648	0.352	TP	1.1036	YES
-	97-88-1	C=C(C)C(=O)OCCCC	-3.7359	0	0.2967	-0.2967	TN	0.0212	YES
#	57-74-9	ClC1=C(Cl)C2(Cl)C3C(Cl)C(Cl)CC3C1(Cl)C2(Cl)Cl	11.338	1	1.129	-0.129	TP	11.1315	No
+	932-64-9	O=c1[nH]nc([N+](=O)[O-])[nH]1	-3.9266	0	0.2862	-0.2862	TN	6.039	YES
#	513-10-0	CCOP(=O)(OCC)SCC[N+](C)(C)C	5.8691	1	0.8271	0.1729	TP	0.0849	YES
*	19035-79-1	CCCCCCCCCCCCCCCCOP(=O)(O)O	-4.8475	0	0.2354	-0.2354	TN	0.0638	YES
-	110-76-9	CCOCCN	0.1579	1	0.5117	0.4883	TP	0.0101	YES
*	103-61-7	CCCC(=O)OCC=Cc1ccccc1	-4.0072	0	0.2818	-0.2818	TN	1.0298	YES
+	100-02-7	O=[N+]([O-])c1ccc(O)cc1	2.6153	1	0.6474	0.3526	TP	0.028	YES
*	6284-43-1	CCCCCCC(O)CCCCCCCCCCC(=O)OCC(O)CO	-9.244	0	-0.0074	0.0074	TN	0.0352	YES
#	298-02-2	CCOP(=S)(OCC)SCSCC	4.1877	1	0.7342	0.2658	TP	2.1002	YES
*	28874-51-3	O=C1CCC(C(=O)O)N1	-14.6865	0	-0.3079	0.3079	TN	1.0283	YES
*	300-76-5	COP(=O)(OC)OC(Br)C(Cl)(Cl)Br	1.9138	1	0.6087	0.3913	TP	3.0773	YES
*	8001-78-3	CCCCCCC(O)CCCCCCCCCCC(=O)OCC(COC(=O)CCCCCCCCCCC(O)CCCCCC)OC(=O)CCCCCCCCCCC(O)CCCCCC	-19.4741	0	-0.5722	0.5722	TN	0.086	YES
-	21259-20-1	CC(=O)OCC12CC(OC(=O)CC(C)C)C(C)=CC1OC1C(O)C(OC(C)=O)C2(C)C12CO2	-9.0299	1	0.0044	0.9956	FN	4.1308	YES
+	26002-80-2	CC(C)=CC1C(C(=O)OCc2cccc(Oc3ccccc3)c2)C1(C)C	1.7965	0	0.6022	-0.6022	FP	7.1276	No
*	56-72-4	CCOP(=S)(OCC)Oc1ccc2c(C)c(Cl)c(=O)oc2c1	11.3904	1	1.1319	-0.1319	TP	4.1552	YES
*	122886-55-9	CCCCCCCCNC(=O)Nc1ccc(Cc2ccc(NC(=O)NCCCCCCCC)cc2)cc1	-3.8329	0	0.2914	-0.2914	TN	0.1239	YES
#	1005-93-2	CCC12COP(=O)(OC1)OC2	-2.6079	1	0.359	0.641	FN	2.0845	YES
#	204277-61-2	COC(=O)CN(c1cc(NC(C)=O)c(N=Nc2c(Cl)cc([N+](=O)[O-])cc2C#N)cc1OC)C(C)C(=O)OC	-10.8499	0	-0.0961	0.0961	TN	5.17	YES
-	64050-52-8	CCOP(=O)(OCC)OCn1c(=O)oc2cc(Cl)ccc21	-1.1453	1	0.4398	0.5602	FN	7.1181	No
#	14402-88-1	O=C(O)CN(CCN(CC(=O)O)CC(=O)O)CC(=O)O	-8.4214	0	0.038	-0.038	TN	0.0505	YES
+	31218-83-4	CCN=P(S)(OC)OC(C)=CC(=O)OC(C)C	-0.3375	1	0.4844	0.5156	FN	5.0694	YES
-	71561-11-0	Cc1nn(C)c(OCC(=O)c2ccccc2)c1C(=O)c1ccc(Cl)cc1Cl	-5.3351	0	0.2084	-0.2084	TN	3.1198	YES
-	13893-53-3	CC(C)C(C)(N)C#N	4.7251	1	0.7639	0.2361	TP	1.0326	YES
*	1843-03-4	Cc1cc(O)c(C(C)(C)C)cc1C(C)CC(c1cc(C(C)(C)C)c(O)cc1C)c1cc(C(C)(C)C)c(O)cc1C	-18.3298	0	-0.5091	0.5091	TN	0.1526	YES
+	367-25-9	Nc1ccc(F)cc1F	1.2624	1	0.5727	0.4273	TP	2.0367	YES
*	26140-60-3	c1ccc(-c2ccc(-c3ccccc3)cc2)cc1	-6.7281	0	0.1315	-0.1315	TN	12.1156	No
-	544-25-2	C1=CC=CCC=C1	-1.3769	1	0.427	0.573	FN	0.0189	YES
-	NoCAS	COCC(C)N(C(=O)CCl)c1c(C)csc1C	-0.9837	0	0.4487	-0.4487	TN	8.0498	No
-	75-91-2	CC(C)(C)OO	-0.9923	1	0.4482	0.5518	FN	2.0118	YES
*	41026-17-9	CC1(C)COC(=O)C2CC=CCC2C(=O)OC1	-3.6512	0	0.3014	-0.3014	TN	0.0742	YES
*	2315-36-8	CCN(CC)C(=O)CCl	0.5896	1	0.5356	0.4644	TP	1.0182	YES
*	27512-72-7	CCOC(=O)Cc1[nH]nc2ccc(Cl)cc12	-3.1872	0	0.327	-0.327	TN	2.067	YES
-	19444-21-4	C=CCOC(=O)C(C)(C)O	-2.7916	1	0.3489	0.6511	FN	0.0257	YES
*	85187-33-3	C=C(Br)C(=O)Nc1ccc(N=Nc2c(N)ccc3cc(S(=O)(=O)O)ccc23)c(S(=O)(=O)c2ccc(C)c(S(=O)(=O)O)c2)c1	-9.6807	0	-0.0315	0.0315	TN	16.2989	No
-	109-77-3	N#CCC#N	-0.0947	1	0.4978	0.5022	FN	0.0216	YES
#	544-35-4	CCCCCC=CCC=CCCCCCCCC(=O)OCC	-5.795	0	0.183	-0.183	TN	0.0284	YES
*	21609-90-5	COP(=S)(Oc1cc(Cl)c(Br)cc1Cl)c1ccccc1	6.2433	1	0.8477	0.1523	TP	4.1198	YES
*	82097-50-5	COc1nc(C)nc(NC(=O)NS(=O)(=O)c2ccccc2OCCCl)n1	-4.0479	0	0.2795	-0.2795	TN	6.1446	YES
-	145783-14-8	CCCSc1nc(Cl)c([N+](=O)[O-])c(Cl)n1	-1.3535	1	0.4283	0.5717	FN	4.0775	YES
*	81-96-9	O=C1c2ccccc2-c2ccc(Br)c3cccc1c23	-7.6855	0	0.0787	-0.0787	TN	11.1102	No
+	841-06-5	COCCCNc1nc(NC(C)C)nc(SC)n1	-1.5575	1	0.417	0.583	FN	2.0965	YES
#	107934-68-9	Nc1ccc(C2(c3ccc(N)c(Cl)c3)c3ccccc3-c3ccccc32)cc1Cl	-12.7802	0	-0.2026	0.2026	TN	20.1993	No
-	81-82-3	CC(=O)CC(c1ccc(Cl)cc1)c1c(O)c2ccccc2oc1=O	1.9444	1	0.6104	0.3896	TP	6.0895	YES
*	701920-77-6	CCCCOCCOCCOC(=O)CCC(=O)OCCOCCOCCCC	-11.4864	0	-0.1312	0.1312	TN	0.0595	YES
#	60-57-1	ClC1=C(Cl)C2(Cl)C3C4CC(C5OC45)C3C1(Cl)C2(Cl)Cl	18.7563	1	1.5386	-0.5386	TP	26.1335	No
+	1120-36-1	C=CCCCCCCCCCCCC	-4.1163	0	0.2757	-0.2757	TN	0.012	YES
-	66734-13-2	CCC(=O)OCC(=O)C1(OC(=O)CC)C(C)CC2C3C(Cl)CC4=CC(=O)C=CC4(C)C3C(O)CC21C	1.3353	1	0.5767	0.4233	TP	16.1438	No
*	80-43-3	CC(C)(OOC(C)(C)c1ccccc1)c1ccccc1	-1.3698	0	0.4274	-0.4274	TN	3.0621	YES
+	128-39-2	CC(C)(C)c1cccc(C(C)(C)C)c1O	-1.2606	1	0.4334	0.5666	FN	0.0476	YES
*	24437-60-3	O=S(=O)(CCl)c1ccc(Br)cc1	0.8755	0	0.5513	-0.5513	FP	6.0551	YES
#	110-65-6	OCC#CCO	4.6872	1	0.7618	0.2382	TP	0.0168	YES
+	330-54-1	CN(C)C(=O)Nc1ccc(Cl)c(Cl)c1	1.0672	0	0.5619	-0.5619	FP	0.0612	YES
-	110-95-2	CN(C)CCCN(C)C	0.5488	1	0.5333	0.4667	TP	0.0194	YES
-	926-63-6	CCCN(C)C	-0.6591	0	0.4666	-0.4666	TN	0.0106	YES
*	298-04-4	CCOP(=S)(OCC)SCCSCC	4.2839	1	0.7395	0.2605	TP	1.1053	YES
#	669005-94-1	Cc1ccc(Nc2nc(Nc3ccc(C)cc3)c(N=Nc3ccccc3C(F)(F)F)c(C)c2C#N)cc1	-21.746	0	-0.6977	0.6977	TN	17.259	No
-	2439-35-2	C=CC(=O)OCCN(C)C	-3.1421	1	0.3295	0.6705	FN	0.0239	YES
+	NoCAS	O=[N+]([O-])c1c(Cl)c(Cl)c(Cl)c(Cl)c1Cl	2.5174	0	0.642	-0.642	FP	0.0652	YES
*	41483-43-6	CCCCc1c(C)nc(NCC)nc1OS(=O)(=O)N(C)C	3.1009	1	0.6742	0.3258	TP	3.1013	YES
#	NoCAS	COc1cc(C)c(C(=O)c2c(OC)ccc(Br)c2C)c(OC)c1OC	2.9007	0	0.6632	-0.6632	FP	4.1086	YES
+	2631-37-0	CNC(=O)Oc1cc(C)cc(C(C)C)c1	-0.4878	1	0.4761	0.5239	FN	0.0505	YES
#	134701-20-5	CCCCCCCCCCCCCCC(C)c1cc(C)cc(C)c1O	-6.7772	0	0.1288	-0.1288	TN	0.0471	YES
#	1563-66-2	CNC(=O)Oc1cccc2c1OC(C)(C)C2	6.4746	1	0.8605	0.1395	TP	0.0721	YES
*	4246-51-9	NCCCOCCOCCOCCCN	-1.9934	0	0.3929	-0.3929	TN	0.0293	YES
*	98886-44-3	CCOP(=O)(SC(C)CC)N1CCSC1=O	-3.2647	1	0.3227	0.6773	FN	3.0966	YES
-	1762-95-4	N#CS	-0.1832	0	0.4929	-0.4929	TN	1.0133	YES
-	683-10-3	CCCCCCCCCCCC[N+](C)(C)CC(=O)O	-4.3449	1	0.2631	0.7369	FN	0.0276	YES
*	67762-53-2	CCCCCCCOCC(COCCCCCCC)(COCCCCCCC)COCCCCCCC	-11.7897	0	-0.1479	0.1479	TN	0.0556	YES
-	32861-85-1	COc1cc(Oc2ccc(Cl)cc2Cl)ccc1[N+](=O)[O-]	7.6416	1	0.9249	0.0751	TP	4.0737	YES
*	NoCAS	O=c1ccc(=O)[nH][nH]1	-14.4921	0	-0.2972	0.2972	TN	5.0231	YES
*	10606-88-9	CCCCSCCSP(=S)(OCC)OCC	4.9484	1	0.7762	0.2238	TP	1.0839	YES
-	2461-15-6	CCCCC(CC)COCC1CO1	-3.2839	0	0.3217	-0.3217	TN	0.0277	YES
#	107-44-8	CC(C)OP(C)(=O)F	2.9538	1	0.6661	0.3339	TP	3.0412	YES
#	84496-56-0	Cc1c(Cl)ccc(OC(C)C(=O)Nc2ccccc2)c1Cl	-7.4496	0	0.0917	-0.0917	TN	1.0931	YES
+	2439-01-02	Cc1ccc2nc3sc(=O)sc3nc2c1	0.318	1	0.5206	0.4794	TP	16.0889	No
-	51249-05-9	CCCCNC1(P(=O)(OCCCC)OCCCC)CCCCC1	1.9119	0	0.6086	-0.6086	FP	3.0658	YES
#	555-77-1	ClCCN(CCCl)CCCl	4.2215	1	0.7361	0.2639	TP	1.0243	YES
-	71617-10-2	COc1ccc(C=CC(=O)OCCC(C)C)cc1	-3.1982	0	0.3264	-0.3264	TN	0.0461	YES
#	63834-87-7	CCCCCCCSC	-1.9198	1	0.397	0.603	FN	1.0128	YES
#	23128-74-7	CC(C)(C)c1cc(CCC(=O)NCCCCCCNC(=O)CCc2cc(C(C)(C)C)c(O)c(C(C)(C)C)c2)cc(C(C)(C)C)c1O	-13.4862	0	-0.2416	0.2416	TN	1.1755	YES
+	11042-64-1	COc1cc(C=CC(=O)OC2CCC34CC35CCC3(C)C(C(C)CCC=C(C)C)CCC3(C)C5CCC4C2(C)C)ccc1O	4.1255	1	0.7308	0.2692	TP	27.1745	No
*	75-76-3	C[Si](C)(C)C	-0.7431	0	0.462	-0.462	TN	1.0111	YES
-	2425-66-3	CC(CCl)[N+](=O)[O-]	3.7523	1	0.7102	0.2898	TP	2.0151	YES
#	68921-51-7	CCCCCCCCCCCCCCCOC(=O)C=CC(=O)OCCCCCCCCCCCCCCC	-11.6036	0	-0.1377	0.1377	TN	0.0484	YES
+	4553-62-2	CC(C#N)CCC#N	3.499	1	0.6962	0.3038	TP	0.0309	YES
#	NoCAS	COc1nc(C)nc(NC(=O)NS(=O)(=O)c2cc(I)ccc2C(=O)O)n1	-6.4879	0	0.1448	-0.1448	TN	11.1509	No
#	76-44-8	ClC1=C(Cl)C2(Cl)C3C(Cl)C=CC3C1(Cl)C2(Cl)Cl	14.6394	1	1.3113	-0.3113	TP	11.1235	No
-	69-72-7	O=C(O)c1ccccc1O	0.5398	0	0.5328	-0.5328	FP	0.0244	YES
+	470-90-6	CCOP(=O)(OCC)OC(=CCl)c1ccc(Cl)cc1Cl	6.112	1	0.8405	0.1595	TP	2.0919	YES
+	93762-80-2	CCCCC=CCCC=CCCCCCC	-2.1803	0	0.3826	-0.3826	TN	0.0153	YES
-	101-96-2	CCC(C)Nc1ccc(NC(C)CC)cc1	-3.6614	1	0.3008	0.6992	FN	0.0513	YES
+	80-73-9	CN1CCN(C)C1=O	-0.3019	0	0.4863	-0.4863	TN	2.0271	YES
*	2550-75-6	ClCC1C(CCl)C2(Cl)C(Cl)=C(Cl)C1(Cl)C2(Cl)Cl	12.3999	1	1.1877	-0.1877	TP	7.1037	No
+	143-50-0	O=C1C2(Cl)C3(Cl)C4(Cl)C(Cl)(Cl)C5(Cl)C3(Cl)C1(Cl)C5(Cl)C24Cl	2.2228	0	0.6257	-0.6257	FP	29.1473	No
*	56073-07-5	O=c1oc2ccccc2c(O)c1C1CC(c2ccc(-c3ccccc3)cc2)Cc2ccccc21	7.8753	1	0.9378	0.0622	TP	17.1812	No
+	107-93-7	CC=CC(=O)O	-1.9055	0	0.3978	-0.3978	TN	0.0102	YES
#	816-80-8	CSP(SC)SC	7.285	1	0.9052	0.0948	TP	1.0479	YES
#	22036-77-7	O=P(O)(O)CN(CCN(CP(=O)(O)O)CP(=O)(O)O)CP(=O)(O)O	-0.0496	0	0.5003	-0.5003	FP	13.1325	No
-	640-19-7	NC(=O)CF	10.7834	1	1.0984	-0.0984	TP	1.0155	YES
+	104-54-1	OCC=Cc1ccccc1	-2.0245	0	0.3912	-0.3912	TN	1.0196	YES
-	545-55-1	O=P(N1CC1)(N1CC1)N1CC1	9.5651	1	1.0311	-0.0311	TP	10.0577	No
#	107-22-2	O=CC=O	-7.2948	0	0.1002	-0.1002	TN	0.0052	YES
+	39196-18-4	CNC(=O)ON=C(CSC)C(C)(C)C	1.4409	1	0.5826	0.4174	TP	2.0509	YES
+	58769-20-3	CC1(C)C(C=C2CCSC2=O)C1C(=O)OCc1coc(Cc2ccccc2)c1	-5.5019	0	0.1992	-0.1992	TN	10.1255	No
#	919-76-6	COCCNC(=O)CSP(=S)(OC)OC	8.0068	1	0.9451	0.0549	TP	0.085	YES
#	3567-69-9	O=S(=O)(O)c1ccc(N=Nc2cc(S(=O)(=O)O)c3ccccc3c2O)c2ccccc12	-10.4255	0	-0.0726	0.0726	TN	14.1965	No
*	298-01-1	COC(=O)C=C(C)OP(=O)(OC)OC	5.5751	1	0.8108	0.1892	TP	1.0649	YES
-	99-96-7	O=C(O)c1ccc(O)cc1	-1.5307	0	0.4185	-0.4185	TN	0.0285	YES
#	2275-14-1	CCOP(=S)(OCC)SCSc1cc(Cl)ccc1Cl	6.6338	1	0.8693	0.1307	TP	4.118	YES
*	111453-32-8	Nc1c(I)c(C(=O)O)c(I)c(C(=O)NCC(O)CO)c1I	-1.0647	0	0.4442	-0.4442	TN	15.0733	No
#	26419-73-8	CNC(=O)ON=CC1(C)SCC(C)S1	1.0758	1	0.5624	0.4376	TP	3.0704	YES
-	1079-33-0	CNC(=O)Oc1cccc2sccc12	3.2087	0	0.6802	-0.6802	FP	7.0429	No
#	541-25-3	ClC=C[As](Cl)Cl	4.1684	1	0.7332	0.2668	TP	3.0135	YES
-	2642-71-9	CCOP(=S)(OCC)SCn1nnc2ccccc2c1=O	-4.3744	0	0.2615	-0.2615	TN	9.1485	No
-	4205-90-7	Clc1cccc(Cl)c1NC1=NCCN1	-2.2437	1	0.3791	0.6209	FN	8.0373	No
*	124-30-1	CCCCCCCCCCCCCCCCCCN	-4.6084	0	0.2486	-0.2486	TN	0.0153	YES
#	34491-12-8	CCSP(=O)(CCl)SCC	8.5525	1	0.9752	0.0248	TP	3.0539	YES
#	31775-20-9	CCOc1ccc(NC(=O)/C(=N/Nc2ccc(-c3ccc(N/N=C(\C(C)=O)C(=O)Nc4ccc(OCC)cc4)c(Cl)c3)cc2Cl)C(C)=O)cc1	4.9295	0	0.7752	-0.7752	FP	47.2187	No
-	129-67-9	O=C(O)C1C2CCC(O2)C1C(=O)O	-0.6258	1	0.4685	0.5315	FN	3.0534	YES
-	931-40-8	O=C1OCC(CO)O1	-12.7295	0	-0.1998	0.1998	TN	0.0291	YES
#	64-00-6	CNC(=O)Oc1cccc(C(C)C)c1	1.4728	1	0.5843	0.4157	TP	0.0436	YES
*	174489-43-1	C=CCOC(=O)C(C)(C)OC(=O)c1cc(N)ccc1Cl	-7.0047	0	0.1162	-0.1162	TN	0.0655	YES
+	5234-68-4	CC1=C(C(=O)Nc2ccccc2)SCCO1	-2.9197	1	0.3418	0.6582	FN	2.0867	YES
+	5131-66-8	CCCCOCC(C)O	-3.2849	0	0.3216	-0.3216	TN	0.0147	YES
+	2238-07-05	C(OCC1CO1)C1CO1	0.5796	1	0.535	0.465	TP	1.0387	YES
*	112-11-8	CCCCCCCCC=CCCCCCCCC(=O)OC(C)C	-8.2189	0	0.0492	-0.0492	TN	0.0298	YES
*	51-75-2	CN(CCCl)CCCl	4.9105	1	0.7741	0.2259	TP	1.0192	YES
#	48076-38-6	C=CC(=O)OCCCCCCCCCCCCCCCCCCCC	-9.6565	0	-0.0302	0.0302	TN	0.0292	YES
+	2633-54-7	CCOP(=S)(OC)Oc1cc(Cl)c(Cl)cc1Cl	3.4961	1	0.696	0.304	TP	0.1144	YES
-	33456-68-7	COc1ccc2c(c1)C(=O)N(CCc1ccc(S(N)(=O)=O)cc1)C(=O)C2(C)C	-8.7107	0	0.0221	-0.0221	TN	5.1458	YES
#	8001-50-1	C=C1C(C)(C)C2(Cl)C(Cl)C1(Cl)C(Cl)(Cl)C2(Cl)Cl	-1.0318	1	0.446	0.554	FN	4.1119	YES
+	52829-07-9	CC1(C)CNCC(C)(C)C1OC(=O)CCCCCCCCC(=O)OC1C(C)(C)CNCC1(C)C	-7.0343	0	0.1146	-0.1146	TN	0.1083	YES
#	60-34-4	CNN	3.9865	1	0.7231	0.2769	TP	2.0011	YES
*	61597-98-6	CC1CCC(C(C)C)C(OC(=O)C(C)O)C1	-3.7749	0	0.2946	-0.2946	TN	0.042	YES
-	120-83-2	Oc1ccc(Cl)cc1Cl	-2.7054	1	0.3536	0.6464	FN	0.0262	YES
+	2495-39-8	C=CCS(=O)(=O)O	-4.1531	0	0.2737	-0.2737	TN	0.0367	YES
+	78-59-1	CC1=CC(=O)CC(C)(C)C1	1.0894	1	0.5632	0.4368	TP	0.0339	YES
#	2591-76-6	CC(C)CN(C=O)CC(C)C	-4.0561	0	0.2791	-0.2791	TN	0.0251	YES
*	25311-71-1	CCOP(S)(=NC(C)C)Oc1ccccc1C(=O)OC(C)C	-0.2284	1	0.4904	0.5096	FN	2.1111	YES
+	112-41-4	C=CCCCCCCCCCC	-3.3461	0	0.3183	-0.3183	TN	0.0103	YES
+	13356-08-6	CC(C)(C[Sn](CC(C)(C)c1ccccc1)(CC(C)(C)c1ccccc1)O[Sn](CC(C)(C)c1ccccc1)(CC(C)(C)c1ccccc1)CC(C)(C)c1ccccc1)c1ccccc1	10.771	1	1.0977	-0.0977	TP	2.2151	YES
-	163520-33-0	CCOC(=O)C1=NOC(c2ccccc2)(c2ccccc2)C1	-2.8608	0	0.345	-0.345	TN	3.1108	YES
-	7526-26-3	CP(=O)(Oc1ccccc1)Oc1ccccc1	2.175	1	0.6231	0.3769	TP	2.071	YES
+	NoCAS	CN(C)C(=S)SSC(=S)N(C)C	-3.0497	0	0.3346	-0.3346	TN	5.0788	YES
#	25201-35-8	CC(=O)c1c(Cl)c(Cl)c(Cl)c(Cl)c1Cl	0.1306	1	0.5102	0.4898	TP	0.0642	YES
-	67774-74-7	CCCCCCCCCCCc1ccccc1	-7.3287	0	0.0984	-0.0984	TN	1.0215	YES
-	79-06-1	C=CC(N)=O	-1.3395	1	0.429	0.571	FN	1.0146	YES
+	4658-28-0	CSc1nc([N-][N+]#N)nc(NC(C)C)n1	0.2377	0	0.5161	-0.5161	FP	8.0772	No
#	137-42-8	CNC(=S)S	1.5387	1	0.588	0.412	TP	1.0367	YES
*	1038-28-4	CCC12CCC3C4=C(CCC3C1CCC2O)CC(OC)=CC4	13.8066	0	1.2653	-1.2653	FP	13.0921	No
*	107-49-3	CCOP(=O)(OCC)OP(=O)(OCC)OCC	4.9946	1	0.7788	0.2212	TP	1.107	YES
#	NoCAS	O=C(O)c1nc(Cl)ccc1Cl	-7.605	0	0.0831	-0.0831	TN	0.0473	YES
*	3244-90-4	CCCOP(=S)(OCCC)OP(=S)(OCCC)OCCC	4.7934	1	0.7677	0.2323	TP	1.1526	YES
-	3508-98-3	CCCCC(C#N)c1ccccc1	3.1701	0	0.678	-0.678	FP	0.0361	YES
-	NoCAS	CC(C)(C)c1cc([N+](=O)[O-])cc([N+](=O)[O-])c1O	0.8678	1	0.5509	0.4491	TP	0.0614	YES
-	555-16-8	O=Cc1ccc([N+](=O)[O-])cc1	-5.6203	0	0.1927	-0.1927	TN	1.032	YES
#	2032-59-9	CNC(=O)Oc1ccc(N(C)C)c(C)c1	0.3581	1	0.5228	0.4772	TP	0.0606	YES
+	25869-00-5	C#N	-0.0483	0	0.5003	-0.5003	FP	0.0089	YES
+	95-16-9	c1ccc2scnc2c1	5.9043	1	0.829	0.171	TP	6.0459	YES
#	91-97-4	Cc1cc(-c2ccc(N=C=O)c(C)c2)ccc1N=C=O	-9.0155	0	0.0052	-0.0052	TN	7.1139	No
#	2310-17-0	CCOP(=S)(OCC)SCn1c(=O)oc2cc(Cl)ccc21	0.7043	1	0.5419	0.4581	TP	7.1509	No
#	6786-83-0	CN(C)c1ccc(C(O)(c2ccc(N(C)C)cc2)c2ccc(Nc3ccccc3)c3ccccc23)cc1	-10.2818	0	-0.0647	0.0647	TN	13.2093	No
+	2897-46-3	CCCCCC[Sn](CCCCCC)(CCCCCC)CC(=O)O	-0.4025	1	0.4808	0.5192	FN	0.0337	YES
+	141773-73-1	CCC(=O)OCC(C)(C)OC(C)C1CCCC(C)(C)C1	-4.5828	0	0.25	-0.25	TN	0.0579	YES
#	297-97-2	CCOP(=S)(OCC)Oc1cnccn1	6.417	1	0.8573	0.1427	TP	0.1243	YES
-	1091-93-6	COC1=CCC2=C(CCC3C2CCC2(C)C(O)CCC32)C1	-3.0088	0	0.3369	-0.3369	TN	10.1031	No
#	25899-50-7	CCC=CC#N	0.5955	1	0.5359	0.4641	TP	0.0148	YES
*	NoCAS	O=C(O)C1(C(=O)Nc2ccc(Cl)cc2Cl)CC1	-1.3172	0	0.4303	-0.4303	TN	4.0789	YES
*	114-26-1	CNC(=O)Oc1ccccc1OC(C)C	4.6684	1	0.7608	0.2392	TP	0.0418	YES
*	63755-05-5	Cn1c(=O)sc2cccc(Cl)c21	-10.9792	0	-0.1032	0.1032	TN	7.0571	No
+	14255-88-0	O=C(Oc1ccccc1)n1c(C(F)(F)F)nc2cc(Cl)c(Cl)cc21	0.4096	1	0.5256	0.4744	TP	2.1471	YES
#	6940-53-0	COc1cc([N+](=O)[O-])c(OC)cc1Cl	-4.8255	0	0.2366	-0.2366	TN	0.0491	YES
*	108-95-2	Oc1ccccc1	0.659	1	0.5394	0.4606	TP	0.0157	YES
*	106359-91-5	C=CS(=O)(=O)CCOCCNc1nc(F)nc(Nc2ccc(N=Nc3cc4c(S(=O)(=O)O)cc(S(=O)(=O)O)cc4cc3S(=O)(=O)O)c(NC(N)=O)c2)n1	-15.6631	0	-0.3618	0.3618	TN	23.3581	No
-	106-44-5	Cc1ccc(O)cc1	0.2864	1	0.5188	0.4812	TP	0.0209	YES
+	34264-24-9	CCCC(=O)CNC(=O)Oc1cc(C)cc(C(C)C)c1	-3.025	0	0.336	-0.336	TN	0.0609	YES
-	60029-23-4	O=CNC(N1CCOCC1)C(Cl)(Cl)Cl	-1.1188	1	0.4412	0.5588	FN	3.0573	YES
+	19224-26-1	CC(COC(=O)c1ccccc1)OC(=O)c1ccccc1	-4.3631	0	0.2621	-0.2621	TN	0.059	YES
*	28616-48-0	CCOP(=O)(OP(=O)(OCC)N(C)C)N(C)C	3.8054	1	0.7131	0.2869	TP	1.1213	YES
+	117-21-5	O=C1OC(=O)c2c(Cl)cccc21	-5.9098	0	0.1767	-0.1767	TN	0.0591	YES
#	87-86-5	Oc1c(Cl)c(Cl)c(Cl)c(Cl)c1Cl	-0.1133	1	0.4967	0.5033	FN	0.06	YES
+	865-33-8	CO	-1.0536	0	0.4448	-0.4448	TN	0.0011	YES
+	877397-65-4	CC(O)c1c(Cl)ccc(F)c1Cl	0.7218	1	0.5429	0.4571	TP	0.0465	YES
-	7085-85-0	C=C(C#N)C(=O)OCC	1.989	0	0.6128	-0.6128	FP	0.0331	YES
#	2674-91-1	CCS(=O)CC(C)SP(=O)(OC)OC	4.283	1	0.7395	0.2605	TP	1.0761	YES
-	111-29-5	OCCCCCO	-4.2759	0	0.2669	-0.2669	TN	0.0085	YES
-	21923-23-9	CCOP(=S)(OCC)Oc1cc(Cl)c(SC)cc1Cl	1.1035	1	0.5639	0.4361	TP	1.1258	YES
*	101-14-4	Nc1ccc(Cc2ccc(N)c(Cl)c2)cc1Cl	0.2273	0	0.5156	-0.5156	FP	0.0927	YES
-	13360-57-1	CN(C)S(=O)(=O)Cl	2.3881	1	0.6349	0.3651	TP	1.043	YES
*	58011-68-0	Cc1ccc(S(=O)(=O)Oc2c(C(=O)c3ccc(Cl)cc3Cl)c(C)nn2C)cc1	-6.5306	0	0.1424	-0.1424	TN	8.1549	No
+	100-47-0	N#Cc1ccccc1	0.8952	1	0.5524	0.4476	TP	1.0227	YES
#	116-71-2	O=c1c2ccccc2c2ccc3c4ccc5c6ccccc6c(=O)c6ccc(c7ccc1c2c73)c4c65	15.6291	0	1.3659	-1.3659	FP	57.1436	No
*	299-84-3	COP(=S)(OC)Oc1cc(Cl)c(Cl)cc1Cl	3.931	1	0.72	0.28	TP	0.1123	YES
+	826-36-8	CC1(C)CC(=O)CC(C)(C)N1	-6.4203	0	0.1485	-0.1485	TN	1.0361	YES
*	52-85-7	COP(=S)(OC)Oc1ccc(S(=O)(=O)N(C)C)cc1	4.4741	1	0.75	0.25	TP	1.1414	YES
+	111-81-9	C=CCCCCCCCCC(=O)OC	-5.3706	0	0.2065	-0.2065	TN	0.0189	YES
#	38524-82-2	CCCSP(=O)(OCC)Oc1c(Cl)cc(Cl)cc1Cl	5.846	1	0.8258	0.1742	TP	0.0827	YES
+	4726-14-1	CCCN(CCC)c1c([N+](=O)[O-])cc(S(C)(=O)=O)cc1[N+](=O)[O-]	2.9149	0	0.6639	-0.6639	FP	3.0864	YES
*	58-89-9	ClC1C(Cl)C(Cl)C(Cl)C(Cl)C1Cl	-2.6178	1	0.3585	0.6415	FN	1.0575	YES
-	95-54-5	Nc1ccccc1N	0.6895	0	0.5411	-0.5411	FP	1.0204	YES
-	52112-09-1	CCCC[Sn](CCCC)(OC(=O)C(F)(F)F)OC(=O)C(F)(F)F	0.1118	1	0.5092	0.4908	TP	1.1054	YES
-	101-48-4	COC(Cc1ccccc1)OC	-3.4388	0	0.3131	-0.3131	TN	0.0327	YES
-	4342-36-3	CCCC[Sn](CCCC)(CCCC)OC(=O)c1ccccc1	5.8975	1	0.8286	0.1714	TP	0.0437	YES
-	100-29-8	CCOc1ccc([N+](=O)[O-])cc1	-0.2888	0	0.4871	-0.4871	TN	0.0363	YES
+	83-79-4	C=C(C)C1Cc2c(ccc3c2OC2COc4cc(OC)c(OC)cc4C2C3=O)O1	3.4493	1	0.6935	0.3065	TP	18.1589	No
*	NoCAS	CCS(=O)(=O)c1nc2ccccn2c1S(=O)(=O)NC(=O)Nc1nc(OC)cc(OC)n1	-7.9486	0	0.0641	-0.0641	TN	2.2117	YES
-	112-56-1	CCCCOCCOCCSC#N	-3.587	1	0.305	0.695	FN	2.0349	YES
#	119462-56-5	CC1=CC(=O)N(Cc2cccc(CN3C(=O)C=C(C)C3=O)c2)C1=O	3.8502	0	0.7156	-0.7156	FP	9.1214	No
+	82-66-6	O=C1C(=C(O)C(c2ccccc2)c2ccccc2)C(=O)c2ccccc21	-0.4371	1	0.4789	0.5211	FN	0.1374	YES
*	756-13-8	O=C(C(F)(F)C(F)(F)F)C(F)(C(F)(F)F)C(F)(F)F	-11.3577	0	-0.1241	0.1241	TN	0.1632	YES
*	13593-03-8	CCOP(=S)(OCC)Oc1cnc2ccccc2n1	7.7862	1	0.9329	0.0671	TP	0.1441	YES
-	122-20-3	CC(O)CN(CC(C)O)CC(C)O	-1.3152	0	0.4304	-0.4304	TN	0.0276	YES
*	15520-10-2	CC(CN)CCCN	1.4947	1	0.5855	0.4145	TP	0.0149	YES
#	84100-23-2	C=CC(=O)OC1CCC(C(C)(C)C)CC1	-4.8725	0	0.234	-0.234	TN	0.0422	YES
-	79-08-3	O=C(O)CBr	-2.3854	1	0.3713	0.6287	FN	2.0081	YES
+	118-93-4	CC(=O)c1ccccc1O	2.299	0	0.6299	-0.6299	FP	0.023	YES
*	85712-07-8	Oc1c(Cl)c(Cl)cc(Cl)c1Cl	-0.2787	1	0.4876	0.5124	FN	0.046	YES
#	34455-29-3	C[N+](C)(CCCNS(=O)(=O)CCC(F)(F)C(F)(F)C(F)(F)C(F)(F)C(F)(F)C(F)(F)F)CC(=O)O	-11.1252	0	-0.1113	0.1113	TN	3.2313	YES
#	90035-08-8	O=c1oc2ccccc2c(O)c1C1CC(c2ccc(OCc3ccc(C(F)(F)F)cc3)cc2)Cc2ccccc21	7.309	1	0.9066	0.0934	TP	15.2206	No
+	28557-25-7	C=CCN1CCn2c1nc1c2c(=O)n(C)c(=O)n1C	-6.4604	0	0.1463	-0.1463	TN	8.1158	No
#	150-50-5	CCCCSP(SCCCC)SCCCC	4.8827	1	0.7726	0.2274	TP	1.0599	YES
+	1205-17-0	CC(C=O)Cc1ccc2c(c1)OCO2	-2.9598	0	0.3396	-0.3396	TN	1.0576	YES
-	2595-54-2	CCOC(=O)N(C)C(=O)CSP(=S)(OCC)OCC	2.4393	1	0.6377	0.3623	TP	0.1014	YES
#	30025-38-8	CCOCCCOC(O)CC	-2.5799	0	0.3606	-0.3606	TN	0.0204	YES
+	5827-05-04	CCS(=O)CSP(=S)(OC(C)C)OC(C)C	2.3563	1	0.6331	0.3669	TP	0.1004	YES
+	101463-69-8	O=C(NC(=O)c1c(F)cccc1F)Nc1ccc(Oc2ccc(C(F)(F)F)cc2Cl)cc1F	-1.6399	0	0.4125	-0.4125	TN	9.1596	No
#	6923-22-4	CNC(=O)C=C(C)OP(=O)(OC)OC	10.1451	1	1.0632	-0.0632	TP	1.0675	YES
#	31138-65-5	O=C(O)C(O)C(O)C(O)C(O)C(O)CO	-5.8819	0	0.1782	-0.1782	TN	0.0336	YES
+	88-29-9	CCc1cc2c(cc1C(C)=O)C(C)(C)CCC2(C)C	-5.3557	1	0.2073	0.7927	FN	1.0758	YES
#	115-77-5	OCC(CO)(CO)CO	-3.0638	0	0.3338	-0.3338	TN	0.0233	YES
+	497-56-3	Cc1c(O)cc([N+](=O)[O-])cc1[N+](=O)[O-]	2.5938	1	0.6462	0.3538	TP	1.0483	YES
*	101-20-2	O=C(Nc1ccc(Cl)cc1)Nc1ccc(Cl)c(Cl)c1	-2.2737	0	0.3775	-0.3775	TN	1.0892	YES
*	105-67-9	Cc1ccc(O)c(C)c1	-1.0114	1	0.4472	0.5528	FN	0.0311	YES
+	33245-39-5	CCCN(CCCl)c1c([N+](=O)[O-])cc(C(F)(F)F)cc1[N+](=O)[O-]	3.911	0	0.7189	-0.7189	FP	2.0994	YES
-	107-59-5	CC(C)(C)OC(=O)CCl	0.3174	1	0.5205	0.4795	TP	1.0221	YES
*	72576-80-8	CCCCCCCCCCCCCCCC(=O)OCCCCCCCCCCCCCCCC(C)C	-14.7987	0	-0.3141	0.3141	TN	0.04	YES
*	944-22-9	CCOP(=S)(CC)Sc1ccccc1	10.7989	1	1.0993	-0.0993	TP	3.0923	YES
*	188113-71-5	CC(=O)n1cc(CC2CCCN2C)c2cc(C=CS(=O)(=O)c3ccccc3)ccc21	-7.8895	0	0.0674	-0.0674	TN	9.1639	No
#	4824-78-6	CCOP(=S)(OCC)Oc1cc(Cl)c(Br)cc1Cl	2.9132	1	0.6639	0.3361	TP	3.1131	YES
-	352-87-4	C=C(C)C(=O)OCC(F)(F)F	-4.1741	0	0.2725	-0.2725	TN	0.0519	YES
*	NoCAS	CCOP(=O)(SC(C)CC)SC(C)CC	2.6976	1	0.6519	0.3481	TP	0.0931	YES
*	379268-96-9	CCCCCCCCC(CCCCCC)C(=O)OCC(=O)Nc1ccc(-c2nc3c(Cl)c(C(C)(C)C)[nH]n3n2)cc1	-16.5211	0	-0.4092	0.4092	TN	11.1708	No
#	56-38-2	CCOP(=S)(OCC)Oc1ccc([N+](=O)[O-])cc1	5.3712	1	0.7996	0.2004	TP	0.1112	YES
#	127-52-6	O=S(=O)(NCl)c1ccccc1	-3.0977	0	0.332	-0.332	TN	5.0483	YES
-	35037-73-1	O=C=Nc1ccc(OC(F)(F)F)cc1	0.5784	1	0.5349	0.4651	TP	2.0735	YES
-	1194-65-6	N#Cc1c(Cl)cccc1Cl	-1.6524	0	0.4118	-0.4118	TN	1.0334	YES
+	8065-36-9	CCCC(C)c1cccc(OC(=O)NC)c1	-1.3442	1	0.4288	0.5712	FN	0.0449	YES
*	27813-02-1	C=C(C)C(=O)OC(C)CO	-5.0358	0	0.225	-0.225	TN	0.0243	YES
*	2782-70-9	COP(=S)(OC)SCc1ccc(SP(=S)(OC)OC)cc1	10.4425	1	1.0796	-0.0796	TP	3.1708	YES
-	51218-45-2	CCc1cccc(C)c1N(C(=O)CCl)C(C)COC	-8.9943	0	0.0064	-0.0064	TN	5.0495	YES
-	2088-72-4	CCOC(=O)CSP(=O)(OC)OC	4.8908	1	0.773	0.227	TP	0.0563	YES
-	67801-20-1	CC1=CCC(C=CC(C)C(C)O)C1(C)C	-1.6596	0	0.4114	-0.4114	TN	0.0458	YES
+	70356-09-1	COc1ccc(C(=O)C=C(O)c2ccc(C(C)(C)C)cc2)cc1	-0.2116	1	0.4913	0.5087	FN	0.0953	YES
*	93697-74-6	CCOC(=O)c1cnn(C)c1S(=O)(=O)NC(=O)Nc1nc(OC)cc(OC)n1	-9.5912	0	-0.0266	0.0266	TN	5.1464	YES
+	471-01-2	CC1=CC(C)(C)CC(=O)C1	1.0894	1	0.5632	0.4368	TP	0.0339	YES
*	32647-67-9	OC12COC(c3ccccc3)OC1C1OC(c3ccccc3)OCC1O2	-13.2369	0	-0.2279	0.2279	TN	16.1411	No
+	99-88-7	CC(C)c1ccc(N)cc1	-1.5899	1	0.4152	0.5848	FN	0.0342	YES
#	3962-66-1	CC12CCC3C4=C(CCC3C1CCC2=O)CC(=O)CC4	-1.0283	0	0.4462	-0.4462	TN	15.0872	No
#	297-78-9	ClC1=C(Cl)C2(Cl)C3C(Cl)OC(Cl)C3C1(Cl)C2(Cl)Cl	11.8918	1	1.1596	-0.1596	TP	12.1309	No
*	124-64-1	OC[P+](CO)(CO)CO	-2.1444	0	0.3846	-0.3846	TN	1.0213	YES
#	3621-82-7	Clc1ccc2nc(Cl)oc2c1	11.6588	1	1.1467	-0.1467	TP	6.0571	YES
+	145650-60-8	CCOP(Oc1c(C)cc(C(C)(C)C)cc1C(C)(C)C)Oc1c(C)cc(C(C)(C)C)cc1C(C)(C)C	-7.0759	0	0.1123	-0.1123	TN	1.1567	YES
*	112965-21-6	C=C1C(=CC=C2CCCC3(C)C2CCC3C(C)C=CC(O)C2CC2)CC(O)CC1O	5.2693	1	0.7939	0.2061	TP	7.144	No
*	105-37-3	CCOC(=O)CC	-1.1346	0	0.4404	-0.4404	TN	0.0125	YES
+	2487-01-06	CC(=O)Oc1c(C(C)(C)C)cc([N+](=O)[O-])c(C)c1[N+](=O)[O-]	-2.1608	1	0.3837	0.6163	FN	1.0809	YES
#	16324-27-9	O=S(=O)(O)c1cccc(Nc2nc(NCCO)nc(Nc3ccc(C=Cc4ccc(Nc5nc(NCCO)nc(Nc6cccc(S(=O)(=O)O)c6)n5)cc4S(=O)(=O)O)c(S(=O)(=O)O)c3)n2)c1	-11.0806	0	-0.1088	0.1088	TN	49.4065	No
#	101-27-9	O=C(Nc1cccc(Cl)c1)OCC#CCCl	2.2207	1	0.6256	0.3744	TP	0.0677	YES
#	60207-31-0	Clc1ccc(C2(Cn3cncn3)OCCO2)c(Cl)c1	-8.8965	0	0.0118	-0.0118	TN	14.11	No
-	93-71-0	C=CCN(CC=C)C(=O)CCl	2.9542	1	0.6661	0.3339	TP	1.0239	YES
+	54889-63-3	CCOCC1CCC(COCC)CC1	-1.7687	0	0.4053	-0.4053	TN	0.0324	YES
#	950-37-8	COc1nn(CSP(=S)(OC)OC)c(=O)s1	0.0994	1	0.5085	0.4915	TP	8.1058	No
-	83-73-8	Oc1c(I)cc(I)c2cccnc12	2.883	0	0.6622	-0.6622	FP	13.0574	No
-	15667-63-7	C=CC(C#N)OC(C)=O	2.0713	1	0.6174	0.3826	TP	0.0327	YES
+	83411-71-6	CC(CC(C)(C)C)CP(=O)(O)CC(C)CC(C)(C)C	-2.5447	0	0.3625	-0.3625	TN	3.0643	YES
-	27610-48-6	c1cc(OCC2CO2)c2ccc(OCC3CO3)cc2c1	2.8072	1	0.658	0.342	TP	8.1179	No
#	3520-72-7	CC1=NN(c2ccccc2)C(=O)/C1=N/Nc1ccc(-c2ccc(N/N=C3/C(=O)N(c4ccccc4)N=C3C)c(Cl)c2)cc1Cl	5.3631	0	0.7991	-0.7991	FP	46.2424	No
#	10311-84-9	CCOP(=S)(OCC)SC(CCl)N1C(=O)c2ccccc2C1=O	2.8283	1	0.6592	0.3408	TP	7.1519	No
-	26896-20-8	CCC(C)(CCC(C)C)C(=O)O	-6.3847	0	0.1505	-0.1505	TN	0.0261	YES
#	3309-87-3	COP(=O)(OC)Sc1ccc(Cl)cc1	10.1758	1	1.0649	-0.0649	TP	3.0811	YES
-	35948-25-5	O=[p+]1oc2ccccc2c2ccccc21	0.1674	0	0.5122	-0.5122	FP	7.064	No
+	4242-33-5	O=C(OCCF)C(c1ccccc1)c1ccccc1	4.4467	1	0.7485	0.2515	TP	2.0624	YES
*	106917-52-6	O=[N+]([O-])c1ccc(NS(=O)(=O)c2ccc(Cl)c(C(F)(F)F)c2)c(Cl)c1	0.7785	0	0.546	-0.546	FP	3.16	YES
-	75-86-5	CC(C)(O)C#N	5.8262	1	0.8247	0.1753	TP	0.0251	YES
-	55302-96-0	Cc1ccc(NCCO)cc1O	1.2833	0	0.5739	-0.5739	FP	0.0336	YES
+	10175-31-2	CN(C)Cc1ccccc1Cl	-0.064	1	0.4995	0.5005	FN	0.0245	YES
*	31778-10-6	CCCCOC(=O)c1ccccc1N=Nc1c(O)c(C(=O)Nc2ccc3[nH]c(=O)[nH]c3c2)cc2ccccc12	-21.5935	0	-0.6893	0.6893	TN	14.186	No
+	21725-46-2	CCNc1nc(Cl)nc(NC(C)(C)C#N)n1	3.7641	1	0.7108	0.2892	TP	3.096	YES
-	33145-10-7	Cc1cc(C)c(O)c(C(c2cc(C)cc(C)c2O)C(C)C)c1	-4.0964	0	0.2768	-0.2768	TN	2.0939	YES
+	124-09-4	NCCCCCCN	1.4227	1	0.5816	0.4184	TP	0.0073	YES
-	97-74-5	CN(C)C(=S)SC(=S)N(C)C	-2.9471	0	0.3403	-0.3403	TN	2.0792	YES
-	108-16-7	CC(O)CN(C)C	-0.1077	1	0.4971	0.5029	FN	0.0165	YES
#	442-600-9	CCCCCCCCC=CCCCCCCCC(=O)NC(=N)N(NC(=O)CCCCCCCCCCCCCCCCC)C(=O)CCCCCCCCCCCCCCC	-17.9088	0	-0.4858	0.4858	TN	2.0994	YES
#	107-13-1	C=CC#N	0.1933	1	0.5137	0.4863	TP	0.0132	YES
*	68476-55-1	CCCCC	-1.0118	0	0.4471	-0.4471	TN	0.0028	YES
#	10265-92-6	COP(N)(=O)SC	3.0652	1	0.6722	0.3278	TP	3.0542	YES
#	25366-23-8	CNC(=O)N(C)c1nnc(C(F)(F)F)s1	-2.585	0	0.3603	-0.3603	TN	8.0876	No
*	151-56-4	C1CN1	1.5748	1	0.59	0.41	TP	2.007	YES
+	80-06-8	CC(O)(c1ccc(Cl)cc1)c1ccc(Cl)cc1	0.5833	0	0.5352	-0.5352	FP	0.0646	YES
-	2961-62-8	N#Cc1cc(I)c(O)c(I)c1	1.6722	1	0.5953	0.4047	TP	13.0402	No
*	1068-27-5	CC(C)(C)OOC(C)(C)C#CC(C)(C)OOC(C)(C)C	9.4083	0	1.0225	-1.0225	FP	6.0602	YES
*	572-48-5	CCOP(=S)(OCC)Oc1ccc2c3c(c(=O)oc2c1)CCCC3	8.3444	1	0.9637	0.0363	TP	8.1767	No
+	58-08-2	Cn1c(=O)c2c(ncn2C)n(C)c1=O	-6.9053	0	0.1217	-0.1217	TN	8.0917	No
-	56717-11-4	C=CC[N+]1(CCC(C)CCCC(C)C)CCCCC1	-2.9465	1	0.3403	0.6597	FN	0.0365	YES
#	1717-00-6	CC(F)(Cl)Cl	1.043	0	0.5606	-0.5606	FP	1.0225	YES
-	144-41-2	COP(=S)(OC)SCC(=O)N1CCOCC1	4.5838	1	0.7561	0.2439	TP	1.1194	YES
*	2374-14-3	C[Si]1(CCC(F)(F)F)O[Si](C)(CCC(F)(F)F)O[Si](C)(CCC(F)(F)F)O1	-8.9286	0	0.01	-0.01	TN	6.1489	YES
-	761-65-9	CCCCN(C=O)CCCC	-3.1327	1	0.33	0.67	FN	0.0161	YES
+	26087-47-8	CC(C)OP(=O)(OC(C)C)SCc1ccccc1	2.4071	0	0.6359	-0.6359	FP	2.0829	YES
-	25376-45-8	Cc1cc(N)ccc1N	-2.4433	1	0.3681	0.6319	FN	1.0308	YES
-	2897-60-1	CCO[Si](C)(CCCOCC1CO1)OCC	-2.8061	0	0.3481	-0.3481	TN	2.0457	YES
*	62-73-7	COP(=O)(OC)OC=C(Cl)Cl	6.9509	1	0.8868	0.1132	TP	2.0659	YES
#	72252-58-5	Nc1ccc2c(O)c(N=Nc3cc([N+](=O)[O-])cc(S(=O)(=O)O)c3O)c(S(=O)(=O)O)cc2c1N=Nc1cc(S(=O)(=O)O)cc(C(=O)O)c1O	-11.5949	0	-0.1372	0.1372	TN	16.2971	No
-	75-47-8	IC(I)I	2.5815	1	0.6455	0.3545	TP	11.0008	No
#	15457-05-3	O=[N+]([O-])c1ccc(Oc2ccc(C(F)(F)F)cc2[N+](=O)[O-])cc1	-0.1507	0	0.4947	-0.4947	TN	1.1166	YES
#	41083-11-8	c1ncn([Sn](C2CCCCC2)(C2CCCCC2)C2CCCCC2)n1	10.0744	1	1.0593	-0.0593	TP	4.1519	YES
+	6994-25-8	CCOC(=O)c1cn[nH]c1N	-4.8825	0	0.2334	-0.2334	TN	2.039	YES
*	640-15-3	CCSCCSP(=S)(OC)OC	6.5781	1	0.8662	0.1338	TP	1.0781	YES
*	56553-60-7	CC(=O)OB(OC(C)=O)OC(C)=O	-8.0753	0	0.0571	-0.0571	TN	0.0291	YES
+	76578-14-8	CCOC(=O)C(C)Oc1ccc(Oc2cnc3cc(Cl)ccc3n2)cc1	-2.6507	1	0.3567	0.6433	FN	8.1286	No
+	71735-74-5	CCOC(=O)CCSP(=S)(OC(C)C)OC(C)C	2.2163	0	0.6254	-0.6254	FP	0.0898	YES
#	56-18-8	NCCCNCCCN	4.4906	1	0.7509	0.2491	TP	0.0121	YES
*	1222-05-5	CC1COCc2cc3c(cc21)C(C)(C)C(C)C3(C)C	-4.5248	0	0.2532	-0.2532	TN	7.1071	No
*	2463-84-5	COP(=S)(OC)Oc1ccc([N+](=O)[O-])cc1Cl	2.3928	1	0.6351	0.3649	TP	0.1093	YES
#	534-03-2	NC(CO)CO	0.1925	0	0.5136	-0.5136	FP	0.0126	YES
#	953-17-3	COP(=S)(OC)SCSc1ccc(Cl)cc1	11.3313	1	1.1286	-0.1286	TP	4.1114	YES
+	2163-00-0	ClCCCCCCCl	0.4211	0	0.5263	-0.5263	FP	0.0111	YES
-	3811-49-2	COP1(=S)OCc2ccccc2O1	6.4897	1	0.8613	0.1387	TP	8.0804	No
#	30043-49-3	CCS(=O)(=O)c1nnc(N(C)C(=O)NC)s1	-6.867	0	0.1239	-0.1239	TN	8.0858	No
-	88-85-7	CCC(C)c1cc([N+](=O)[O-])cc([N+](=O)[O-])c1O	0.275	1	0.5182	0.4818	TP	0.0559	YES
-	51000-52-3	C=COC(=O)CCCCCC(C)(C)C	-4.0048	0	0.2819	-0.2819	TN	1.0273	YES
+	NoCAS	CC1(C)C(C=C(Br)Br)C1C(=O)OC(C#N)c1cccc(Oc2ccccc2)c1	5.1326	1	0.7864	0.2136	TP	5.1248	YES
#	6358-85-6	CC(=O)/C(=N\Nc1ccc(-c2ccc(N/N=C(\C(C)=O)C(=O)Nc3ccccc3)c(Cl)c2)cc1Cl)C(=O)Nc1ccccc1	-3.6519	0	0.3014	-0.3014	TN	34.2191	No
*	1776-83-6	CCOP(=S)(Oc1cccc2cccnc12)c1ccccc1	6.032	1	0.8361	0.1639	TP	1.1469	YES
-	502-69-2	CC(=O)CCCC(C)CCCC(C)CCCC(C)C	-6.3641	0	0.1516	-0.1516	TN	0.0286	YES
#	106-93-4	BrCCBr	-0.4934	1	0.4758	0.5242	FN	4.002	YES
-	26160-83-8	OCC1CC2CC1C1CCC(CO)C21	-3.0472	0	0.3348	-0.3348	TN	2.0576	YES
+	62-53-3	Nc1ccccc1	2.5664	1	0.6447	0.3553	TP	0.0183	YES
*	90604-40-3	CCCCCC(CCC)CCCO	-4.5084	0	0.2541	-0.2541	TN	0.0147	YES
+	627-70-3	CC(C)=NN=C(C)C	5.3373	1	0.7977	0.2023	TP	3.0259	YES
#	760-67-8	CCCCC(CC)C(=O)Cl	-4.0866	0	0.2774	-0.2774	TN	1.0147	YES
#	115-26-4	CN(C)P(=O)(F)N(C)C	3.1539	1	0.6771	0.3229	TP	3.0555	YES
*	89-04-3	CCCCCCCCOC(=O)c1ccc(C(=O)OCCCCCCCC)c(C(=O)OCCCCCCCC)c1	-15.9473	0	-0.3775	0.3775	TN	0.0806	YES
#	154279-60-4	CCC(C)NC1CCC(CC2CCC(NC(C)CC)CC2)CC1	1.2707	1	0.5732	0.4268	TP	1.0724	YES
*	503-74-2	CC(C)CC(=O)O	-3.9565	0	0.2845	-0.2845	TN	0.0128	YES
*	107-15-3	NCCN	2.9631	1	0.6666	0.3334	TP	0.004	YES
-	137-30-4	CN(C)C(=S)S	-1.8657	0	0.4	-0.4	TN	1.0387	YES
*	299-85-4	COP(S)(=NC(C)C)Oc1ccc(Cl)cc1Cl	2.3063	1	0.6303	0.3697	TP	2.0993	YES
-	18516-18-2	CC(C=O)(CO)CO	-3.773	0	0.2947	-0.2947	TN	0.0203	YES
#	77-81-6	CCOP(=O)(C#N)N(C)C	7.0612	1	0.8929	0.1071	TP	1.0725	YES
+	68526-55-6	C=CCCCCCCC	-2.1908	0	0.382	-0.382	TN	0.0079	YES
+	81-81-2	CC(=O)CC(c1ccccc1)c1c(O)c2ccccc2oc1=O	1.4708	1	0.5842	0.4158	TP	6.0814	YES
*	4368-56-3	Nc1c(S(=O)(=O)O)cc(NC2CCCCC2)c2c1C(=O)c1ccccc1C2=O	-8.0844	0	0.0566	-0.0566	TN	6.1469	YES
#	301-12-2	CCS(=O)CCSP(=O)(OC)OC	4.7238	1	0.7638	0.2362	TP	0.0703	YES
#	35453-19-1	Nc1c(I)c(C(=O)O)c(I)c(C(=O)O)c1I	-3.1231	0	0.3306	-0.3306	TN	15.0597	No
+	108-42-9	Nc1cccc(Cl)c1	3.8567	1	0.7159	0.2841	TP	0.0268	YES
-	574-93-6	c1ccc2c(c1)-c1nc-2nc2[nH]c(nc3nc([nH]c4nc(n1)-c1ccccc1-4)-c1ccccc1-3)c1ccccc21	-7.468	0	0.0907	-0.0907	TN	42.2556	No
*	55-38-9	COP(=S)(OC)Oc1ccc(SC)c(C)c1	4.1837	1	0.734	0.266	TP	1.1184	YES
+	72361-00-3	O=C(O)C(CO)Nc1ccc([N+](=O)[O-])cc1	-4.5467	0	0.252	-0.252	TN	0.0589	YES
+	2314-09-02	CCCCOC(=O)C1(O)c2ccccc2-c2ccccc21	-4.4928	1	0.2549	0.7451	FN	3.0992	YES
#	2906-80-1	c1cc2c(c(OCCN3CCCCC3)c1)OCCO2	-1.4502	0	0.4229	-0.4229	TN	7.0931	No
*	2587-90-8	COP(=O)(OC)SCCSC	4.4429	1	0.7483	0.2517	TP	1.0773	YES
*	1238449-42-7	CCCCCC(CCC)COC(=O)OCC(CCC)CCCCC	-8.1315	0	0.054	-0.054	TN	0.0361	YES
#	6610-29-3	CNC(=S)NN	2.5471	1	0.6436	0.3564	TP	3.0321	YES
#	35074-77-2	CC(C)(C)c1cc(CCC(=O)OCCCCCCOC(=O)CCc2cc(C(C)(C)C)c(O)c(C(C)(C)C)c2)cc(C(C)(C)C)c1O	-19.2506	0	-0.5599	0.5599	TN	1.1723	YES
-	29173-31-7	COC(=O)N(C)C(=O)CSP(C)(=S)OC	1.9709	1	0.6118	0.3882	TP	2.0807	YES
+	2591-74-4	CCN=P(S)(OC)Oc1cc(Cl)c(Cl)cc1Cl	-0.1199	0	0.4964	-0.4964	TN	5.0833	YES
#	7292-16-2	CCCOP(=O)(OCCC)Oc1ccc(SC)cc1	3.1821	1	0.6787	0.3213	TP	1.0929	YES
*	402-400-4	O=C1NC(c2ccccc2)=C2C(=O)NC(c3ccccc3)=C12	-6.8211	0	0.1264	-0.1264	TN	9.1337	No
-	52-46-0	C1CN1P1(N2CC2)=NP(N2CC2)(N2CC2)=NP(N2CC2)(N2CC2)=N1	6.9873	1	0.8888	0.1112	TP	39.1805	No
#	111-96-6	COCCOCCOC	-3.173	0	0.3278	-0.3278	TN	0.0197	YES
+	17040-19-6	CCS(=O)(=O)CCSP(=O)(OC)OC	4.2477	1	0.7375	0.2625	TP	0.0794	YES
#	128-37-0	Cc1cc(C(C)(C)C)c(O)c(C(C)(C)C)c1	-6.442	0	0.1473	-0.1473	TN	0.0644	YES
*	1113-02-6	CNC(=O)CSP(=O)(OC)OC	9.8957	1	1.0494	-0.0494	TP	0.0568	YES
+	126-73-8	CCCCOP(=O)(OCCCC)OCCCC	-0.0132	0	0.5023	-0.5023	FP	0.0658	YES
+	3861-47-0	CCCCCCCC(=O)Oc1c(I)cc(C#N)cc1I	2.2	1	0.6245	0.3755	TP	9.0533	No
#	13909-63-2	Cc1ccc(S(=O)(=O)NC(=O)Nc2ccccc2)cc1	-3.4623	0	0.3118	-0.3118	TN	2.112	YES
+	62-74-8	O=C(O)CF	7.476	1	0.9158	0.0842	TP	1.0139	YES
*	126-33-0	O=S1(=O)CCCC1	0.8718	0	0.5511	-0.5511	FP	4.0208	YES
-	116-06-3	CNC(=O)ON=CC(C)(C)SC	2.3164	1	0.6309	0.3691	TP	1.0516	YES
+	3209-22-1	O=[N+]([O-])c1cccc(Cl)c1Cl	0.7421	0	0.544	-0.544	FP	0.0317	YES
#	24934-91-6	CCOP(=S)(OCC)SCCl	5.4512	1	0.804	0.196	TP	1.0936	YES
*	72361-35-4	CC(C)CCCCCCCCCCOC(=O)c1ccc(C(=O)OCCCCCCCCCCC(C)C)c(C(=O)OCCCCCCCCCCC(C)C)c1	-24.0468	0	-0.8247	0.8247	TN	0.1037	YES
*	505-60-2	ClCCSCCCl	1.8546	1	0.6054	0.3946	TP	1.0189	YES
*	220727-26-4	CCCCCCCC(=O)SCCC[Si](OCC)(OCC)OCC	-5.3519	0	0.2075	-0.2075	TN	2.0526	YES
+	25899-50-7	CC=CCC	0.522	1	0.5318	0.4682	TP	0.0045	YES
#	112-30-1	CCCCCCCCCCO	-4.5694	0	0.2507	-0.2507	TN	0.0098	YES
*	1491-41-4	CCOP(=O)(OCC)ON1C(=O)c2cccc3cccc(c23)C1=O	-3.1416	1	0.3295	0.6705	FN	9.1456	No
*	28553-12-0	CC(C)CCCCCCOC(=O)c1ccccc1C(=O)OCCCCCCC(C)C	-10.7101	0	-0.0883	0.0883	TN	0.0613	YES
*	824-11-3	CCC12COP(OC1)OC2	-2.5307	1	0.3633	0.6367	FN	3.0686	YES
+	NoCAS	CC(C)OC(=O)Nc1cccc(Cl)c1	-0.752	0	0.4615	-0.4615	TN	0.0497	YES
+	107-20-0	O=CCCl	-2.6666	1	0.3558	0.6442	FN	0.0065	YES
*	71902-23-3	CC(C)CCCCCC(=O)NCCCCCC(=O)O	-7.5243	0	0.0876	-0.0876	TN	0.0322	YES
#	2275-18-5	CCOP(=S)(OCC)SCC(=O)NC(C)C	2.7275	1	0.6536	0.3464	TP	0.1134	YES
*	NoCAS	CC1=NNC(=O)N(N=Cc2cccnc2)C1	4.3689	0	0.7442	-0.7442	FP	6.1034	YES
+	611-06-3	O=[N+]([O-])c1ccc(Cl)cc1Cl	-0.0747	1	0.4989	0.5011	FN	0.0313	YES
-	113158-40-0	CC(Oc1ccc(Oc2nc3ccc(Cl)cc3o2)cc1)C(=O)O	-2.6876	0	0.3546	-0.3546	TN	9.1196	No
+	107-27-7	CC[Hg]Cl	1.0769	1	0.5625	0.4375	TP	1.0041	YES
*	142-18-7	CCCCCCCCCCCC(=O)OCC(O)CO	-7.7315	0	0.0761	-0.0761	TN	0.0264	YES
#	95-48-7	Cc1ccccc1O	2.3569	1	0.6331	0.3669	TP	0.0169	YES
*	507-55-1	FC(Cl)C(F)(F)C(F)(F)Cl	5.6547	0	0.8152	-0.8152	FP	1.0738	YES
+	NoCAS	Cc1ccc(N=CN(C)C=Nc2ccc(C)cc2C)c(C)c1	5.9799	1	0.8332	0.1668	TP	4.1076	YES
-	39255-32-8	CCCC(C)C(=O)OCC	-5.3369	0	0.2083	-0.2083	TN	0.0188	YES
-	52756-25-9	COC(=O)C(C)N(C(=O)c1ccccc1)c1ccc(F)c(Cl)c1	0.9365	1	0.5547	0.4453	TP	0.0959	YES
+	42125-46-2	CC(C)(C)C1CCC(OC(=O)Cl)CC1	-0.4025	0	0.4808	-0.4808	TN	1.0421	YES
-	644-64-4	Cc1cc(OC(=O)N(C)C)nn1C(=O)N(C)C	-0.4553	1	0.4779	0.5221	FN	4.0683	YES
*	3061-75-4	CCCCCCCCCCCCCCCCCCCCCC(N)=O	-9.0179	0	0.0051	-0.0051	TN	1.0284	YES
-	115-29-7	O=S1OCC2C(CO1)C1(Cl)C(Cl)=C(Cl)C2(Cl)C1(Cl)Cl	8.605	1	0.9781	0.0219	TP	10.1174	No
+	2079-00-7	CN(CCC(N)CC(=O)NC1C=CC(n2ccc(N)nc2=O)OC1C(=O)O)C(=N)N	-7.3706	0	0.096	-0.096	TN	7.1421	No
*	13171-21-6	CCN(CC)C(=O)C(Cl)=C(C)OP(=O)(OC)OC	5.4612	1	0.8045	0.1955	TP	2.0793	YES
-	994-05-8	CCC(C)(C)OC	-0.8937	0	0.4537	-0.4537	TN	0.0152	YES
*	57-14-7	CN(C)N	0.6588	1	0.5394	0.4606	TP	0.0106	YES
#	12225-06-8	COc1ccc(C(=O)Nc2ccccc2)cc1N=Nc1c(O)c(C(=O)Nc2ccc3[nH]c(=O)[nH]c3c2)cc2ccccc12	-25.6591	0	-0.9137	0.9137	TN	15.2366	No
+	7554-65-6	Cc1cn[nH]c1	-1.9769	1	0.3938	0.6062	FN	1.025	YES
+	70193-21-4	CCCCOC(NC(=O)c1ccccc1O)C(Cl)(Cl)Cl	0.9979	0	0.5581	-0.5581	FP	1.0623	YES
*	563-12-2	CCOP(=S)(OCC)SCSP(=S)(OCC)OCC	9.9766	1	1.0539	-0.0539	TP	1.16	YES
-	103-95-7	CC(C)c1ccc(C(C)CC=O)cc1	-6.8737	0	0.1235	-0.1235	TN	0.0344	YES
#	298-00-0	COP(=S)(OC)Oc1ccc([N+](=O)[O-])cc1	6.2307	1	0.847	0.153	TP	0.107	YES
+	34590-94-8	COC(C)COC(C)CO	-4.7207	0	0.2424	-0.2424	TN	0.0206	YES
#	52645-53-1	CC1(C)C(C=C(Cl)Cl)C1C(=O)OCc1cccc(Oc2ccccc2)c1	2.8174	1	0.6586	0.3414	TP	2.1124	YES
#	5941-92-4	CCC12CCC3=C(CCc4cc(OC)ccc43)C1CCC2=O	-9.087	0	0.0013	-0.0013	TN	21.0821	No
+	108-39-4	Cc1cccc(O)c1	1.1032	1	0.5639	0.4361	TP	0.0213	YES
#	19234-20-9	CC(=O)OCCOC(C)C	-4.9865	0	0.2277	-0.2277	TN	0.0229	YES
+	108-98-5	Sc1ccccc1	5.7508	1	0.8205	0.1795	TP	2.0145	YES
-	61789-40-0	CCCCCCCCCCCC(=O)NCCC[N+](C)(C)CC(=O)O	-5.217	0	0.215	-0.215	TN	0.0413	YES
*	119-38-0	Cc1cc(OC(=O)N(C)C)n(C(C)C)n1	-2.7223	1	0.3527	0.6473	FN	1.0624	YES
-	15545-48-9	Cc1ccc(NC(=O)N(C)C)cc1Cl	-6.052	0	0.1688	-0.1688	TN	0.0496	YES
+	13516-27-3	N=C(N)NCCCCCCCCNCCCCCCCCNC(=N)N	4.102	1	0.7295	0.2705	TP	2.0672	YES
#	5994-61-6	O=C(O)CN(CC(=O)O)CP(=O)(O)O	-4.1285	0	0.2751	-0.2751	TN	3.0551	YES
+	65195-55-3	CCC(C)C1OC2(C=CC1C)CC1CC(CC=C(C)C(OC3CC(OC)C(OC4CC(OC)C(O)C(C)O4)C(C)O3)C(C)C=CC=C3COC4C(O)C(C)=CC(C(=O)O1)C34O)O2	11.5461	1	1.1405	-0.1405	TP	29.2487	No
#	68515-43-5	CCCCCCCCOC(=O)c1ccccc1C(=O)OCCCCCCCC	-9.2632	0	-0.0085	0.0085	TN	0.0526	YES
*	2921-88-2	CCOP(=S)(OCC)Oc1nc(Cl)c(Cl)cc1Cl	-0.3129	1	0.4857	0.5143	FN	0.132	YES
-	4985-85-7	NCCCN(CCO)CCO	-0.283	0	0.4874	-0.4874	TN	0.0205	YES
#	2636-26-2	COP(=S)(OC)Oc1ccc(C#N)cc1	9.4033	1	1.0222	-0.0222	TP	0.112	YES
-	1478-61-1	Oc1ccc(C(c2ccc(O)cc2)(C(F)(F)F)C(F)(F)F)cc1	-3.5432	0	0.3074	-0.3074	TN	1.1477	YES
#	18854-01-8	CCOP(=S)(OCC)Oc1cc(-c2ccccc2)on1	7.8504	1	0.9365	0.0635	TP	8.1432	No
#	422-56-0	FC(F)(F)C(F)(F)C(Cl)Cl	7.517	0	0.918	-0.918	FP	2.0731	YES
+	109-02-4	CN1CCOCC1	5.3774	1	0.7999	0.2001	TP	1.02	YES
*	47073-92-7	CC(c1ccc(OC#N)cc1)c1ccc(OC#N)cc1	-7.0366	0	0.1145	-0.1145	TN	0.084	YES
-	139403-31-9	CCCCC(C)CC(O)C=CC1C(O)CC2CC(CCOCC(=O)OC)CC21	-5.4114	1	0.2042	0.7958	FN	1.0779	YES
-	533-68-6	CCOC(=O)C(Br)CC	-0.5922	0	0.4703	-0.4703	TN	3.017	YES
+	2655-19-8	CNC(=O)Oc1cc(C(C)(C)C)cc(C(C)(C)C)c1	-1.9381	1	0.396	0.604	FN	0.0685	YES
*	80844-07-1	CCOc1ccc(C(C)(C)COCc2cccc(Oc3ccccc3)c2)cc1	-1.0019	0	0.4477	-0.4477	TN	7.1292	No
*	1498-64-2	CCOP(=S)(Cl)Cl	5.7406	1	0.82	0.18	TP	1.0728	YES
-	140-29-4	N#CCc1ccccc1	-3.7893	0	0.2938	-0.2938	TN	1.0243	YES
#	90-02-8	O=Cc1ccccc1O	-3.4791	1	0.3109	0.6891	FN	1.0188	YES
+	5394-63-8	CC1=CC(=O)OC(C)(C)O1	-3.2599	0	0.323	-0.323	TN	0.0385	YES
+	93-76-5	O=C(O)COc1cc(Cl)c(Cl)cc1Cl	-4.2305	1	0.2694	0.7306	FN	0.0472	YES
*	97-90-5	C=C(C)C(=O)OCCOC(=O)C(=C)C	0.5502	0	0.5334	-0.5334	FP	0.0386	YES
+	54-11-5	CN1CCCC1c1cccnc1	5.0409	1	0.7813	0.2187	TP	2.0442	YES
*	78-16-0	CCCCCCC(=O)OCC(CC)(COC(=O)CCCCCC)COC(=O)CCCCCC	-9.3377	0	-0.0126	0.0126	TN	0.0562	YES
*	36614-38-7	COP(=S)(OC)SCCSC(C)C	3.9822	1	0.7229	0.2771	TP	1.1046	YES
#	NoCAS	CON(C)C(=O)Nc1ccc(Cl)cc1	-5.3751	0	0.2062	-0.2062	TN	2.0518	YES
-	694-83-7	NC1CCCCC1N	4.1844	1	0.734	0.266	TP	1.0177	YES
#	112-49-2	COCCOCCOCCOC	-4.5684	0	0.2508	-0.2508	TN	0.0275	YES
-	96-24-2	OCC(O)CCl	-0.317	1	0.4855	0.5145	FN	1.0101	YES
+	17636-10-1	O=S(=O)(O)CCCS	-4.7602	0	0.2402	-0.2402	TN	1.045	YES
-	6164-98-3	Cc1cc(Cl)ccc1N=CN(C)C	4.6063	1	0.7573	0.2427	TP	3.0391	YES
*	24748-23-0	CCC1(C)OOC(C)(CC)OOC(C)(CC)OO1	-4.2625	0	0.2677	-0.2677	TN	8.0414	No
-	98-94-2	CN(C)C1CCCCC1	2.1218	1	0.6202	0.3798	TP	0.0227	YES
#	77-92-9	O=C(O)CC(O)(CC(=O)O)C(=O)O	-7.8795	0	0.0679	-0.0679	TN	0.0352	YES
+	85-00-7	c1cc[n+]2c(c1)-c1cccc[n+]1CC2	-0.0802	1	0.4986	0.5014	FN	6.0651	YES
-	2920-38-9	N#Cc1ccc(-c2ccccc2)cc1	-1.7822	0	0.4046	-0.4046	TN	4.0765	YES
-	107-07-3	OCCCl	-0.5795	1	0.471	0.529	FN	0.007	YES
*	103-60-6	CC(C)C(=O)OCCOc1ccccc1	-4.2539	0	0.2681	-0.2681	TN	0.0369	YES
-	136-30-1	CCCCN(CCCC)C(=S)S	-4.4259	1	0.2586	0.7414	FN	1.0439	YES
+	123-07-9	CCc1ccc(O)cc1	-4.5372	0	0.2525	-0.2525	TN	1.0212	YES
*	3734-95-0	CCOP(=O)(OCC)SCC(=O)NC(C)(C)C#N	9.0193	1	1.001	-0.001	TP	0.1102	YES
#	112-58-3	CCCCCCOCCCCCC	-4.3328	0	0.2638	-0.2638	TN	0.0148	YES
#	23505-41-1	CCOP(=S)(OCC)Oc1cc(C)nc(N(CC)CC)n1	5.7126	1	0.8184	0.1816	TP	0.1402	YES
-	50563-36-5	COCCN(C(=O)CCl)c1c(C)cccc1C	-1.1859	0	0.4375	-0.4375	TN	2.0471	YES
+	63449-41-2	CCCCCCCCCC[N+](C)(C)Cc1ccccc1	1.6605	1	0.5947	0.4053	TP	0.0325	YES
+	NoCAS	C#CC(C)(C)NC(=O)c1cc(Cl)cc(Cl)c1	10.1653	0	1.0643	-1.0643	FP	0.0632	YES
#	51-43-4	CNCC(O)c1ccc(O)c(O)c1	4.4478	1	0.7486	0.2514	TP	0.0418	YES
+	NoCAS	CCC(Oc1ccc(F)c(C(F)(F)F)c1)C(=O)NCc1ccccc1	0.3572	0	0.5227	-0.5227	FP	1.1197	YES
-	696-28-6	Cl[As](Cl)c1ccccc1	3.6081	1	0.7022	0.2978	TP	2.0198	YES
-	156-60-5	ClC=CCl	0.8956	0	0.5525	-0.5525	FP	2.0064	YES
+	565-74-2	CC(C)C(Br)C(=O)O	-3.9923	1	0.2826	0.7174	FN	3.0167	YES
+	646-06-0	C1COCO1	-1.4994	0	0.4202	-0.4202	TN	1.0146	YES
#	100-53-8	SCc1ccccc1	0.7577	1	0.5448	0.4552	TP	1.0182	YES
+	7747-35-5	CCC12COCN1COC2	2.1286	0	0.6205	-0.6205	FP	4.0393	YES
+	71422-67-8	O=C(NC(=O)c1c(F)cccc1F)Nc1cc(Cl)c(Oc2ncc(C(F)(F)F)cc2Cl)c(Cl)c1	3.6877	1	0.7066	0.2934	TP	7.1913	No
+	110-61-2	N#CCCC#N	-0.4798	0	0.4765	-0.4765	TN	0.0225	YES
+	88485-37-4	FC(F)(F)C(=NOCC1OCCO1)c1ccc(Cl)cc1	9.401	1	1.0221	-0.0221	TP	3.1025	YES
#	682-11-1	C=CCOCC(CC)(CO)CO	-1.9889	0	0.3932	-0.3932	TN	0.027	YES
+	5836-29-3	O=c1oc2ccccc2c(O)c1C1CCCc2ccccc21	5.113	1	0.7853	0.2147	TP	9.0922	No
#	682-09-7	C=CCOCC(CC)(CO)COCC=C	-1.7759	0	0.4049	-0.4049	TN	0.0346	YES
+	115-32-2	OC(c1ccc(Cl)cc1)(c1ccc(Cl)cc1)C(Cl)(Cl)Cl	0.2221	1	0.5153	0.4847	TP	2.0839	YES
+	38083-17-9	CC(C)(C)C(=O)C(Oc1ccc(Cl)cc1)n1ccnc1	-4.4001	0	0.2601	-0.2601	TN	1.0874	YES
#	542-75-6	ClC=CCCl	1.8104	1	0.603	0.397	TP	1.0088	YES
#	54299-17-1	O=C(c1ccc(Oc2ccccc2)cc1)c1ccc(C(=O)c2ccc(Oc3ccccc3)cc2)cc1	-4.959	0	0.2292	-0.2292	TN	6.1871	YES
*	2497-07-06	CCOP(=S)(OCC)SCCS(=O)CC	3.0992	1	0.6741	0.3259	TP	0.1187	YES
+	102-60-3	CC(O)CN(CCN(CC(C)O)CC(C)O)CC(C)O	-1.6774	0	0.4104	-0.4104	TN	0.0433	YES
-	538-07-8	CCN(CCCl)CCCl	3.3125	1	0.6859	0.3141	TP	1.0206	YES
-	111-91-1	ClCCOCOCCCl	0.0646	0	0.5066	-0.5066	FP	1.0196	YES
*	4635-87-4	CC=CCC#N	0.5955	1	0.5359	0.4641	TP	0.0148	YES
*	260781-16-6	CC(O)COC(=O)OC1CC(C)CCC1C(C)C	-4.6491	0	0.2463	-0.2463	TN	0.0475	YES
+	74115-24-5	Clc1ccccc1-c1nnc(-c2ccccc2Cl)nn1	0.9804	1	0.5571	0.4429	TP	19.0911	No
+	36483-57-5	OCC(CBr)(CBr)CBr	-4.0041	0	0.2819	-0.2819	TN	10.0142	No
-	631-93-6	CN(c1ccc(Cl)cc1)S(=O)(=O)c1ccc(Cl)cc1	3.4757	1	0.6949	0.3051	TP	1.0886	YES
+	42978-66-5	C=CC(=O)OC(C)COCC(C)OCC(C)OC(=O)C=C	-5.4293	0	0.2032	-0.2032	TN	0.0504	YES
-	2431-96-1	CCN(CC)C(=O)Cc1ccccc1	1.8686	1	0.6062	0.3938	TP	0.0298	YES
*	1067-53-4	C=C[Si](OCCOC)(OCCOC)OCCOC	-2.1343	0	0.3852	-0.3852	TN	1.0473	YES
*	78-34-2	CCOP(=S)(OCC)SC1OCCOC1SP(=S)(OCC)OCC	7.5177	1	0.9181	0.0819	TP	1.1778	YES
+	2464-37-1	O=C(O)C1(O)c2ccccc2-c2ccc(Cl)cc21	-4.0375	0	0.2801	-0.2801	TN	3.1013	YES
+	13098-39-0	O=C(C(F)(F)F)C(F)(F)F	-6.4155	1	0.1488	0.8512	FN	0.077	YES
+	123-05-7	CCCCC(C=O)CC	-3.6449	0	0.3018	-0.3018	TN	0.0111	YES
-	2164-09-02	C=C(C)C(=O)Nc1ccc(Cl)c(Cl)c1	0.1729	1	0.5126	0.4874	TP	0.0607	YES
#	31098-20-1	C=CC(=O)OCCCS(=O)(=O)O	-7.3827	0	0.0954	-0.0954	TN	0.049	YES
#	786-19-6	CCOP(=S)(OCC)SCSc1ccc(Cl)cc1	10.4717	1	1.0812	-0.0812	TP	4.1156	YES
+	56-86-0	NC(CCC(=O)O)C(=O)O	-4.8935	0	0.2328	-0.2328	TN	0.0232	YES
#	141-66-2	COP(=O)(OC)OC(C)=CC(=O)N(C)C	5.0677	1	0.7828	0.2172	TP	0.0821	YES
-	13475-82-6	CC(CC(C)(C)C)CC(C)(C)C	-3.3307	0	0.3191	-0.3191	TN	0.0301	YES
+	105-39-5	CCOC(=O)CCl	0.009	1	0.5035	0.4965	TP	1.0138	YES
-	41198-08-7	CCCSP(=O)(OCC)Oc1ccc(Br)cc1Cl	4.3974	0	0.7458	-0.7458	FP	3.0709	YES
#	56073-10-0	O=c1oc2ccccc2c(O)c1C1CC(c2ccc(-c3ccc(Br)cc3)cc2)Cc2ccccc21	8.1906	1	0.9552	0.0448	TP	20.186	No
-	6197-30-4	CCCCC(CC)COC(=O)C(C#N)=C(c1ccccc1)c1ccccc1	5.7163	0	0.8186	-0.8186	FP	1.08	YES
#	368-97-8	F[As](F)c1ccccc1	2.0646	1	0.617	0.383	TP	1.0313	YES
*	125768-93-6	CCC(C)(C)OOC1(OC)CCCCC1	-6.4274	0	0.1481	-0.1481	TN	3.0352	YES
+	79-04-9	O=C(Cl)CCl	-1.1423	1	0.4399	0.5601	FN	1.0155	YES
*	70024-67-8	CCCCCCCCCCCCCCCCCCCCc1ccc(S(=O)(=O)O)cc1	-13.1495	0	-0.223	0.223	TN	2.0667	YES
-	58-90-2	Oc1c(Cl)cc(Cl)c(Cl)c1Cl	-0.2787	1	0.4876	0.5124	FN	0.046	YES
#	107-52-8	C[Si](C)(C)O[Si](C)(C)O[Si](C)(C)O[Si](C)(C)O[Si](C)(C)O[Si](C)(C)C	-1.2177	0	0.4358	-0.4358	TN	6.0676	YES
-	13194-48-4	CCCSP(=O)(OCC)SCCC	5.8094	1	0.8238	0.1762	TP	0.0639	YES
-	100-17-4	COc1ccc([N+](=O)[O-])cc1	0.1461	0	0.5111	-0.5111	FP	0.0341	YES
+	3120-74-9	CSc1ccc(O)cc1C	2.4854	1	0.6402	0.3598	TP	3.0265	YES
#	NoCAS	CCCOc1nn(C(=O)NS(=O)(=O)c2ccccc2C(=O)OC)c(=O)n1C	-13.5139	0	-0.2432	0.2432	TN	9.1334	No
-	696-24-2	Br[As](Br)c1ccccc1	0.3057	1	0.5199	0.4801	TP	4.0183	YES
-	114435-02-8	O=C1OCC(F)O1	-10.8126	0	-0.094	0.094	TN	1.0332	YES
#	1129-41-5	CNC(=O)Oc1cccc(C)c1	3.3385	1	0.6873	0.3127	TP	0.0382	YES
*	80060-09-9	CC(C)c1cc(Oc2ccccc2)cc(C(C)C)c1NC(=S)NC(C)(C)C	-5.6776	0	0.1895	-0.1895	TN	3.1239	YES
#	2307-49-5	COc1c(Cl)cc(Cl)c(Cl)c1C(=O)O	-0.7508	1	0.4616	0.5384	FN	0.0578	YES
*	40601-76-1	Cc1cc(C(C)(C)C)c(O)c(C)c1Cn1c(=O)n(Cc2c(C)cc(C(C)(C)C)c(O)c2C)c(=O)n(Cc2c(C)cc(C(C)(C)C)c(O)c2C)c1=O	-22.5905	0	-0.7443	0.7443	TN	10.2636	No
+	13121-70-5	O[Sn](C1CCCCC1)(C1CCCCC1)C1CCCCC1	11.1481	1	1.1185	-0.1185	TP	1.0619	YES
#	22094-93-5	CC(=O)/C(=N\Nc1cc(Cl)c(-c2cc(Cl)c(N/N=C(\C(C)=O)C(=O)Nc3ccc(C)cc3C)cc2Cl)cc1Cl)C(=O)Nc1ccc(C)cc1C	-4.9289	0	0.2309	-0.2309	TN	37.2399	No
+	900-95-8	CC(=O)O[Sn](c1ccccc1)(c1ccccc1)c1ccccc1	8.2438	1	0.9582	0.0418	TP	1.0741	YES
*	15721-78-5	CC(C)(C)CC(C)(C)c1ccc(Nc2ccc(C(C)(C)CC(C)(C)C)cc2)cc1	-10.032	0	-0.0509	0.0509	TN	1.1218	YES
*	919-86-8	CCSCCSP(=O)(OC)OC	5.9085	1	0.8292	0.1708	TP	1.0569	YES
*	106-02-5	O=C1CCCCCCCCCCCCCCO1	-12.4922	0	-0.1867	0.1867	TN	0.025	YES
*	136-96-9	CCN(CC)CCOc1ccc2nc(N(C)C)sc2c1	0.3224	1	0.5208	0.4792	TP	5.0851	YES
#	540-97-6	C[Si]1(C)O[Si](C)(C)O[Si](C)(C)O[Si](C)(C)O[Si](C)(C)O[Si](C)(C)O1	-3.9279	0	0.2861	-0.2861	TN	6.0727	YES
#	97-17-6	CCOP(=S)(OCC)Oc1ccc(Cl)cc1Cl	2.7519	1	0.6549	0.3451	TP	0.1054	YES
-	1760-24-3	CO[Si](CCCNCCN)(OC)OC	2.5051	0	0.6413	-0.6413	FP	2.0303	YES
*	100-46-9	NCc1ccccc1	4.0367	1	0.7259	0.2741	TP	1.0146	YES
-	1929-82-4	Clc1cccc(C(Cl)(Cl)Cl)n1	-2.2686	0	0.3777	-0.3777	TN	4.0414	YES
-	88-18-6	CC(C)(C)c1ccccc1O	1.5412	1	0.5881	0.4119	TP	0.0287	YES
*	122-32-7	CCCCCCCCC=CCCCCCCCC(=O)OCC(COC(=O)CCCCCCCC=CCCCCCCCC)OC(=O)CCCCCCCC=CCCCCCCCC	-17.267	0	-0.4504	0.4504	TN	0.0794	YES
-	113-48-4	CCCCC(CC)CN1C(=O)C2C3C=CC(C3)C2C1=O	-0.2293	1	0.4903	0.5097	FN	9.0983	No
*	198904-86-8	CC(C)(C)OC(=O)NC(Cc1ccccc1)C(O)CN(Cc1ccc(-c2ccccn2)cc1)NC(=O)OC(C)(C)C	-6.9487	0	0.1193	-0.1193	TN	5.175	YES
+	76840-16-9	CCCCC(CC)C(=O)OCC(COC(=O)C=Cc1ccc(OC)cc1)OC(=O)C=Cc1ccc(OC)cc1	-11.5657	1	-0.1356	1.1356	FN	2.1039	YES
*	51181-50-1	O=C(O)CN(CCO)CCN(CC(=O)O)CC(=O)O	-6.3285	0	0.1536	-0.1536	TN	0.0478	YES
+	1085-98-9	CN(C)S(=O)(=O)N(SC(F)(Cl)Cl)c1ccccc1	6.3245	1	0.8522	0.1478	TP	2.104	YES
+	484-460-1	CCCC(C)=NO[Si](C)(ON=C(C)CCC)ON=C(C)CCC	-4.268	0	0.2674	-0.2674	TN	4.0704	YES
#	3383-96-8	COP(=S)(OC)Oc1ccc(Sc2ccc(OP(=S)(OC)OC)cc2)cc1	8.4412	1	0.9691	0.0309	TP	5.2115	YES
+	88-17-5	Nc1ccccc1C(F)(F)F	-0.3717	0	0.4825	-0.4825	TN	0.0562	YES
+	2597-03-07	CCOC(=O)C(SP(=S)(OC)OC)c1ccccc1	6.0372	1	0.8363	0.1637	TP	1.0981	YES
#	13473-26-2	O=C1OC2(c3cc(Br)c(O)c(Br)c3Oc3c2cc(Br)c(O)c3Br)c2c(Cl)c(Cl)c(Cl)c(Cl)c21	-7.6574	0	0.0802	-0.0802	TN	24.2249	No
#	3734-48-3	ClC1=C(Cl)C2(Cl)C3CC=CC3C1(Cl)C2(Cl)Cl	13.0096	1	1.2213	-0.2213	TP	11.1129	No
*	16803-97-7	Nc1ccc(Nc2ccc(S(N)(=O)=O)cc2)cc1	-3.177	0	0.3276	-0.3276	TN	5.104	YES
#	115-90-2	CCOP(=S)(OCC)Oc1ccc(S(C)=O)cc1	7.8528	1	0.9366	0.0634	TP	1.1207	YES
#	202483-62-3	CCCCCCCCC(CCCCCC)COc1ccccc1C(N)=O	-7.2534	0	0.1025	-0.1025	TN	1.0507	YES
+	22781-23-3	CNC(=O)Oc1cccc2c1OC(C)(C)O2	8.5986	1	0.9778	0.0222	TP	1.0652	YES
+	18181-70-9	COP(=S)(OC)Oc1cc(Cl)c(I)cc1Cl	3.9288	0	0.7199	-0.7199	FP	6.1062	YES
+	4104-14-7	CC(N)=NP(=S)(Oc1ccc(Cl)cc1)Oc1ccc(Cl)cc1	3.6532	1	0.7047	0.2953	TP	4.1269	YES
-	101-41-7	COC(=O)Cc1ccccc1	1.7229	0	0.5981	-0.5981	FP	0.0233	YES
#	3689-24-5	CCOP(=S)(OCC)OP(=S)(OCC)OCC	6.3338	1	0.8527	0.1473	TP	1.1493	YES
*	17465-86-0	OCC1OC2OC3C(CO)OC(OC4C(CO)OC(OC5C(CO)OC(OC6C(CO)OC(OC7C(CO)OC(OC8C(CO)OC(OC9C(CO)OC(OC1C(O)C2O)C(O)C9O)C(O)C8O)C(O)C7O)C(O)C6O)C(O)C5O)C(O)C4O)C(O)C3O	-10.1175	0	-0.0556	0.0556	TN	30.2568	No
#	13071-79-9	CCOP(=S)(OCC)SCSC(C)(C)C	3.2341	1	0.6816	0.3184	TP	2.11	YES
#	5124-30-1	O=C=NC1CCC(CC2CCC(N=C=O)CC2)CC1	-4.6889	0	0.2441	-0.2441	TN	4.078	YES
-	39515-41-8	CC1(C)C(C(=O)OC(C#N)c2cccc(Oc3ccccc3)c2)C1(C)C	-2.6494	1	0.3567	0.6433	FN	6.1422	YES
#	1119-86-4	CCCCCCCCC(O)CO	-3.7317	0	0.297	-0.297	TN	0.0125	YES
#	42509-80-8	CCOP(=S)(OCC)Oc1nc(Cl)n(C(C)C)n1	1.8207	1	0.6035	0.3965	TP	2.1361	YES
*	1745-89-7	C=CCc1cc(C(C)(C)c2ccc(O)c(CC=C)c2)ccc1O	-2.814	0	0.3476	-0.3476	TN	1.0962	YES
-	3425-61-4	CCC(C)(C)OO	-1.3774	1	0.4269	0.5731	FN	2.0126	YES
#	86178-38-3	C=CC(=O)OC1CC(C)CC(C)(C)C1	-3.5318	0	0.308	-0.308	TN	0.0421	YES
#	100-60-7	CNC1CCCCC1	5.6871	1	0.817	0.183	TP	1.0157	YES
+	2436-90-0	C=CC(C)CCC=C(C)C	-0.4791	0	0.4765	-0.4765	TN	0.018	YES
+	68955-53-3	CC(C)(C)CCCCCCCCCN	-2.2222	1	0.3803	0.6197	FN	0.0202	YES
+	268567-32-4	CC(C)COP(=S)(OCC(C)C)SCC(C)C(=O)O	-3.0159	0	0.3365	-0.3365	TN	0.1154	YES
#	326-12-5	COP(=O)(OC)OC(C)=CC(=O)OC(C)c1ccccc1	4.1523	1	0.7323	0.2677	TP	0.0909	YES
-	106264-79-3	CSc1cc(SC)c(N)c(C)c1N	-0.5343	0	0.4735	-0.4735	TN	5.0636	YES
+	420-04-2	N#CN	3.0695	1	0.6725	0.3275	TP	1.0097	YES
*	13402-02-3	C=CC(=O)OCCCCCCCCCCCCCCCC	-8.1161	0	0.0549	-0.0549	TN	0.0259	YES
-	2778-04-03	COc1coc(CSP(=O)(OC)OC)cc1=O	1.7335	1	0.5987	0.4013	TP	5.0721	YES
+	NoCAS	Cc1cc(C)nc(Nc2ccccc2)n1	-1.8365	0	0.4016	-0.4016	TN	2.0864	YES
*	120-80-9	Oc1ccccc1O	2.0551	1	0.6165	0.3835	TP	0.0188	YES
-	3118-97-6	Cc1ccc(N/N=C2/C(=O)C=Cc3ccccc32)c(C)c1	-1.8803	0	0.3992	-0.3992	TN	21.0958	No
-	3037-72-7	CCO[Si](C)(CCCCN)OCC	-1.0747	1	0.4437	0.5563	FN	1.0292	YES
+	3302-10-1	CC(CC(=O)O)CC(C)(C)C	-3.7729	0	0.2947	-0.2947	TN	0.025	YES
-	518-28-5	COc1cc(C2c3cc4c(cc3C(O)C3COC(=O)C23)OCO4)cc(OC)c1OC	6.6833	1	0.872	0.128	TP	25.1524	No
*	632-79-1	O=C1OC(=O)c2c(Br)c(Br)c(Br)c(Br)c21	-3.8024	0	0.2931	-0.2931	TN	12.0786	No
+	14437-17-3	COC(=O)C(Cl)Cc1ccc(Cl)cc1	1.2834	1	0.5739	0.4261	TP	0.0425	YES
*	6731-36-8	CC1CC(C)(C)CC(OOC(C)(C)C)(OOC(C)(C)C)C1	-4.3788	0	0.2612	-0.2612	TN	6.0629	YES
-	80-15-9	CC(C)(OO)c1ccccc1	0.5924	1	0.5357	0.4643	TP	3.0268	YES
+	3748-13-8	C=C(C)c1cccc(C(=C)C)c1	5.2159	0	0.791	-0.791	FP	0.0365	YES
+	1646-88-4	CNC(=O)ON=CC(C)(C)S(C)(=O)=O	3.8039	1	0.713	0.287	TP	2.0687	YES
*	80793-17-5	CCC(F)(F)C(F)(F)C(F)(F)C(F)(F)C(F)(F)C(F)(F)F	-10.5257	0	-0.0782	0.0782	TN	0.179	YES
-	50-29-3	Clc1ccc(C(c2ccc(Cl)cc2)C(Cl)(Cl)Cl)cc1	1.7465	1	0.5994	0.4006	TP	3.0852	YES
#	52950-18-2	O=C(O)C(O)c1ccccc1Cl	-5.2445	0	0.2134	-0.2134	TN	0.0286	YES
*	22224-92-6	CCOP(=O)(NC(C)C)Oc1ccc(SC)c(C)c1	2.3451	1	0.6325	0.3675	TP	2.1037	YES
-	120-93-4	O=C1NCCN1	-3.4357	0	0.3133	-0.3133	TN	2.0153	YES
*	79538-32-2	Cc1c(F)c(F)c(COC(=O)C2C(C=C(Cl)C(F)(F)F)C2(C)C)c(F)c1F	2.0544	1	0.6164	0.3836	TP	2.1884	YES
*	68037-95-6	CCCCCCCCCCCCCCCCN	-3.8381	0	0.2911	-0.2911	TN	0.0137	YES
-	518-20-7	COC1(C)CC(c2ccccc2)c2c(c3ccccc3oc2=O)O1	-4.9474	1	0.2298	0.7702	FN	11.1311	No
+	107551-67-7	CC(C)(C)c1cc(CCC(=O)O)ccc1O	-2.3409	0	0.3738	-0.3738	TN	0.0439	YES
*	122-14-5	COP(=S)(OC)Oc1ccc([N+](=O)[O-])c(C)c1	4.9329	1	0.7754	0.2246	TP	0.1172	YES
#	NoCAS	CC1(C(=O)Nc2ccc(O)c(Cl)c2Cl)CCCCC1	0.17	0	0.5124	-0.5124	FP	4.0832	YES
*	78-48-8	CCCCSP(=O)(SCCCC)SCCCC	5.5132	1	0.8074	0.1926	TP	0.0786	YES
-	75-65-0	CC(C)(C)O	-0.9116	0	0.4527	-0.4527	TN	0.0116	YES
-	485-31-4	CCC(C)c1cc([N+](=O)[O-])cc([N+](=O)[O-])c1OC(=O)C=C(C)C	2.7705	1	0.656	0.344	TP	0.0728	YES
*	50512-35-1	CC(C)OC(=O)C(C(=O)OC(C)C)=C1SCCS1	-5.9088	0	0.1768	-0.1768	TN	2.0522	YES
-	2700-89-2	CS(=O)(=O)C(Cl)=CCl	0.4677	1	0.5288	0.4712	TP	2.0435	YES
+	3407-42-9	CC1C2CC(CC2C2CCCC(O)C2)C1(C)C	-1.1142	0	0.4415	-0.4415	TN	2.0854	YES
-	91465-08-6	CC1(C)C(C=C(Cl)C(F)(F)F)C1C(=O)OC(C#N)c1cccc(Oc2ccccc2)c1	0.7357	1	0.5436	0.4564	TP	0.1679	YES
-	3069-29-2	CO[Si](C)(CCCNCCN)OC	2.4779	0	0.6398	-0.6398	FP	1.0306	YES
*	534-52-1	Cc1cc([N+](=O)[O-])cc([N+](=O)[O-])c1O	1.6835	1	0.596	0.404	TP	0.0496	YES
#	114959-46-5	CCCCCCCCCCCCCCCCc1cccc(C(=O)O)c1O	-11.1166	0	-0.1108	0.1108	TN	1.0428	YES
+	2312-35-8	C#CCOS(=O)OC1CCCCC1Oc1ccc(C(C)(C)C)cc1	-1.4407	1	0.4235	0.5765	FN	4.0867	YES
#	84870-65-5	CCN(CC)c1ccc(N=Nc2c(C#N)cc([N+](=O)[O-])cc2C#N)c(C)c1	-3.6022	0	0.3041	-0.3041	TN	5.139	YES

## Sheet: Table S5
Set	CAS	SMILES	DCW	Expr	Calc	Expr-Calc	Class	DefectSMILES	Applicability
#	78-90-0	CC(N)CN	0.6099	1	0.638	0.362	TP	0.0088	YES
#	3470-98-2	CCCCN1CCCC1=O	-5.3109	0	0.1828	-0.1828	TN	0.0264	YES
#	119-65-3	c1ccc2cnccc2c1	-5.2802	1	0.1852	0.8148	FN	0.0236	YES
*	68784-12-3	CC(C)CCCCCCCCCCCCCC=CC1CC(=O)OC1=O	-9.5533	0	-0.1433	0.1433	TN	0.0502	YES
-	96-33-3	C=CC(=O)OC	0.147	1	0.6024	0.3976	TP	0.0114	YES
-	NoCAS	COC(=O)c1cc(Oc2ccc(Cl)cc2Cl)ccc1[N+](=O)[O-]	-1.1828	0	0.5002	-0.5002	FP	5.0496	YES
-	3115-68-2	CCCC[P+](CCCC)(CCCC)CCCC	-1.2586	1	0.4944	0.5056	FN	1.0232	YES
*	59587-44-9	CCCCCCCCC(=O)OCC(CC)CCCC	-5.3904	0	0.1767	-0.1767	TN	0.0274	YES
+	106-89-8	ClCC1CO1	1.7117	1	0.7227	0.2773	TP	1.0152	YES
*	544-76-3	CCCCCCCCCCCCCCCC	-5.236	0	0.1886	-0.1886	TN	0.0147	YES
*	109-06-8	Cc1ccccn1	-2.841	1	0.3727	0.6273	FN	0.0093	YES
#	85-73-4	O=C(O)c1ccccc1C(=O)Nc1ccc(S(=O)(=O)Nc2nccs2)cc1	-8.0396	0	-0.027	0.027	TN	8.0843	No
#	6711-48-4	CN(C)CCCNCCCN(C)C	3.6234	1	0.8697	0.1303	TP	0.018	YES
+	NoCAS	CC(CNC(=S)S)NC(=S)S	-7.6796	0	0.0007	-0.0007	TN	3.043	YES
#	77-98-5	CC[N+](CC)(CC)CC	2.4003	1	0.7757	0.2243	TP	0.0168	YES
+	7779-31-9	C=C(C)C(=O)OC1CC(C)CC(C)(C)C1	-3.4399	0	0.3267	-0.3267	TN	0.0377	YES
#	96-18-4	ClCC(Cl)CCl	5.4093	1	1.007	-0.007	TP	2.0088	YES
-	13067-93-1	CCOP(=S)(Oc1ccc(C#N)cc1)c1ccccc1	2.0079	0	0.7455	-0.7455	FP	0.0644	YES
#	60-24-2	OCCS	-2.7009	1	0.3835	0.6165	FN	0.0077	YES
-	4246-51-9	NCCCOCCOCCOCCCN	-2.2842	0	0.4155	-0.4155	TN	0.0251	YES
*	13531-52-7	NCCCNCCN	6.2704	1	1.0732	-0.0732	TP	0.0085	YES
#	2668-75-9	CC(=O)OC1(C(C)=O)CCC2C3C=CC4=CC(=O)C=CC4(C)C3CCC21C	3.8965	0	0.8907	-0.8907	FP	17.085	No
+	5397-31-9	CCCCC(CC)COCCCN	-1.8353	1	0.45	0.55	FN	0.0179	YES
-	3380-34-5	Oc1cc(Cl)ccc1Oc1ccc(Cl)cc1Cl	-0.5907	0	0.5457	-0.5457	FP	1.034	YES
*	124-02-7	C=CCNCC=C	7.4142	1	1.1611	-0.1611	TP	0.0097	YES
-	624-92-0	CSSC	-2.6336	0	0.3886	-0.3886	TN	3.005	YES
-	96-05-9	C=CCOC(=O)C(=C)C	-3.748	1	0.303	0.697	FN	0.0204	YES
#	80844-07-1	CCOc1ccc(C(C)(C)COCc2cccc(Oc3ccccc3)c2)cc1	-7.8576	0	-0.013	0.013	TN	5.0689	YES
#	2028-63-9	C#CC(C)O	4.5438	1	0.9404	0.0596	TP	1.0142	YES
-	56962-04-0	Oc1cc(Cl)cc(Br)c1	-0.5568	0	0.5483	-0.5483	FP	5.017	YES
-	3033-62-3	CN(C)CCOCCN(C)C	-0.9048	1	0.5216	0.4784	TP	0.0186	YES
#	94361-06-5	CC(C1CC1)C(O)(Cn1cncn1)c1ccc(Cl)cc1	-4.5013	0	0.2451	-0.2451	TN	5.0599	YES
-	3121-61-7	C=CC(=O)OCCOC	-1.3758	1	0.4853	0.5147	FN	0.0178	YES
*	5468-75-7	CC(=O)/C(=N\Nc1ccc(-c2ccc(N/N=C(\C(C)=O)C(=O)Nc3ccccc3C)c(Cl)c2)cc1Cl)C(=O)Nc1ccccc1C	-5.9622	0	0.1327	-0.1327	TN	22.1328	No
+	141-91-3	CC1CNCC(C)O1	1.2712	1	0.6888	0.3112	TP	2.0168	YES
-	63278-33-1	N#CCON=C(C#N)c1ccccc1	-4.7955	0	0.2224	-0.2224	TN	3.0346	YES
+	109-89-7	CCNCC	2.9999	1	0.8218	0.1782	TP	0.0045	YES
-	7122-04-05	CNC(=O)Oc1ccccc1C1OC(C)C(C)O1	-4.8325	0	0.2196	-0.2196	TN	3.0311	YES
*	140-31-8	NCCN1CCNCC1	4.7951	1	0.9598	0.0402	TP	0.0199	YES
#	80-54-6	CC(C=O)Cc1ccc(C(C)(C)C)cc1	-3.6565	0	0.31	-0.31	TN	0.0281	YES
#	108-99-6	Cc1cccnc1	-1.7982	1	0.4529	0.5471	FN	0.0099	YES
+	78-83-1	CC(C)CO	-2.6836	0	0.3848	-0.3848	TN	0.006	YES
+	111-92-2	CCCCNCCCC	1.6922	1	0.7212	0.2788	TP	0.0085	YES
+	13351-61-6	CC(C)(CO)Cc1ccccc1	-1.4056	0	0.4831	-0.4831	TN	0.0188	YES
+	100-69-6	C=Cc1ccccn1	-0.611	1	0.5441	0.4559	TP	1.0108	YES
*	3089-16-5	O=c1c2cc3[nH]c4c(Cl)cccc4c(=O)c3cc2[nH]c2c(Cl)cccc12	-3.8714	0	0.2935	-0.2935	TN	18.068	No
+	110-60-1	NCCCCN	2.2843	1	0.7667	0.2333	TP	0.0057	YES
-	759-94-4	CCCN(CCC)C(=O)SCC	-0.7723	0	0.5317	-0.5317	FP	1.0236	YES
#	7327-60-8	N#CCN(CC#N)CC#N	-1.4058	1	0.483	0.517	FN	0.0396	YES
-	534-03-2	NC(CO)CO	-1.98	0	0.4389	-0.4389	TN	0.0092	YES
*	75-52-5	C[N+](=O)[O-]	-1.3644	1	0.4862	0.5138	FN	0.0076	YES
-	26002-80-2	CC(C)=CC1C(C(=O)OCc2cccc(Oc3ccccc3)c2)C1(C)C	-4.1531	0	0.2718	-0.2718	TN	5.0764	YES
*	107-54-0	C#CC(C)(O)CC(C)C	2.8158	1	0.8076	0.1924	TP	1.0281	YES
#	2512-29-0	CC(=O)/C(=N\Nc1ccc(C)cc1[N+](=O)[O-])C(=O)Nc1ccccc1	-4.7967	0	0.2223	-0.2223	TN	13.056	No
+	873-32-5	N#Cc1ccccc1Cl	-0.3471	1	0.5644	0.4356	TP	1.0152	YES
#	14402-88-1	O=C(O)CN(CCN(CC(=O)O)CC(=O)O)CC(=O)O	-3.9403	0	0.2882	-0.2882	TN	0.0497	YES
-	112-07-2	CCCCOCCOC(C)=O	-6.0127	1	0.1289	0.8711	FN	0.0185	YES
#	82097-50-5	COc1nc(C)nc(NC(=O)NS(=O)(=O)c2ccccc2OCCCl)n1	-0.9229	0	0.5202	-0.5202	FP	10.0701	No
*	110-89-4	C1CCNCC1	2.0444	1	0.7483	0.2517	TP	0.0133	YES
+	26780-96-1	CC1=CC(C)(C)Nc2ccccc21	1.7259	0	0.7238	-0.7238	FP	1.0445	YES
-	1660-95-3	CC(C)OP(=O)(CP(=O)(OC(C)C)OC(C)C)OC(C)C	-0.5448	1	0.5492	0.4508	TP	3.0624	YES
-	15647-08-2	CCCCC(CC)COP(Oc1ccccc1)Oc1ccccc1	-0.0255	0	0.5892	-0.5892	FP	1.0376	YES
#	103-69-5	CCNc1ccccc1	-1.7701	1	0.455	0.545	FN	1.01	YES
#	35074-77-2	CC(C)(C)c1cc(CCC(=O)OCCCCCCOC(=O)CCc2cc(C(C)(C)C)c(O)c(C(C)(C)C)c2)cc(C(C)(C)C)c1O	-14.4806	0	-0.5222	0.5222	TN	1.1321	YES
*	75-57-0	C[N+](C)(C)C	-0.3562	1	0.5637	0.4363	TP	0.0099	YES
*	22094-93-5	CC(=O)/C(=N\Nc1cc(Cl)c(-c2cc(Cl)c(N/N=C(\C(C)=O)C(=O)Nc3ccc(C)cc3C)cc2Cl)cc1Cl)C(=O)Nc1ccc(C)cc1C	-3.1457	0	0.3493	-0.3493	TN	25.1457	No
-	104-78-9	CCN(CC)CCCN	2.6922	1	0.7981	0.2019	TP	0.0123	YES
*	1047-16-1	O=c1c2ccccc2[nH]c2cc3c(=O)c4ccccc4[nH]c3cc12	-4.5276	0	0.243	-0.243	TN	18.0564	No
#	75-04-7	CCN	1.1395	1	0.6787	0.3213	TP	0.0021	YES
-	62-56-6	NC(N)=S	-5.3282	0	0.1815	-0.1815	TN	1.0126	YES
+	526-75-0	Cc1cccc(O)c1C	0.1	1	0.5988	0.4012	TP	0.017	YES
*	NoCAS	COC(=O)c1ccccc1S(=O)(=O)NC(=O)N(C)c1nc(C)nc(OC)n1	-5.1147	0	0.1979	-0.1979	TN	4.0752	YES
#	78-27-3	C#CC1(O)CCCCC1	3.3658	1	0.8499	0.1501	TP	1.0292	YES
*	6701-13-9	C=C(C)C(=O)OCCCCCCCCCCOC(=O)C(=C)C	-10.4166	0	-0.2097	0.2097	TN	0.0404	YES
#	107-19-7	C#CCO	2.943	1	0.8174	0.1826	TP	1.0113	YES
-	103-60-6	CC(C)C(=O)OCCOc1ccccc1	-7.0778	0	0.047	-0.047	TN	0.0218	YES
*	111-18-2	CN(C)CCCCCCN(C)C	-0.6896	1	0.5381	0.4619	TP	0.0161	YES
#	1002-67-1	CCOCCOCCOC	-4.3801	0	0.2544	-0.2544	TN	0.0182	YES
#	3030-47-5	CN(C)CCN(C)CCN(C)C	1.6944	1	0.7214	0.2786	TP	0.0192	YES
#	8050-09-7	CC(C)C1=CC2=CCC3C(C)(C(=O)O)CCCC3(C)C2CC1	-4.4634	0	0.248	-0.248	TN	9.0708	No
#	1122-58-3	CN(C)c1ccncc1	-4.0925	1	0.2765	0.7235	FN	0.0134	YES
+	17980-47-1	CCO[Si](CC(C)C)(OCC)OCC	-5.3345	0	0.181	-0.181	TN	0.0301	YES
*	142-84-7	CCCNCCC	2.346	1	0.7715	0.2285	TP	0.0065	YES
#	536759-91-8	CCOC(=O)c1nn(-c2ccc(OC)cc2)c2c1CCN(c1ccc([N+](=O)[O-])cc1)C2=O	-0.1468	0	0.5798	-0.5798	FP	6.1205	YES
-	107-10-8	CCCN	0.8126	1	0.6536	0.3464	TP	0.0031	YES
+	51630-58-1	CC(C)C(C(=O)OC(C#N)c1cccc(Oc2ccccc2)c1)c1ccc(Cl)cc1	-1.7147	0	0.4593	-0.4593	TN	1.0783	YES
-	288-13-1	c1cn[nH]c1	1.0621	1	0.6728	0.3272	TP	1.0083	YES
*	99-82-1	CC1CCC(C(C)C)CC1	-4.4102	0	0.2521	-0.2521	TN	0.0223	YES
+	109-76-2	NCCCN	2.6113	1	0.7919	0.2081	TP	0.0047	YES
+	932-64-9	O=c1[nH]nc([N+](=O)[O-])[nH]1	-4.3441	0	0.2571	-0.2571	TN	5.0259	YES
#	102-69-2	CCCN(CCC)CCC	0.2397	1	0.6095	0.3905	TP	0.0128	YES
-	144020-22-4	CC(=O)C1CCC(C)=CCCC=C(C)CC=C1C	-2.4852	0	0.4001	-0.4001	TN	1.0396	YES
-	110-91-8	C1COCCN1	1.4357	1	0.7015	0.2985	TP	0.0173	YES
+	3332-27-2	C=[N+](O)CCCCCCCCCCCCCC	-5.5057	0	0.1678	-0.1678	TN	1.0238	YES
#	56-93-9	C[N+](C)(C)Cc1ccccc1	-0.6926	1	0.5379	0.4621	TP	0.0161	YES
-	37310-83-1	CCCCCCCCC=CCCCCCCCCO	-4.4272	0	0.2507	-0.2507	TN	0.0211	YES
+	121-44-8	CCN(CC)CC	1.2204	1	0.6849	0.3151	TP	0.0097	YES
#	484-460-1	CCCC(C)=NO[Si](C)(ON=C(C)CCC)ON=C(C)CCC	-4.3928	0	0.2534	-0.2534	TN	9.0449	No
-	111-44-4	ClCCOCCCl	1.7521	1	0.7258	0.2742	TP	2.0105	YES
#	67762-77-0	C=C(C)CC1CC(=O)OC1=O	-5.9665	0	0.1324	-0.1324	TN	0.0347	YES
#	351-05-3	O=C(CF)Nc1ccc(Br)cc1	-3.1154	1	0.3516	0.6484	FN	9.0236	No
#	57-88-5	CC(C)CCCC(C)C1CCC2C3CC=C4CC(O)CCC4(C)C3CCC12C	-0.9981	0	0.5144	-0.5144	FP	17.0766	No
*	70-30-4	Oc1c(Cl)cc(Cl)c(Cl)c1Cc1c(O)c(Cl)cc(Cl)c1Cl	2.26	1	0.7649	0.2351	TP	1.0636	YES
+	51308-54-4	CCCCSC(=Nc1cccnc1)SCc1ccc(C(C)(C)C)cc1	-0.7633	0	0.5324	-0.5324	FP	2.065	YES
*	5903-13-9	CN(C(=O)CF)c1cccc2ccccc12	0.5651	1	0.6346	0.3654	TP	4.0302	YES
#	67801-20-1	CC1=CCC(C=CC(C)C(C)O)C1(C)C	-0.3923	0	0.561	-0.561	FP	0.0397	YES
-	90-72-2	CN(C)Cc1cc(CN(C)C)c(O)c(CN(C)C)c1	-4.0138	1	0.2825	0.7175	FN	0.0477	YES
+	5915-41-3	CCNc1nc(Cl)nc(NC(C)(C)C)n1	0.6615	0	0.642	-0.642	FP	3.042	YES
*	2104-64-5	CCOP(=S)(Oc1ccc([N+](=O)[O-])cc1)c1ccccc1	3.9536	1	0.8951	0.1049	TP	0.0657	YES
*	65-85-0	O=C(O)c1ccccc1	-3.3157	0	0.3362	-0.3362	TN	0.0148	YES
*	2540-82-1	COP(=S)(OC)SCC(=O)N(C)C=O	-0.9772	1	0.516	0.484	TP	0.063	YES
#	17465-86-0	OCC1OC2OC3C(CO)OC(OC4C(CO)OC(OC5C(CO)OC(OC6C(CO)OC(OC7C(CO)OC(OC8C(CO)OC(OC9C(CO)OC(OC1C(O)C2O)C(O)C9O)C(O)C8O)C(O)C7O)C(O)C6O)C(O)C5O)C(O)C4O)C(O)C3O	-3.0751	0	0.3547	-0.3547	TN	84.2051	No
-	95-51-2	Nc1ccccc1Cl	-1.2353	1	0.4962	0.5038	FN	0.0134	YES
*	39670-09-2	C=C(C)C(=O)OCCOCCOCCOCC	-7.0738	0	0.0473	-0.0473	TN	0.0346	YES
*	27811-88-7	O=[N+]([O-])c1cc(Cl)c(Cl)c(Cl)c1[N+](=O)[O-]	-4.8929	1	0.215	0.785	FN	1.0444	YES
*	1843-03-4	Cc1cc(O)c(C(C)(C)C)cc1C(C)CC(c1cc(C(C)(C)C)c(O)cc1C)c1cc(C(C)(C)C)c(O)cc1C	-11.3923	0	-0.2847	0.2847	TN	0.1057	YES
-	24017-47-8	CCOP(=S)(OCC)Oc1ncn(-c2ccccc2)n1	3.1364	1	0.8322	0.1678	TP	5.0814	YES
#	3982-82-9	C[Si](C)(O[Si](C)(c1ccccc1)c1ccccc1)O[Si](C)(c1ccccc1)c1ccccc1	-8.6404	0	-0.0732	0.0732	TN	0.0667	YES
*	327-98-0	CCOP(=S)(CC)Oc1cc(Cl)c(Cl)cc1Cl	3.8984	1	0.8908	0.1092	TP	0.0603	YES
#	504-63-2	OCCCO	-3.1398	0	0.3497	-0.3497	TN	0.0058	YES
#	1474-80-2	CCOP(=O)(OCC)OP(=O)(N(C)C)N(C)C	5.5908	1	1.0209	-0.0209	TP	1.0616	YES
+	143-24-8	COCCOCCOCCOCCOC	-6.5781	0	0.0854	-0.0854	TN	0.0293	YES
*	56-35-9	CCCC[Sn](CCCC)(CCCC)O[Sn](CCCC)(CCCC)CCCC	0.0956	1	0.5985	0.4015	TP	2.0431	YES
+	67527-71-3	N=C(N)NCC(O)CC(O)(C(=O)O)C1OC(n2cc(CO)c(N)nc2=O)C=CC1NC(=O)C(N)CO	-5.1194	0	0.1975	-0.1975	TN	8.1109	No
-	150-19-6	COc1cccc(O)c1	-2.663	1	0.3864	0.6136	FN	0.0165	YES
*	94-28-0	CCCCC(CC)C(=O)OCCOCCOCCOC(=O)C(CC)CCCC	-9.7385	0	-0.1576	0.1576	TN	0.0513	YES
-	14816-18-3	CCOP(=S)(OCC)ON=C(C#N)c1ccccc1	-0.0184	1	0.5897	0.4103	TP	3.0619	YES
*	94291-97-1	CC1(C)COC2(CCC3=C(CCC4C3CCC3(C)C4CCC3(O)C#N)C2)OC1	-5.9259	0	0.1355	-0.1355	TN	23.1003	No
*	57-39-6	CC1CN1P(=O)(N1CC1C)N1CC1C	7.4912	1	1.167	-0.167	TP	4.0644	YES
#	137-32-6	CCC(C)CO	-3.0105	0	0.3597	-0.3597	TN	0.007	YES
-	17109-49-8	CCOP(=O)(Sc1ccccc1)Sc1ccccc1	6.1654	1	1.0651	-0.0651	TP	7.0366	No
#	52950-18-2	O=C(O)C(O)c1ccccc1Cl	-3.2666	0	0.34	-0.34	TN	0.027	YES
+	5836-10-02	CC(C)OC(=O)C(O)(c1ccc(Cl)cc1)c1ccc(Cl)cc1	0.3632	1	0.619	0.381	TP	0.0531	YES
+	72391-46-9	CCOC(=O)C1(C)OC(=O)N(c2cc(Cl)cc(Cl)c2)C1=O	-3.4173	0	0.3284	-0.3284	TN	0.0733	YES
#	1031-47-6	CN(C)P(=O)(N(C)C)n1nc(-c2ccccc2)nc1N	5.0842	1	0.982	0.018	TP	9.068	No
-	870-08-6	CCCCCCCC[Sn](=O)CCCCCCCC	-3.608	0	0.3137	-0.3137	TN	1.02	YES
*	16369-21-4	CCCNCCO	1.5961	1	0.7138	0.2862	TP	0.0075	YES
+	121-32-4	CCOc1cc(C=O)ccc1O	-3.7442	0	0.3033	-0.3033	TN	0.0224	YES
*	13265-60-6	COP(=S)(OC)SCCNC(C)=O	4.2306	1	0.9164	0.0836	TP	0.0574	YES
+	35256-85-0	CC(C)N(Cc1ccccc1)C(=O)C(C)(C)C	-3.153	0	0.3487	-0.3487	TN	0.0336	YES
+	88-73-3	O=[N+]([O-])c1ccccc1Cl	-0.2735	1	0.5701	0.4299	TP	0.0191	YES
*	27458-94-2	CC(C)CCCCCCO	-3.3873	0	0.3307	-0.3307	TN	0.0124	YES
-	3279-27-4	CCC(C)(C)c1ccccc1O	1.6608	1	0.7188	0.2812	TP	0.0219	YES
#	15721-78-5	CC(C)(C)CC(C)(C)c1ccc(Nc2ccc(C(C)(C)CC(C)(C)C)cc2)cc1	-3.0766	0	0.3546	-0.3546	TN	1.0828	YES
*	597-88-6	CCOP(=O)(Oc1ccc([N+](=O)[O-])cc1)SCC	1.4497	1	0.7026	0.2974	TP	1.0569	YES
#	66346-01-8	CC(C)(C)C(=O)CCc1ccc(Cl)cc1	-2.8233	0	0.3741	-0.3741	TN	0.0309	YES
*	57-74-9	ClC1=C(Cl)C2(Cl)C3C(Cl)C(Cl)CC3C1(Cl)C2(Cl)Cl	4.6488	1	0.9485	0.0515	TP	10.0699	No
*	70210-30-9	CC(=O)Nc1cc(NC(=O)c2ccc(C(=O)Nc3ccc(N=Nc4ccc(N=Nc5ccc(S(=O)(=O)O)cc5)cc4S(=O)(=O)O)c(NC(C)=O)c3)cc2)ccc1N=Nc1ccc(N=Nc2ccc(S(=O)(=O)O)cc2)cc1S(=O)(=O)O	-36.8286	0	-2.2403	2.2403	TN	36.2927	No
#	513-10-0	CCOP(=O)(OCC)SCC[N+](C)(C)C	3.574	1	0.8659	0.1341	TP	0.0559	YES
*	119895-68-0	O=Cc1cccc2c1OC(F)(F)O2	-0.1708	0	0.578	-0.578	FP	4.0408	YES
-	110-76-9	CCOCCN	-0.3834	1	0.5616	0.4384	TP	0.0086	YES
-	98967-40-9	Cc1ccn2nc(S(=O)(=O)Nc3c(F)cccc3F)nc2n1	-8.164	0	-0.0365	0.0365	TN	11.0794	No
#	100-02-7	O=[N+]([O-])c1ccc(O)cc1	-1.3986	1	0.4836	0.5164	FN	0.0236	YES
*	82543-09-7	CC(C)(C)C(=O)OC1CCC2(C)C(=CC(O)C3C2CCC2(C)C(=O)C4CC4C32)C1	-3.0749	0	0.3547	-0.3547	TN	16.1083	No
*	298-02-2	CCOP(=S)(OCC)SCSCC	3.3471	1	0.8484	0.1516	TP	1.0593	YES
*	102-06-7	N=C(Nc1ccccc1)Nc1ccccc1	-6.3911	0	0.0998	-0.0998	TN	1.034	YES
*	300-76-5	COP(=O)(OC)OC(Br)C(Cl)(Cl)Br	0.4577	1	0.6263	0.3737	TP	6.046	YES
+	86479-06-3	O=C(NC(=O)c1c(F)cccc1F)Nc1cc(Cl)c(OC(F)(F)C(F)F)c(Cl)c1	-5.8939	0	0.138	-0.138	TN	4.1021	YES
-	21259-20-1	CC(=O)OCC12CC(OC(=O)CC(C)C)C(C)=CC1OC1C(O)C(OC(C)=O)C2(C)C12CO2	-1.9358	1	0.4423	0.5577	FN	6.1015	YES
-	499-80-9	O=C(O)c1ccnc(C(=O)O)c1	-7.1534	0	0.0412	-0.0412	TN	0.0319	YES
#	56-72-4	CCOP(=S)(OCC)Oc1ccc2c(C)c(Cl)c(=O)oc2c1	3.4969	1	0.86	0.14	TP	5.0789	YES
*	124-26-5	CCCCCCCCCCCCCCCCCC(N)=O	-11.1058	0	-0.2627	0.2627	TN	1.0227	YES
*	1005-93-2	CCC12COP(=O)(OC1)OC2	11.0317	1	1.4392	-0.4392	TP	3.0467	YES
#	1091-93-6	COC1=CCC2=C(CCC3C2CCC2(C)C(O)CCC32)C1	1.7345	0	0.7245	-0.7245	FP	10.0772	No
#	64050-52-8	CCOP(=O)(OCC)OCn1c(=O)oc2cc(Cl)ccc21	10.0943	1	1.3672	-0.3672	TP	8.0678	No
-	113036-88-7	O=C(NC(=O)c1c(F)cccc1F)Nc1ccc(CON=C(c2ccc(Cl)cc2)C2CC2)cc1	-3.8062	0	0.2985	-0.2985	TN	7.1045	No
+	31218-83-4	CCN=P(S)(OC)OC(C)=CC(=O)OC(C)C	-8.694	1	-0.0773	1.0773	FN	4.0511	YES
-	13674-84-5	CC(CCl)OP(=O)(OC(C)CCl)OC(C)CCl	-2.8102	0	0.3751	-0.3751	TN	7.044	No
+	13893-53-3	CC(C)C(C)(N)C#N	-0.8404	1	0.5265	0.4735	TP	1.0198	YES
-	18171-19-2	CO[Si](C)(CCCCl)OC	-5.5889	0	0.1614	-0.1614	TN	3.0178	YES
-	367-25-9	Nc1ccc(F)cc1F	-1.9539	1	0.4409	0.5591	FN	2.0204	YES
*	555-43-1	CCCCCCCCCCCCCCCCCC(=O)OCC(COC(=O)CCCCCCCCCCCCCCCCC)OC(=O)CCCCCCCCCCCCCCCCC	-19.6944	0	-0.923	0.923	TN	0.0817	YES
-	544-25-2	C1=CC=CCC=C1	1.5075	1	0.707	0.293	TP	1.0174	YES
-	58-08-2	Cn1c(=O)c2c(ncn2C)n(C)c1=O	-5.2257	0	0.1894	-0.1894	TN	9.0459	No
+	75-91-2	CC(C)(C)OO	0.1985	1	0.6064	0.3936	TP	2.0108	YES
+	71-41-0	CCCCCO	-2.7168	0	0.3823	-0.3823	TN	0.0057	YES
#	2315-36-8	CCN(CC)C(=O)CCl	3.5295	1	0.8625	0.1375	TP	1.0152	YES
#	79710-86-4	O=CC1CCOC1	-5.111	0	0.1982	-0.1982	TN	0.0193	YES
-	19444-21-4	C=CCOC(=O)C(C)(C)O	0.3153	1	0.6154	0.3846	TP	0.0225	YES
*	27344-06-5	NC(=O)CCN(CCO)c1nc(Nc2ccccc2)nc(Nc2ccc(C=Cc3ccc(Nc4nc(Nc5ccccc5)nc(N(CCO)CCC(N)=O)n4)cc3S(=O)(=O)O)c(S(=O)(=O)O)c2)n1	-19.4248	0	-0.9023	0.9023	TN	27.2231	No
#	109-77-3	N#CCC#N	-1.1861	1	0.4999	0.5001	FN	0.02	YES
-	39255-32-8	CCCC(C)C(=O)OCC	-4.7085	0	0.2291	-0.2291	TN	0.0163	YES
*	21609-90-5	COP(=S)(Oc1cc(Cl)c(Br)cc1Cl)c1ccccc1	1.6175	1	0.7155	0.2845	TP	5.0611	YES
*	56553-60-7	CC(=O)OB(OC(C)=O)OC(C)=O	-8.6254	0	-0.072	0.072	TN	1.0241	YES
+	145783-14-8	CCCSc1nc(Cl)c([N+](=O)[O-])c(Cl)n1	2.7915	1	0.8057	0.1943	TP	5.0484	YES
+	459-990-1	Nc1ccccc1OCCOc1ccccc1N	-1.6807	0	0.4619	-0.4619	TN	1.0265	YES
-	841-06-5	COCCCNc1nc(NC(C)C)nc(SC)n1	-1.4672	1	0.4783	0.5217	FN	2.0539	YES
-	101-48-4	COC(Cc1ccccc1)OC	-3.8113	0	0.2981	-0.2981	TN	0.0183	YES
#	81-82-3	CC(=O)CC(c1ccc(Cl)cc1)c1c(O)c2ccccc2oc1=O	1.8132	1	0.7305	0.2695	TP	5.0632	YES
*	88127-84-8	COCCOCCO[Si](CCCOCC1CO1)(OCCOCCOC)OCCOCCOC	-13.9768	0	-0.4834	0.4834	TN	1.0808	YES
-	60-57-1	ClC1=C(Cl)C2(Cl)C3C4CC(C5OC45)C3C1(Cl)C2(Cl)Cl	3.4019	1	0.8527	0.1473	TP	28.0697	No
#	53-16-7	CC12CCC3c4ccc(O)cc4CCC3C1CCC2=O	-5.779	0	0.1468	-0.1468	TN	19.0595	No
-	66734-13-2	CCC(=O)OCC(=O)C1(OC(=O)CC)C(C)CC2C3C(Cl)CC4=CC(=O)C=CC4(C)C3C(O)CC21C	1.2181	1	0.6848	0.3152	TP	17.1068	No
*	68584-22-5	CCCCCCCCCC(CC)c1ccc(S(=O)(=O)O)cc1	-7.3942	0	0.0227	-0.0227	TN	0.0508	YES
+	128-39-2	CC(C)(C)c1cccc(C(C)(C)C)c1O	2.6097	1	0.7918	0.2082	TP	0.0358	YES
#	19780-11-1	CCCCCCCCCC=CCC1CC(=O)OC1=O	-8.229	0	-0.0415	0.0415	TN	0.0416	YES
#	110-65-6	OCC#CCO	1.2873	1	0.6901	0.3099	TP	1.0188	YES
#	NoCAS	CC1(c2ccc(Oc3ccccc3)cc2)OC(=O)N(Nc2ccccc2)C1=O	-2.5417	0	0.3957	-0.3957	TN	6.0986	YES
*	110-95-2	CN(C)CCCN(C)C	0.2912	1	0.6135	0.3865	TP	0.0131	YES
+	75-65-0	CC(C)(C)O	0.3747	0	0.6199	-0.6199	FP	0.0105	YES
#	298-04-4	CCOP(=S)(OCC)SCCSCC	3.5154	1	0.8614	0.1386	TP	0.065	YES
*	20298-05-9	CC1=NN(c2ccc(S(=O)(=O)CCOS(=O)(=O)O)cc2)C(=O)C1/N=N/c1ccc2c(S(=O)(=O)O)cccc2c1S(=O)(=O)O	-18.9253	0	-0.8639	0.8639	TN	22.1598	No
+	2439-35-2	C=CC(=O)OCCN(C)C	-0.1993	1	0.5758	0.4242	TP	0.0189	YES
*	NoCAS	O=C1CC(C(=O)O)CC(=O)C1=C(O)C1CC1	-7.876	0	-0.0144	0.0144	TN	1.0511	YES
+	41483-43-6	CCCCc1c(C)nc(NCC)nc1OS(=O)(=O)N(C)C	-0.4725	1	0.5548	0.4452	TP	3.0603	YES
-	2436-90-0	C=CC(C)CCC=C(C)C	1.1866	0	0.6823	-0.6823	FP	0.0166	YES
-	2631-37-0	CNC(=O)Oc1cc(C)cc(C(C)C)c1	-0.1505	1	0.5795	0.4205	TP	0.03	YES
+	2031-67-6	CCO[Si](C)(OCC)OCC	-4.9909	0	0.2074	-0.2074	TN	0.0244	YES
+	1563-66-2	CNC(=O)Oc1cccc2c1OC(C)(C)C2	-0.134	1	0.5808	0.4192	TP	0.0405	YES
*	101-77-9	Nc1ccc(Cc2ccc(N)cc2)cc1	-5.2099	0	0.1906	-0.1906	TN	1.0419	YES
+	98886-44-3	CCOP(=O)(SC(C)CC)N1CCSC1=O	5.8725	1	1.0426	-0.0426	TP	1.0698	YES
#	17183-98-1	CC(=O)OC1(C(C)=O)CCC2C3C=C(Cl)C4=CC(=O)CC(CCl)C4(C)C3CCC21C	1.281	0	0.6896	-0.6896	FP	19.091	No
-	683-10-3	CCCCCCCCCCCC[N+](C)(C)CC(=O)O	-3.6557	1	0.3101	0.6899	FN	0.029	YES
*	111-05-7	CCCCCCCCC=CCCCCCCCC(=O)NCC(C)O	-2.1972	0	0.4222	-0.4222	TN	0.0326	YES
-	32861-85-1	COc1cc(Oc2ccc(Cl)cc2Cl)ccc1[N+](=O)[O-]	-1.7784	1	0.4544	0.5456	FN	5.0411	YES
#	103597-45-1	CC(C)(C)CC(C)(C)c1cc(Cc2cc(C(C)(C)CC(C)(C)C)cc(-n3nc4ccccc4n3)c2O)c(O)c(-n2nc3ccccc3n2)c1	-12.4239	0	-0.364	0.364	TN	36.142	No
#	10606-88-9	CCCCSCCSP(=S)(OCC)OCC	3.8654	1	0.8883	0.1117	TP	0.0651	YES
#	34123-59-6	CC(C)c1ccc(NC(=O)N(C)C)cc1	-2.3596	0	0.4097	-0.4097	TN	0.0295	YES
+	107-44-8	CC(C)OP(C)(=O)F	4.8729	1	0.9657	0.0343	TP	2.0241	YES
+	2343-89-7	C=C(F)C(=O)OC	-2.3163	0	0.413	-0.413	TN	0.0191	YES
+	2439-01-02	Cc1ccc2nc3sc(=O)sc3nc2c1	3.6551	1	0.8721	0.1279	TP	17.0426	No
#	90-30-2	c1ccc(Nc2cccc3ccccc23)cc1	-0.677	0	0.5391	-0.5391	FP	5.0417	YES
*	555-77-1	ClCCN(CCCl)CCCl	2.6096	1	0.7917	0.2083	TP	4.0139	YES
+	140-29-4	N#CCc1ccccc1	-3.5217	0	0.3204	-0.3204	TN	0.0179	YES
+	63834-87-7	CCCCCCCSC	-1.1503	1	0.5027	0.4973	TP	0.0138	YES
#	55934-93-5	CCOCCCC(C)OCCOCC(C)CO	-6.9274	0	0.0585	-0.0585	TN	0.0298	YES
+	11042-64-1	COc1cc(C=CC(=O)OC2CCC34CC35CCC3(C)C(C(C)CCC=C(C)C)CCC3(C)C5CCC4C2(C)C)ccc1O	-1.3923	1	0.4841	0.5159	FN	31.108	No
#	26471-62-5	Cc1ccc(N=C=O)cc1N=C=O	-6.1357	0	0.1194	-0.1194	TN	5.0242	YES
+	2425-66-3	CC(CCl)[N+](=O)[O-]	-4.1655	1	0.2709	0.7291	FN	2.0158	YES
*	1982-49-6	CC1CCCCC1NC(=O)Nc1ccccc1	-4.9386	0	0.2114	-0.2114	TN	0.0406	YES
*	4553-62-2	CC(C#N)CCC#N	-2.2863	1	0.4153	0.5847	FN	0.0254	YES
-	90-82-4	CNC(C)C(O)c1ccccc1	0.4651	0	0.6269	-0.6269	FP	0.0193	YES
#	76-44-8	ClC1=C(Cl)C2(Cl)C3C(Cl)C=CC3C1(Cl)C2(Cl)Cl	5.0272	1	0.9776	0.0224	TP	10.0681	No
#	NoCAS	COC=C(C(=O)OC)c1ccccc1COc1cccc(C(F)(F)F)n1	1.021	0	0.6696	-0.6696	FP	3.0612	YES
+	470-90-6	CCOP(=O)(OCC)OC(=CCl)c1ccc(Cl)cc1Cl	-2.4281	1	0.4044	0.5956	FN	2.0581	YES
#	104-38-1	OCCOc1ccc(OCCO)cc1	-6.9148	0	0.0595	-0.0595	TN	0.0251	YES
-	101-96-2	CCC(C)Nc1ccc(NC(C)CC)cc1	-2.393	1	0.4071	0.5929	FN	0.0324	YES
*	1093653-57-6	CCCCCCCOCC(C)CC=O	-6.1653	0	0.1171	-0.1171	TN	0.0202	YES
*	2550-75-6	ClCC1C(CCl)C2(Cl)C(Cl)=C(Cl)C1(Cl)C2(Cl)Cl	-2.3887	1	0.4075	0.5925	FN	7.0539	No
#	2906-80-1	c1cc2c(c(OCCN3CCCCC3)c1)OCCO2	-4.8974	0	0.2146	-0.2146	TN	9.054	No
-	56073-07-5	O=c1oc2ccccc2c(O)c1C1CC(c2ccc(-c3ccccc3)cc2)Cc2ccccc21	3.8084	1	0.8839	0.1161	TP	13.1082	No
*	26761-45-5	CCC(C)(CCC(C)C)C(=O)OCC1CO1	-4.1384	0	0.273	-0.273	TN	0.0397	YES
#	816-80-8	CSP(SC)SC	7.0223	1	1.131	-0.131	TP	0.0453	YES
+	8002-74-2	CCCNCC(O)COc1ccccc1C(=O)CCc1ccccc1	-2.6999	0	0.3836	-0.3836	TN	0.0352	YES
*	640-19-7	NC(=O)CF	2.1131	1	0.7536	0.2464	TP	2.008	YES
-	4394-85-8	O=CN1CCOCC1	-4.315	0	0.2594	-0.2594	TN	1.0211	YES
*	545-55-1	O=P(N1CC1)(N1CC1)N1CC1	7.5389	1	1.1707	-0.1707	TP	6.0635	YES
*	NoCAS	CC1(C)CCC(Cc2ccc(Cl)cc2)C1(O)Cn1cncn1	-4.8894	0	0.2152	-0.2152	TN	5.0684	YES
-	39196-18-4	CNC(=O)ON=C(CSC)C(C)(C)C	2.1314	1	0.755	0.245	TP	3.037	YES
+	13104-21-7	COP(=O)(OC)OC(=CBr)c1ccc(Cl)cc1Cl	-0.5762	0	0.5468	-0.5468	FP	4.0618	YES
#	919-76-6	COCCNC(=O)CSP(=S)(OC)OC	7.6207	1	1.177	-0.177	TP	0.0614	YES
-	NoCAS	OC(c1ccc(Cl)cc1)(c1cncnc1)c1ccccc1Cl	-1.1561	0	0.5022	-0.5022	FP	1.0521	YES
+	298-01-1	COC(=O)C=C(C)OP(=O)(OC)OC	2.9331	1	0.8166	0.1834	TP	0.0435	YES
#	51773-49-0	CCC1(CC=C2CCCc3cc(OC)ccc32)C(=O)CCC1O	2.9291	0	0.8163	-0.8163	FP	6.0694	YES
*	2275-14-1	CCOP(=S)(OCC)SCSc1cc(Cl)ccc1Cl	6.4656	1	1.0882	-0.0882	TP	4.0683	YES
#	65870-94-2	CCC(COC(=O)CC(C)CC(C)(C)C)(COC(=O)CC(C)CC(C)(C)C)COC(=O)CC(C)CC(C)(C)C	-8.1284	0	-0.0338	0.0338	TN	0.0863	YES
#	26419-73-8	CNC(=O)ON=CC1(C)SCC(C)S1	-0.1021	1	0.5833	0.4167	TP	5.0525	YES
#	17955-88-3	CCCCCCCC[Si](C)(O[Si](C)(C)C)O[Si](C)(C)C	-12.2408	0	-0.35	0.35	TN	0.0426	YES
*	541-25-3	ClC=C[As](Cl)Cl	4.7961	1	0.9598	0.0402	TP	2.0098	YES
#	10042-59-8	CCCCCC(CO)CCC	-2.6387	0	0.3883	-0.3883	TN	0.0141	YES
-	4205-90-7	Clc1cccc(Cl)c1NC1=NCCN1	5.2993	1	0.9985	0.0015	TP	6.0304	YES
#	10149-98-1	O=C(O)c1[nH]n(-c2ccc(S(=O)(=O)O)cc2)c(=O)c1/N=N/c1ccc(S(=O)(=O)CCOS(=O)(=O)O)cc1	-12.3147	0	-0.3556	0.3556	TN	21.1458	No
-	34491-12-8	CCSP(=O)(CCl)SCC	3.8342	1	0.8859	0.1141	TP	3.0427	YES
-	65113-95-3	CC(=O)/C(C)=C/CC1CC=C(C)C1(C)C	-1.7705	0	0.455	-0.455	TN	12.0357	No
+	129-67-9	O=C(O)C1C2CCC(O2)C1C(=O)O	0.9709	1	0.6658	0.3342	TP	3.0425	YES
-	441-100-8	CN(C)CCOCCOC(=O)NCC1(C)CC(NC(=O)OCCOCCN(C)C)CC(C)(C)C1	-4.6539	0	0.2333	-0.2333	TN	0.0769	YES
*	64-00-6	CNC(=O)Oc1cccc(C(C)C)c1	0.0055	1	0.5915	0.4085	TP	0.0241	YES
-	873-94-9	CC1CC(=O)CC(C)(C)C1	-1.5965	0	0.4684	-0.4684	TN	0.0264	YES
-	5234-68-4	CC1=C(C(=O)Nc2ccccc2)SCCO1	-3.7711	1	0.3012	0.6988	FN	2.0564	YES
*	112-05-0	CCCCCCCCC(=O)O	-4.1279	0	0.2738	-0.2738	TN	0.0139	YES
+	2238-07-05	C(OCC1CO1)C1CO1	0.6015	1	0.6374	0.3626	TP	1.0333	YES
+	286472-48-8	CCOC1C(C)CCCC1C	-3.41	0	0.329	-0.329	TN	0.0241	YES
#	51-75-2	CN(CCCl)CCCl	0.3421	1	0.6174	0.3826	TP	3.0109	YES
*	25137-84-2	CCc1cn(C2CC(OC(=O)c3ccc(Cl)cc3)C(COC(=O)c3ccc(Cl)cc3)O2)c(=O)[nH]c1=O	-0.3466	0	0.5645	-0.5645	FP	12.1186	No
#	2633-54-7	CCOP(=S)(OC)Oc1cc(Cl)c(Cl)cc1Cl	1.3279	1	0.6932	0.3068	TP	0.062	YES
*	1238449-42-7	CCCCCC(CCC)COC(=O)OCC(CCC)CCCCC	-7.6614	0	0.0021	-0.0021	TN	0.0368	YES
*	8001-50-1	C=C1C(C)(C)C2(Cl)C(Cl)C1(Cl)C(Cl)(Cl)C2(Cl)Cl	0.4041	1	0.6222	0.3778	TP	4.0591	YES
-	976-56-7	CCOP(=O)(Cc1cc(C(C)(C)C)c(O)c(C(C)(C)C)c1)OCC	-3.3552	0	0.3332	-0.3332	TN	0.0783	YES
*	60-34-4	CNN	1.0063	1	0.6685	0.3315	TP	1.0012	YES
-	55466-76-7	CC(=O)O	-1.8395	0	0.4497	-0.4497	TN	0.0068	YES
-	120-83-2	Oc1ccc(Cl)cc1Cl	-1.9022	1	0.4449	0.5551	FN	0.017	YES
+	112-38-9	C=CCCCCCCCCC(=O)O	-2.2477	0	0.4183	-0.4183	TN	0.0175	YES
+	78-59-1	CC1=CC(=O)CC(C)(C)C1	-1.4803	1	0.4773	0.5227	FN	0.0285	YES
-	95-33-0	c1ccc2sc(SNC3CCCCC3)nc2c1	-4.8529	0	0.218	-0.218	TN	14.0524	No
-	25311-71-1	CCOP(S)(=NC(C)C)Oc1ccccc1C(=O)OC(C)C	1.6816	1	0.7204	0.2796	TP	1.0559	YES
*	3806-34-6	CCCCCCCCCCCCCCCCCCOP1OCC2(CO1)COP(OCCCCCCCCCCCCCCCCCC)OC2	0.7837	0	0.6514	-0.6514	FP	5.0885	YES
+	13356-08-6	CC(C)(C[Sn](CC(C)(C)c1ccccc1)(CC(C)(C)c1ccccc1)O[Sn](CC(C)(C)c1ccccc1)(CC(C)(C)c1ccccc1)CC(C)(C)c1ccccc1)c1ccccc1	2.1018	1	0.7527	0.2473	TP	2.1332	YES
-	36756-79-3	CCC(C)N(C(=O)SCc1ccccc1)C(C)CC	-3.4122	0	0.3288	-0.3288	TN	2.0355	YES
-	7526-26-3	CP(=O)(Oc1ccccc1)Oc1ccccc1	-0.9464	1	0.5184	0.4816	TP	2.032	YES
-	33245-39-5	CCCN(CCCl)c1c([N+](=O)[O-])cc(C(F)(F)F)cc1[N+](=O)[O-]	-3.9693	0	0.286	-0.286	TN	3.07	YES
*	25201-35-8	CC(=O)c1c(Cl)c(Cl)c(Cl)c(Cl)c1Cl	-0.5263	1	0.5507	0.4493	TP	0.0481	YES
*	180637-89-2	CN1CCCC1Cc1c[nH]c2ccc(C=CS(=O)(=O)c3ccccc3)cc12	-1.0348	0	0.5116	-0.5116	FP	6.0791	YES
+	79-06-1	C=CC(N)=O	-3.6681	1	0.3091	0.6909	FN	1.0092	YES
#	90677-63-7	O=S(=O)(O)c1ccc2c(c1)/C(=N\Nc1ccccc1S(=O)(=O)c1ccccc1)C(c1ccccc1)=N2	-7.3565	0	0.0255	-0.0255	TN	19.0998	No
-	137-42-8	CNC(=S)S	-1.0797	1	0.5081	0.4919	TP	1.018	YES
*	90387-74-9	CCCCCCCCCCCC(=O)NCC(=O)O	-4.4794	0	0.2467	-0.2467	TN	0.0255	YES
*	107-49-3	CCOP(=O)(OCC)OP(=O)(OCC)OCC	6.0546	1	1.0566	-0.0566	TP	0.0625	YES
+	123-38-6	CCC=O	-2.9912	0	0.3612	-0.3612	TN	0.004	YES
*	3244-90-4	CCCOP(=S)(OCCC)OP(=S)(OCCC)OCCC	4.2983	1	0.9216	0.0784	TP	0.0835	YES
*	27512-72-7	CCOC(=O)Cc1[nH]nc2ccc(Cl)cc12	-9.165	0	-0.1135	0.1135	TN	2.041	YES
*	NoCAS	CC(C)(C)c1cc([N+](=O)[O-])cc([N+](=O)[O-])c1O	3.8015	1	0.8834	0.1166	TP	0.0532	YES
*	80-43-3	CC(C)(OOC(C)(C)c1ccccc1)c1ccccc1	-0.5868	0	0.546	-0.546	FP	3.0365	YES
+	2032-59-9	CNC(=O)Oc1ccc(N(C)C)c(C)c1	-1.4983	1	0.4759	0.5241	FN	0.0332	YES
-	71735-74-5	CCOC(=O)CCSP(=S)(OC(C)C)OC(C)C	-1.2611	0	0.4942	-0.4942	TN	0.0662	YES
+	95-16-9	c1ccc2scnc2c1	-0.8318	1	0.5272	0.4728	TP	5.0242	YES
-	302-17-0	OC(O)C(Cl)(Cl)Cl	-3.0671	0	0.3553	-0.3553	TN	0.0215	YES
*	2310-17-0	CCOP(=S)(OCC)SCn1c(=O)oc2cc(Cl)ccc21	9.2777	1	1.3044	-0.3044	TP	7.0858	No
+	56-89-3	NC(CSSCC(N)C(=O)O)C(=O)O	-4.0802	0	0.2774	-0.2774	TN	3.0368	YES
-	2897-46-3	CCCCCC[Sn](CCCCCC)(CCCCCC)CC(=O)O	-3.6791	1	0.3083	0.6917	FN	1.0335	YES
+	629-62-9	CCCCCCCCCCCCCCC	-4.9091	0	0.2137	-0.2137	TN	0.0137	YES
*	297-97-2	CCOP(=S)(OCC)Oc1cnccn1	-1.6796	1	0.462	0.538	FN	0.0528	YES
-	4378-61-4	O=c1c2cc(Br)c3cccc4c(=O)c5cc(Br)c6cccc1c6c5-c2c34	-2.0594	0	0.4328	-0.4328	TN	47.0533	No
*	25899-50-7	CCC=CC#N	0.7994	1	0.6526	0.3474	TP	0.0151	YES
*	6470-17-3	COc1ccc(N)cc1S(=O)(=O)O	-6.6792	0	0.0776	-0.0776	TN	3.0308	YES
-	114-26-1	CNC(=O)Oc1ccccc1OC(C)C	0.6846	1	0.6437	0.3563	TP	0.0257	YES
*	2182-55-0	C=COC1CCCCC1	-1.0237	0	0.5124	-0.5124	FP	1.0195	YES
*	14255-88-0	O=C(Oc1ccccc1)n1c(C(F)(F)F)nc2cc(Cl)c(Cl)cc21	0.5876	1	0.6363	0.3637	TP	2.0838	YES
*	93778-52-0	CCCCCCCCCCCCC(CCCCCCCCCC)C(=O)O	-8.3945	0	-0.0543	0.0543	TN	0.0316	YES
-	108-95-2	Oc1ccccc1	-2.3559	1	0.41	0.59	FN	0.0054	YES
*	96-69-5	Cc1cc(O)c(C(C)(C)C)cc1Sc1cc(C(C)(C)C)c(O)cc1C	-4.823	0	0.2203	-0.2203	TN	4.0624	YES
#	106-44-5	Cc1ccc(O)cc1	-1.5091	1	0.4751	0.5249	FN	0.0154	YES
#	868-77-9	C=C(C)C(=O)OCCO	-3.5821	0	0.3157	-0.3157	TN	0.0172	YES
+	60029-23-4	O=CNC(N1CCOCC1)C(Cl)(Cl)Cl	2.0263	1	0.7469	0.2531	TP	1.0482	YES
-	108-22-5	C=C(C)OC(C)=O	-1.3081	0	0.4906	-0.4906	TN	0.0132	YES
*	28616-48-0	CCOP(=O)(OP(=O)(OCC)N(C)C)N(C)C	4.5998	1	0.9448	0.0552	TP	0.0642	YES
*	297730-93-9	CCOC(F)(C(F)(F)C(F)(F)C(F)(F)F)C(F)(C(F)(F)F)C(F)(F)F	-8.4489	0	-0.0584	0.0584	TN	0.1412	YES
*	87-86-5	Oc1c(Cl)c(Cl)c(Cl)c(Cl)c1Cl	-1.9222	1	0.4433	0.5567	FN	0.041	YES
#	36483-57-5	OCC(CBr)(CBr)CBr	-5.5261	0	0.1663	-0.1663	TN	9.0421	No
-	877397-65-4	CC(O)c1c(Cl)ccc(F)c1Cl	1.6063	1	0.7146	0.2854	TP	0.0378	YES
-	1134-23-2	CCSC(=O)N(CC)C1CCCCC1	-1.2419	0	0.4956	-0.4956	TN	0.0372	YES
*	2674-91-1	CCS(=O)CC(C)SP(=O)(OC)OC	2.8408	1	0.8095	0.1905	TP	1.0607	YES
+	3068-76-6	CO[Si](CCCNc1ccccc1)(OC)OC	-5.8855	0	0.1386	-0.1386	TN	1.0333	YES
-	21923-23-9	CCOP(=S)(OCC)Oc1cc(Cl)c(SC)cc1Cl	1.7272	1	0.7239	0.2761	TP	0.0745	YES
+	17754-90-4	CCN(CC)c1ccc(C=O)c(O)c1	-2.1995	0	0.422	-0.422	TN	0.0344	YES
-	13360-57-1	CN(C)S(=O)(=O)Cl	-0.183	1	0.5771	0.4229	TP	1.0305	YES
-	121-91-5	O=C(O)c1cccc(C(=O)O)c1	-4.7945	0	0.2225	-0.2225	TN	0.0295	YES
#	100-47-0	N#Cc1ccccc1	-0.2289	1	0.5735	0.4265	TP	1.01	YES
*	25155-25-3	CC(C)(C)OOC(C)(C)c1ccc(C(C)(C)OOC(C)(C)C)cc1	-2.0355	0	0.4346	-0.4346	TN	6.0503	YES
*	299-84-3	COP(=S)(OC)Oc1cc(Cl)c(Cl)cc1Cl	2.1756	1	0.7584	0.2416	TP	0.0601	YES
+	14324-55-1	CCN(CC)C(=S)S	-2.2681	0	0.4167	-0.4167	TN	1.0237	YES
-	52-85-7	COP(=S)(OC)Oc1ccc(S(=O)(=O)N(C)C)cc1	-1.2391	1	0.4959	0.5041	FN	0.0735	YES
*	20292-08-4	CCCCCCCCCCCC(=O)OCC(CC)CCCC	-6.3711	0	0.1013	-0.1013	TN	0.0304	YES
#	38524-82-2	CCCSP(=O)(OCC)Oc1c(Cl)cc(Cl)cc1Cl	6.35	1	1.0793	-0.0793	TP	0.0649	YES
+	29091-09-6	O=[N+]([O-])c1cc(C(F)(F)F)c(Cl)c([N+](=O)[O-])c1Cl	0.1589	0	0.6033	-0.6033	FP	0.0741	YES
-	58-89-9	ClC1C(Cl)C(Cl)C(Cl)C(Cl)C1Cl	5.3342	1	1.0012	-0.0012	TP	2.0261	YES
+	895-85-2	Cc1ccc(C(=O)OOC(=O)c2ccc(C)cc2)cc1	-5.2968	0	0.1839	-0.1839	TN	3.0504	YES
#	52112-09-1	CCCC[Sn](CCCC)(OC(=O)C(F)(F)F)OC(=O)C(F)(F)F	0.5406	1	0.6327	0.3673	TP	2.076	YES
*	123-28-4	CCCCCCCCCCCCOC(=O)CCSCCC(=O)OCCCCCCCCCCCC	-10.1925	0	-0.1925	0.1925	TN	0.0545	YES
#	4342-36-3	CCCC[Sn](CCCC)(CCCC)OC(=O)c1ccccc1	-1.6426	1	0.4648	0.5352	FN	1.0339	YES
-	1745-89-7	C=CCc1cc(C(C)(C)c2ccc(O)c(CC=C)c2)ccc1O	-1.9671	0	0.4399	-0.4399	TN	0.0729	YES
+	83-79-4	C=C(C)C1Cc2c(ccc3c2OC2COc4cc(OC)c(OC)cc4C2C3=O)O1	7.155	1	1.1412	-0.1412	TP	23.081	No
+	115-86-6	O=P(Oc1ccccc1)(Oc1ccccc1)Oc1ccccc1	-5.3405	0	0.1805	-0.1805	TN	4.0373	YES
-	112-56-1	CCCCOCCOCCSC#N	-3.2131	1	0.3441	0.6559	FN	1.028	YES
+	50-85-1	Cc1ccc(C(=O)O)c(O)c1	-4.5098	0	0.2444	-0.2444	TN	0.0314	YES
+	82-66-6	O=C1C(=C(O)C(c2ccccc2)c2ccccc2)C(=O)c2ccccc21	-2.3306	1	0.4119	0.5881	FN	1.0884	YES
+	693-21-0	O=[N+]([O-])OCCOCCO[N+](=O)[O-]	-4.745	0	0.2263	-0.2263	TN	1.0316	YES
*	13593-03-8	CCOP(=S)(OCC)Oc1cnc2ccccc2n1	4.3281	1	0.9239	0.0761	TP	2.0655	YES
#	947-42-2	O[Si](O)(c1ccccc1)c1ccccc1	-4.2698	0	0.2629	-0.2629	TN	0.0283	YES
#	15520-10-2	CC(CN)CCCN	1.5984	1	0.714	0.286	TP	0.0112	YES
*	NoCAS	CC(C)N(C(=O)COc1nnc(C(F)(F)F)s1)c1ccc(F)cc1	-6.9214	0	0.059	-0.059	TN	4.0928	YES
+	79-08-3	O=C(O)CBr	-4.2188	1	0.2668	0.7332	FN	1.0198	YES
-	134-11-2	CCOc1ccccc1C(=O)O	-5.48	0	0.1698	-0.1698	TN	0.0147	YES
#	85712-07-8	Oc1c(Cl)c(Cl)cc(Cl)c1Cl	0.5497	1	0.6334	0.3666	TP	0.032	YES
+	897-06-3	CC12C=CC(=O)C=C1CCC1C2CCC2(C)C(=O)CCC12	-6.2689	0	0.1092	-0.1092	TN	4.0711	YES
-	90035-08-8	O=c1oc2ccccc2c(O)c1C1CC(c2ccc(OCc3ccc(C(F)(F)F)cc3)cc2)Cc2ccccc21	5.0916	1	0.9826	0.0174	TP	13.1344	No
*	140-88-5	C=CC(=O)OCC	-0.7006	0	0.5373	-0.5373	FP	0.0132	YES
#	150-50-5	CCCCSP(SCCCC)SCCCC	3.5134	1	0.8612	0.1388	TP	0.0583	YES
*	43121-43-3	CC(C)(C)C(=O)C(Oc1ccc(Cl)cc1)n1cncn1	-4.2669	0	0.2631	-0.2631	TN	2.0475	YES
+	2595-54-2	CCOC(=O)N(C)C(=O)CSP(=S)(OCC)OCC	1.5272	1	0.7085	0.2915	TP	0.0733	YES
#	55814-41-0	Cc1ccccc1C(=O)Nc1cccc(OC(C)C)c1	-3.7232	0	0.3049	-0.3049	TN	0.0377	YES
+	5827-05-04	CCS(=O)CSP(=S)(OC(C)C)OC(C)C	2.7029	1	0.7989	0.2011	TP	0.0716	YES
#	127-06-0	CC(C)=NO	1.1674	0	0.6809	-0.6809	FP	2.0089	YES
#	6923-22-4	CNC(=O)C=C(C)OP(=O)(OC)OC	6.477	1	1.0891	-0.0891	TP	0.0427	YES
-	122-63-4	CCC(=O)OCc1ccccc1	-2.4853	0	0.4	-0.4	TN	1.0154	YES
-	88-29-9	CCc1cc2c(cc1C(C)=O)C(C)(C)CCC2(C)C	-6.6049	1	0.0833	0.9167	FN	0.0501	YES
+	623-84-7	CC(=O)OCC(C)OC(C)=O	-5.1061	0	0.1986	-0.1986	TN	0.0224	YES
-	497-56-3	Cc1c(O)cc([N+](=O)[O-])cc1[N+](=O)[O-]	-4.7193	1	0.2283	0.7717	FN	1.04	YES
*	403-530-4	CC1=NN(c2cccc(S(=O)(=O)O)c2)C(=O)C1/N=N/c1cc(Cl)c(C)cc1S(=O)(=O)O	-13.0948	0	-0.4156	0.4156	TN	19.1072	No
*	105-67-9	Cc1ccc(O)c(C)c1	-1.7721	1	0.4549	0.5451	FN	0.023	YES
+	5235-82-5	c1ccc2c(NCCCN3CCOCC3)cccc2c1	-4.0093	0	0.2829	-0.2829	TN	7.0484	No
#	107-59-5	CC(C)(C)OC(=O)CCl	1.8148	1	0.7306	0.2694	TP	1.0195	YES
#	112-11-8	CCCCCCCCC=CCCCCCCCC(=O)OC(C)C	-7.1215	0	0.0436	-0.0436	TN	0.0308	YES
#	944-22-9	CCOP(=S)(CC)Sc1ccccc1	6.4548	1	1.0874	-0.0874	TP	3.0463	YES
*	107934-68-9	Nc1ccc(C2(c3ccc(N)c(Cl)c3)c3ccccc3-c3ccccc32)cc1Cl	-9.9384	0	-0.173	0.173	TN	9.1005	No
#	4824-78-6	CCOP(=S)(OCC)Oc1cc(Cl)c(Br)cc1Cl	1.1721	1	0.6812	0.3188	TP	5.0628	YES
-	100-97-0	C1N2CN3CN1CN(C2)C3	1.5423	0	0.7097	-0.7097	FP	10.0385	No
*	NoCAS	CCOP(=O)(SC(C)CC)SC(C)CC	6.1229	1	1.0619	-0.0619	TP	0.0595	YES
-	75-05-8	CC#N	-0.7592	0	0.5327	-0.5327	FP	0.0098	YES
-	56-38-2	CCOP(=S)(OCC)Oc1ccc([N+](=O)[O-])cc1	2.6276	1	0.7931	0.2069	TP	0.0609	YES
+	36335-67-8	CCOP(S)(=NC(C)CC)Oc1cc(C)ccc1[N+](=O)[O-]	1.8928	0	0.7366	-0.7366	FP	2.0599	YES
+	35037-73-1	O=C=Nc1ccc(OC(F)(F)F)cc1	-3.6354	1	0.3116	0.6884	FN	1.0513	YES
*	405-900-0	O=S(=O)(O)OCCS(=O)(=O)c1ccc(N=Nc2c(S(=O)(=O)O)cc3cc(S(=O)(=O)O)cc(Nc4nc(Cl)nc(Nc5ccc(S(=O)(=O)CCOS(=O)(=O)O)cc5)n4)c3c2O)cc1	-19.5424	0	-0.9113	0.9113	TN	31.2544	No
-	8065-36-9	CCCC(C)c1cccc(OC(=O)NC)c1	-1.8278	1	0.4506	0.5494	FN	0.0295	YES
*	144-15-0	CCCCC(CC)COC(=O)CC(CC(=O)OCC(CC)CCCC)(OC(C)=O)C(=O)OCC(CC)CCCC	-9.8738	0	-0.168	0.168	TN	0.0792	YES
#	2782-70-9	COP(=S)(OC)SCc1ccc(SP(=S)(OC)OC)cc1	2.6607	1	0.7957	0.2043	TP	2.1002	YES
+	25360-10-5	CCCCCCC(C)(C)S	-3.6073	0	0.3138	-0.3138	TN	0.0232	YES
+	2088-72-4	CCOC(=O)CSP(=O)(OC)OC	3.8282	1	0.8854	0.1146	TP	0.0497	YES
+	324763-51-1	CC(C)(CN)C(N)=O	-5.3828	0	0.1773	-0.1773	TN	1.0175	YES
-	70356-09-1	COc1ccc(C(=O)C=C(O)c2ccc(C(C)(C)C)cc2)cc1	-4.2548	1	0.264	0.736	FN	0.0627	YES
*	931-40-8	O=C1OCC(CO)O1	-6.1122	0	0.1212	-0.1212	TN	3.0183	YES
+	471-01-2	CC1=CC(C)(C)CC(=O)C1	-1.4803	1	0.4773	0.5227	FN	0.0285	YES
-	7785-26-4	CC1=CCC2CC1C2(C)C	-4.4988	0	0.2452	-0.2452	TN	0.0408	YES
-	99-88-7	CC(C)c1ccc(N)cc1	-1.4819	1	0.4772	0.5228	FN	0.0182	YES
#	609-66-5	NC(=O)c1ccccc1Cl	-0.3733	0	0.5624	-0.5624	FP	0.0182	YES
*	297-78-9	ClC1=C(Cl)C2(Cl)C3C(Cl)OC(Cl)C3C1(Cl)C2(Cl)Cl	2.7773	1	0.8046	0.1954	TP	11.0708	No
+	629-50-5	CCCCCCCCCCCCC	-4.2553	0	0.264	-0.264	TN	0.0117	YES
-	3621-82-7	Clc1ccc2nc(Cl)oc2c1	7.015	1	1.1304	-0.1304	TP	8.0217	No
+	106155-02-6	CC(=CCC1CC=C(C)C1(C)C)CO	-4.038	0	0.2807	-0.2807	TN	0.0352	YES
-	112965-21-6	C=C1C(=CC=C2CCCC3(C)C2CCC3C(C)C=CC(O)C2CC2)CC(O)CC1O	6.1141	1	1.0612	-0.0612	TP	9.1027	No
#	2786-76-7	CCOc1ccccc1NC(=O)c1cc2ccccc2c(N=Nc2ccc(C(N)=O)cc2)c1O	-5.5107	0	0.1675	-0.1675	TN	5.0948	YES
+	2487-01-06	CC(=O)Oc1c(C(C)(C)C)cc([N+](=O)[O-])c(C)c1[N+](=O)[O-]	-6.6376	1	0.0808	0.9192	FN	1.0593	YES
*	62125-22-8	CC(C)CCCCCCCCCCCCCCC(=O)OCC(COC(=O)CCCCCCCCCCCCCCC(C)C)(COC(=O)CCCCCCCCCCCCCCC(C)C)COC(=O)CCCCCCCCCCCCCCC(C)C	-27.892	0	-1.5532	1.5532	TN	0.1217	YES
#	101-27-9	O=C(Nc1cccc(Cl)c1)OCC#CCCl	1.9634	1	0.7421	0.2579	TP	2.0478	YES
*	NoCAS	CC(C)OC(=O)NC(C(=O)NC(C)c1nc2ccc(F)cc2s1)C(C)C	-12.9906	0	-0.4076	0.4076	TN	4.0764	YES
*	93-71-0	C=CCN(CC=C)C(=O)CCl	6.9644	1	1.1265	-0.1265	TP	1.0203	YES
#	121-00-6	COc1ccc(O)c(C(C)(C)C)c1	-4.9779	0	0.2084	-0.2084	TN	0.0321	YES
+	950-37-8	COc1nn(CSP(=S)(OC)OC)c(=O)s1	3.5906	1	0.8672	0.1328	TP	6.0894	YES
#	17958-73-5	O=S(=O)(O)c1cc(Nc2nc(NCCO)nc(Nc3ccccc3)n2)ccc1C=Cc1ccc(Nc2nc(NCCO)nc(Nc3ccccc3)n2)cc1S(=O)(=O)O	-9.9114	0	-0.1709	0.1709	TN	24.1901	No
-	15667-63-7	C=CC(C#N)OC(C)=O	-2.9611	1	0.3635	0.6365	FN	0.0238	YES
+	996-35-0	CC(C)N(C)C	-1.8168	0	0.4514	-0.4514	TN	0.0106	YES
-	27610-48-6	c1cc(OCC2CO2)c2ccc(OCC3CO3)cc2c1	0.7369	1	0.6478	0.3522	TP	11.0661	No
#	35642-64-9	NC(=O)Nc1cc(Nc2nc(N)nc(Cl)n2)ccc1N=Nc1cc2c(S(=O)(=O)O)cc(S(=O)(=O)O)cc2cc1S(=O)(=O)O	-15.165	0	-0.5748	0.5748	TN	13.169	No
+	10311-84-9	CCOP(=S)(OCC)SC(CCl)N1C(=O)c2ccccc2C1=O	5.3503	1	1.0025	-0.0025	TP	4.1	YES
+	2591-74-4	CCN=P(S)(OC)Oc1cc(Cl)c(Cl)cc1Cl	-1.6789	0	0.462	-0.462	TN	4.0541	YES
*	3309-87-3	COP(=O)(OC)Sc1ccc(Cl)cc1	5.5282	1	1.0161	-0.0161	TP	3.044	YES
#	26644-46-2	O=CNC(N1CCN(C(NC=O)C(Cl)(Cl)Cl)CC1)C(Cl)(Cl)Cl	3.638	0	0.8708	-0.8708	FP	2.0701	YES
+	4242-33-5	O=C(OCCF)C(c1ccccc1)c1ccccc1	-0.577	1	0.5468	0.4532	TP	3.0325	YES
*	136210-32-7	CCOC(=O)CC(NC1CCC(CC2CCC(NC(CC(=O)OCC)C(=O)OCC)C(C)C2)CC1C)C(=O)OCC	-8.7778	0	-0.0837	0.0837	TN	1.1023	YES
#	75-86-5	CC(C)(O)C#N	-0.2782	1	0.5697	0.4303	TP	0.0199	YES
*	2687-91-4	CCN1CCCC1=O	-4.6571	0	0.2331	-0.2331	TN	0.0244	YES
+	10175-31-2	CN(C)Cc1ccccc1Cl	-0.9129	1	0.5209	0.4791	TP	0.0165	YES
+	63500-71-0	CC(C)CC1CC(C)(O)CCO1	-1.8942	0	0.4455	-0.4455	TN	0.0355	YES
-	21725-46-2	CCNc1nc(Cl)nc(NC(C)(C)C#N)n1	-2.5256	1	0.3969	0.6031	FN	4.0489	YES
*	95759-44-7	CCCc1ccc(-c2ccc(-c3ccc(CC)cc3)cc2F)cc1	-3.9657	0	0.2862	-0.2862	TN	6.0737	YES
-	124-09-4	NCCCCCCN	1.6305	1	0.7165	0.2835	TP	0.0077	YES
+	75-66-1	CC(C)(C)S	-1.9727	0	0.4395	-0.4395	TN	0.0182	YES
-	108-16-7	CC(O)CN(C)C	-0.281	1	0.5695	0.4305	TP	0.0141	YES
*	18871-14-2	CCCCCC1COCCC1OC(C)=O	-5.906	0	0.1371	-0.1371	TN	1.0312	YES
#	107-13-1	C=CC#N	1.448	1	0.7024	0.2976	TP	0.0124	YES
*	NoCAS	CCC(=NOCC=CCl)C1C(=O)CC(C2CCOCC2)CC1=O	-2.322	0	0.4126	-0.4126	TN	5.0675	YES
-	10265-92-6	COP(N)(=O)SC	3.0976	1	0.8293	0.1707	TP	3.0228	YES
#	442-600-9	CCCCCCCCC=CCCCCCCCC(=O)NC(=N)N(NC(=O)CCCCCCCCCCCCCCCCC)C(=O)CCCCCCCCCCCCCCC	-12.694	0	-0.3848	0.3848	TN	3.0813	YES
+	151-56-4	C1CN1	1.4568	1	0.7031	0.2969	TP	1.0091	YES
+	886-50-0	CCNc1nc(NC(C)(C)C)nc(SC)n1	0.0448	0	0.5946	-0.5946	FP	2.0532	YES
-	2961-62-8	N#Cc1cc(I)c(O)c(I)c1	3.5573	1	0.8646	0.1354	TP	13.0278	No
-	163520-33-0	CCOC(=O)C1=NOC(c2ccccc2)(c2ccccc2)C1	-5.7161	0	0.1517	-0.1517	TN	5.0639	YES
#	572-48-5	CCOP(=S)(OCC)Oc1ccc2c3c(c(=O)oc2c1)CCCC3	-1.5813	1	0.4695	0.5305	FN	8.0874	No
-	1406-66-2	Cc1c(O)cc2c(c1C)OC(C)(CCCC(C)CCCC(C)CCCC(C)C)CC2	-4.2427	0	0.2649	-0.2649	TN	0.0684	YES
+	56717-11-4	C=CC[N+]1(CCC(C)CCCC(C)C)CCCCC1	0.8155	1	0.6538	0.3462	TP	0.0367	YES
*	67066-88-0	CCCCCCCCCCCCCCCC=CCC1CC(=O)OC1=O	-10.1904	0	-0.1923	0.1923	TN	0.0476	YES
#	144-41-2	COP(=S)(OC)SCC(=O)N1CCOCC1	2.9571	1	0.8185	0.1815	TP	0.0783	YES
#	17766-26-6	S=c1[nH]c(=S)[nH]c(=S)[nH]1	-4.1487	0	0.2722	-0.2722	TN	9.0372	No
-	761-65-9	CCCCN(C=O)CCCC	-1.8398	1	0.4497	0.5503	FN	0.0144	YES
+	683-57-8	NC(=O)CBr	-1.1582	0	0.5021	-0.5021	FP	1.0179	YES
-	25376-45-8	Cc1cc(N)ccc1N	-0.8356	1	0.5269	0.4731	TP	1.0143	YES
+	109-74-0	CCCC#N	-1.413	0	0.4825	-0.4825	TN	0.0118	YES
*	62-73-7	COP(=O)(OC)OC=C(Cl)Cl	6.3335	1	1.078	-0.078	TP	1.0363	YES
*	143-50-0	O=C1C2(Cl)C3(Cl)C4(Cl)C(Cl)(Cl)C5(Cl)C3(Cl)C1(Cl)C5(Cl)C24Cl	-7.4862	0	0.0156	-0.0156	TN	19.0759	No
*	75-47-8	IC(I)I	9.5608	1	1.3262	-0.3262	TP	7.001	No
-	593-85-1	N=C(N)N	-2.9092	0	0.3675	-0.3675	TN	1.0093	YES
#	41083-11-8	c1ncn([Sn](C2CCCCC2)(C2CCCCC2)C2CCCCC2)n1	-1.0762	1	0.5084	0.4916	TP	6.0828	YES
-	1121-60-4	O=Cc1ccccn1	-4.8232	0	0.2203	-0.2203	TN	1.0106	YES
*	640-15-3	CCSCCSP(=S)(OC)OC	4.763	1	0.9573	0.0427	TP	0.0588	YES
+	121-03-9	Cc1ccc([N+](=O)[O-])cc1S(=O)(=O)O	-3.1954	0	0.3455	-0.3455	TN	3.0385	YES
+	76578-14-8	CCOC(=O)C(C)Oc1ccc(Oc2cnc3cc(Cl)ccc3n2)cc1	-1.8753	1	0.4469	0.5531	FN	6.0685	YES
#	13241-33-3	COc1ccc(C2CC(=O)c3c(O)cc(OC4OC(CO)C(O)C(O)C4OC4OC(C)C(O)C(O)C4O)cc3O2)cc1O	-3.701	0	0.3066	-0.3066	TN	27.1221	No
*	56-18-8	NCCCNCCCN	5.9434	1	1.0481	-0.0481	TP	0.0095	YES
+	2495-39-8	C=CCS(=O)(=O)O	0.6273	0	0.6393	-0.6393	FP	0.0264	YES
-	2463-84-5	COP(=S)(OC)Oc1ccc([N+](=O)[O-])cc1Cl	2.753	1	0.8028	0.1972	TP	0.0619	YES
#	57741-47-6	Nc1ccc2cc(S(=O)(=O)O)cc(O)c2c1N=Nc1ccc(Cl)cc1C(F)(F)F	-7.4659	0	0.0171	-0.0171	TN	3.1098	YES
#	953-17-3	COP(=S)(OC)SCSc1ccc(Cl)cc1	6.8275	1	1.116	-0.116	TP	4.0588	YES
+	34014-18-1	CNC(=O)N(C)c1nnc(C(C)(C)C)s1	-4.8902	0	0.2152	-0.2152	TN	5.0561	YES
-	3811-49-2	COP1(=S)OCc2ccccc2O1	2.9859	1	0.8207	0.1793	TP	10.0364	No
-	62610-77-9	COC(=O)C(C)=COP(=S)(OC)OC	-1.0276	0	0.5121	-0.5121	FP	1.0522	YES
+	88-85-7	CCC(C)c1cc([N+](=O)[O-])cc([N+](=O)[O-])c1O	2.9648	1	0.8191	0.1809	TP	0.0493	YES
#	1982-47-4	CN(C)C(=O)Nc1ccc(Oc2ccc(Cl)cc2)cc1	0.0079	0	0.5917	-0.5917	FP	1.0566	YES
#	NoCAS	CC1(C)C(C=C(Br)Br)C1C(=O)OC(C#N)c1cccc(Oc2ccccc2)c1	-0.2067	1	0.5752	0.4248	TP	10.079	No
*	6300-50-1	Nc1ccc2c(O)c(N=Nc3ccc(N=Nc4ccc(S(=O)(=O)O)cc4)cc3)c(S(=O)(=O)O)cc2c1	-19.5845	0	-0.9145	0.9145	TN	17.1512	No
#	1776-83-6	CCOP(=S)(Oc1cccc2cccnc12)c1ccccc1	-1.6621	1	0.4633	0.5367	FN	2.0656	YES
#	77-73-6	C1=CC2C3C=CC(C3)C2C1	0.4922	0	0.629	-0.629	FP	6.0474	YES
+	106-93-4	BrCCBr	-2.6846	1	0.3847	0.6153	FN	2.0227	YES
*	71561-11-0	Cc1nn(C)c(OCC(=O)c2ccccc2)c1C(=O)c1ccc(Cl)cc1Cl	1.9086	0	0.7379	-0.7379	FP	1.0946	YES
+	62-53-3	Nc1ccccc1	-1.117	1	0.5052	0.4948	TP	0.0082	YES
-	34730-59-1	NCCNCCS(=O)(=O)O	3.8779	0	0.8893	-0.8893	FP	0.0292	YES
-	627-70-3	CC(C)=NN=C(C)C	-1.2839	1	0.4924	0.5076	FN	3.0168	YES
+	10191-41-0	Cc1c(C)c2c(c(C)c1O)CCC(C)(CCCC(C)CCCC(C)CCCC(C)C)O2	2.7938	0	0.8059	-0.8059	FP	3.0726	YES
#	115-26-4	CN(C)P(=O)(F)N(C)C	0.7762	1	0.6508	0.3492	TP	3.0295	YES
#	25549-16-0	CC(C)CCCCCN(CCCCCC(C)C)CCCCCC(C)C	-4.7847	0	0.2233	-0.2233	TN	0.0344	YES
+	154279-60-4	CCC(C)NC1CCC(CC2CCC(NC(C)CC)CC2)CC1	0.8294	1	0.6549	0.3451	TP	1.0587	YES
#	16958-92-2	CCCCCCCCCCCCCOC(=O)CCCCC(=O)OCCCCCCCCCCCCC	-12.5439	0	-0.3733	0.3733	TN	0.0472	YES
-	107-15-3	NCCN	2.9382	1	0.817	0.183	TP	0.0037	YES
#	6362-79-4	O=C(O)c1cc(C(=O)O)cc(S(=O)(=O)O)c1	-9.6104	0	-0.1477	0.1477	TN	0.0597	YES
+	299-85-4	COP(S)(=NC(C)C)Oc1ccc(Cl)cc1Cl	7.3715	1	1.1578	-0.1578	TP	1.0535	YES
*	126-92-1	CCCCC(CC)COS(=O)(=O)O	-5.4389	0	0.173	-0.173	TN	3.0279	YES
+	77-81-6	CCOP(=O)(C#N)N(C)C	0.1012	1	0.5989	0.4011	TP	1.0366	YES
+	77-85-0	CC(CO)(CO)CO	-3.9423	0	0.288	-0.288	TN	0.0174	YES
+	81-81-2	CC(=O)CC(c1ccccc1)c1c(O)c2ccccc2oc1=O	1.2412	1	0.6865	0.3135	TP	5.0568	YES
*	2814-77-9	O=C1C=Cc2ccccc2/C1=N/Nc1ccc([N+](=O)[O-])cc1Cl	-6.3153	0	0.1056	-0.1056	TN	11.0559	No
#	301-12-2	CCS(=O)CCSP(=O)(OC)OC	5.0964	1	0.9829	0.0171	TP	0.0564	YES
*	42978-66-5	C=CC(=O)OC(C)COCC(C)OCC(C)OC(=O)C=C	-3.2546	0	0.3409	-0.3409	TN	0.044	YES
-	108-42-9	Nc1cccc(Cl)c1	0.8699	1	0.658	0.342	TP	0.015	YES
-	108-59-8	COC(=O)CC(=O)OC	-2.6758	0	0.3854	-0.3854	TN	0.0182	YES
*	55-38-9	COP(=S)(OC)Oc1ccc(SC)c(C)c1	2.7762	1	0.8046	0.1954	TP	0.0649	YES
+	111850-24-9	CCC(C)c1cc(N=Nc2ccc([N+](=O)[O-])cc2)cc(C(C)CC)c1O	-0.9439	0	0.5186	-0.5186	FP	3.0811	YES
-	2314-09-02	CCCCOC(=O)C1(O)c2ccccc2-c2ccccc21	2.189	1	0.7594	0.2406	TP	4.057	YES
-	88349-88-6	O=C(O)COc1ccc(Cl)c2cccnc12	-9.0898	0	-0.1077	0.1077	TN	1.0368	YES
*	2587-90-8	COP(=O)(OC)SCCSC	4.0832	1	0.905	0.095	TP	0.0491	YES
+	130-26-7	Oc1c(I)cc(Cl)c2cccnc12	-0.723	0	0.5355	-0.5355	FP	7.0298	No
#	6610-29-3	CNC(=S)NN	-2.8639	1	0.3709	0.6291	FN	3.0164	YES
+	2227-17-0	ClC1=C(Cl)C(Cl)(C2(Cl)C(Cl)=C(Cl)C(Cl)=C2Cl)C(Cl)=C1Cl	-7.2229	0	0.0358	-0.0358	TN	11.0652	No
-	29173-31-7	COC(=O)N(C)C(=O)CSP(C)(=S)OC	3.2277	1	0.8393	0.1607	TP	2.0589	YES
-	107-51-7	C[Si](C)(C)O[Si](C)(C)O[Si](C)(C)C	-9.0884	0	-0.1076	0.1076	TN	0.0342	YES
*	7292-16-2	CCCOP(=O)(OCCC)Oc1ccc(SC)cc1	2.366	1	0.773	0.227	TP	0.055	YES
-	93-58-3	COC(=O)c1ccccc1	-2.2391	0	0.419	-0.419	TN	0.0148	YES
-	52-46-0	C1CN1P1(N2CC2)=NP(N2CC2)(N2CC2)=NP(N2CC2)(N2CC2)=N1	4.6802	1	0.9509	0.0491	TP	38.1002	No
#	16980-89-5	CCCC(=O)Nc1ncnc2c1ncn2C1OC2COP(=O)(O)OC2C1OC(=O)CCC	-6.3201	0	0.1052	-0.1052	TN	9.1083	No
*	17040-19-6	CCS(=O)(=O)CCSP(=O)(OC)OC	4.8668	1	0.9653	0.0347	TP	0.0632	YES
+	971-15-3	S=C(SSSSSSC(=S)N1CCCCC1)N1CCCCC1	-8.6298	0	-0.0723	0.0723	TN	14.0802	No
*	1113-02-6	CNC(=O)CSP(=O)(OC)OC	8.2198	1	1.2231	-0.2231	TP	0.047	YES
+	109-65-9	CCCCBr	-2.3257	0	0.4123	-0.4123	TN	1.0137	YES
+	3861-47-0	CCCCCCCC(=O)Oc1c(I)cc(C#N)cc1I	2.3228	1	0.7697	0.2303	TP	9.0364	No
#	NoCAS	CCOCCN(C(=O)CCl)C(=C(C)C)c1ccccc1	-6.6734	0	0.0781	-0.0781	TN	2.036	YES
*	62-74-8	O=C(O)CF	-0.9476	1	0.5183	0.4817	TP	2.01	YES
-	78-86-4	CCC(C)Cl	-0.1867	0	0.5768	-0.5768	FP	0.006	YES
#	116-06-3	CNC(=O)ON=CC(C)(C)SC	0.4472	1	0.6255	0.3745	TP	3.0354	YES
+	488-98-2	Fc1ccccc1C(Cl)(Cl)Cl	-2.1004	0	0.4296	-0.4296	TN	2.0195	YES
#	24934-91-6	CCOP(=S)(OCC)SCCl	4.8108	1	0.961	0.039	TP	1.0522	YES
*	15993-42-7	COc1cc([N+](=O)[O-])ccc1N/N=C(\C(C)=O)C(=O)Nc1cc(Cl)ccc1OC	-3.3575	0	0.333	-0.333	TN	6.0678	YES
*	505-60-2	ClCCSCCCl	4.3186	1	0.9231	0.0769	TP	2.0154	YES
*	97780-06-8	CCOc1nc(NC)nc(NC(=O)NS(=O)(=O)c2ccccc2C(=O)OC)n1	2.0638	0	0.7498	-0.7498	FP	5.0802	YES
-	25899-50-7	CC=CCC	0.8994	1	0.6603	0.3397	TP	0.0059	YES
+	3737-22-2	CC(C)OC(=O)c1cncc(C(=O)OC(C)C)c1	-6.3811	0	0.1005	-0.1005	TN	0.0407	YES
#	1491-41-4	CCOP(=O)(OCC)ON1C(=O)c2cccc3cccc(c23)C1=O	-2.5173	1	0.3976	0.6024	FN	7.0807	No
*	106990-43-6	CCCCN(c1nc(NCCCN(CCN(CCCNc2nc(N(CCCC)C3CC(C)(C)N(C)C(C)(C)C3)nc(N(CCCC)C3CC(C)(C)N(C)C(C)(C)C3)n2)c2nc(N(CCCC)C3CC(C)(C)N(C)C(C)(C)C3)nc(N(CCCC)C3CC(C)(C)N(C)C(C)(C)C3)n2)c2nc(N(CCCC)C3CC(C)(C)N(C)C(C)(C)C3)nc(N(CCCC)C3CC(C)(C)N(C)C(C)(C)C3)n2)nc(N(CCCC)C2CC(C)(C)N(C)C(C)(C)C2)n1)C1CC(C)(C)N(C)C(C)(C)C1	-29.2027	0	-1.654	1.654	TN	54.504	No
+	824-11-3	CCC12COP(OC1)OC2	11.0105	1	1.4376	-0.4376	TP	4.0357	YES
-	72490-01-8	CCOC(=O)NCCOc1ccc(Oc2ccccc2)cc1	-3.3072	0	0.3369	-0.3369	TN	1.0481	YES
*	107-20-0	O=CCCl	-0.6972	1	0.5375	0.4625	TP	1.0047	YES
*	111850-26-1	CCN1C(=O)C(CS(=O)(=O)O)=C(C)/C(=N/Nc2cc(Nc3nc(Cl)nc(Nc4ccc(S(=O)(=O)O)cc4)n3)ccc2S(=O)(=O)O)C1=O	-17.3624	0	-0.7437	0.7437	TN	29.1774	No
#	2275-18-5	CCOP(=S)(OCC)SCC(=O)NC(C)C	1.0885	1	0.6748	0.3252	TP	0.0654	YES
-	1041-00-5	Cc1ccc2oc(C=Cc3nc4cc(C)ccc4o3)nc2c1	-9.2127	0	-0.1172	0.1172	TN	22.0515	No
-	611-06-3	O=[N+]([O-])c1ccc(Cl)cc1Cl	0.2985	1	0.6141	0.3859	TP	0.0255	YES
+	109-83-1	CNCCO	1.6226	0	0.7159	-0.7159	FP	0.0052	YES
#	107-27-7	CC[Hg]Cl	1.6771	1	0.7201	0.2799	TP	2.0023	YES
*	28557-25-7	C=CCN1CCn2c1nc1c2c(=O)n(C)c(=O)n1C	-6.1809	0	0.1159	-0.1159	TN	9.0579	No
+	95-48-7	Cc1ccccc1O	1.9784	1	0.7432	0.2568	TP	0.0111	YES
+	NoCAS	O=C(O)CNCP(=O)(O)O	-0.7111	0	0.5365	-0.5365	FP	3.0315	YES
+	NoCAS	Cc1ccc(N=CN(C)C=Nc2ccc(C)cc2C)c(C)c1	5.4817	1	1.0126	-0.0126	TP	4.0599	YES
-	464-300-7	CCCCc1oc2ccc([N+](=O)[O-])cc2c1C(=O)c1ccc(O)cc1	-1.2891	0	0.492	-0.492	TN	4.0639	YES
+	52756-25-9	COC(=O)C(C)N(C(=O)c1ccccc1)c1ccc(F)c(Cl)c1	-2.3955	1	0.4069	0.5931	FN	0.0585	YES
*	56-86-0	NC(CCC(=O)O)C(=O)O	-3.3422	0	0.3342	-0.3342	TN	0.022	YES
+	644-64-4	Cc1cc(OC(=O)N(C)C)nn1C(=O)N(C)C	3.1359	1	0.8322	0.1678	TP	2.0542	YES
+	NoCAS	COC(=O)c1cccc(Cl)c1Cl	-0.3704	0	0.5626	-0.5626	FP	0.0268	YES
#	115-29-7	O=S1OCC2C(CO1)C1(Cl)C(Cl)=C(Cl)C2(Cl)C1(Cl)Cl	3.6704	1	0.8733	0.1267	TP	9.067	No
-	422-56-0	FC(F)(F)C(F)(F)C(Cl)Cl	-4.6796	0	0.2313	-0.2313	TN	2.0455	YES
+	13171-21-6	CCN(CC)C(=O)C(Cl)=C(C)OP(=O)(OC)OC	0.7589	1	0.6495	0.3505	TP	1.0532	YES
+	23031-36-9	C#CCC1=C(C)C(OC(=O)C2C(C=C(C)C)C2(C)C)CC1=O	-2.1787	0	0.4236	-0.4236	TN	1.0757	YES
*	57-14-7	CN(C)N	0.6447	1	0.6407	0.3593	TP	0.0057	YES
-	28043-10-9	COC(=O)C1C(C)=CCCC1(C)C	-4.5924	0	0.2381	-0.2381	TN	0.033	YES
+	7554-65-6	Cc1cn[nH]c1	1.6589	1	0.7187	0.2813	TP	1.0104	YES
-	122-00-9	CC(=O)c1ccc(C)cc1	-1.116	0	0.5053	-0.5053	FP	0.0184	YES
*	563-12-2	CCOP(=S)(OCC)SCSP(=S)(OCC)OCC	6.4382	1	1.0861	-0.0861	TP	1.0991	YES
#	73037-34-0	Cc1cc(Oc2cc(C)cc(S(=O)(=O)O)c2)cc(S(=O)(=O)O)c1	-7.4081	0	0.0216	-0.0216	TN	1.0989	YES
-	298-00-0	COP(=S)(OC)Oc1ccc([N+](=O)[O-])cc1	2.8713	1	0.8119	0.1881	TP	0.0567	YES
*	68439-50-9	CCCCCCCCCCCCOCCOCCOCCOCCOCCOCCOCCOCCOCCOCCOCCOCCOCCOCCOCCOCCOCCOCCOCCOCCOCCOCCOCCO	-40.0304	0	-2.4864	2.4864	TN	0.1617	YES
+	52645-53-1	CC1(C)C(C=C(Cl)Cl)C1C(=O)OCc1cccc(Oc2ccccc2)c1	3.8067	1	0.8838	0.1162	TP	2.0683	YES
-	92585-24-5	CC(CO)CC(C)c1ccccc1	-1.1112	0	0.5057	-0.5057	FP	0.0191	YES
-	108-39-4	Cc1cccc(O)c1	-0.0941	1	0.5839	0.4161	TP	0.0159	YES
#	693-36-7	CCCCCCCCCCCCCCCCCCOC(=O)CCSCCC(=O)OCCCCCCCCCCCCCCCCCC	-14.1155	0	-0.4941	0.4941	TN	0.0666	YES
-	108-98-5	Sc1ccccc1	2.1107	1	0.7534	0.2466	TP	2.0048	YES
#	71048-99-2	CC(NC(=O)C(C)NC(=O)C(N)CCP(C)(=O)O)C(=O)O	-0.5749	0	0.5469	-0.5469	FP	4.0509	YES
-	119-38-0	Cc1cc(OC(=O)N(C)C)n(C(C)C)n1	2.1268	1	0.7546	0.2454	TP	2.0376	YES
*	503-74-2	CC(C)CC(=O)O	-2.1831	0	0.4233	-0.4233	TN	0.0125	YES
-	13516-27-3	N=C(N)NCCCCCCCCNCCCCCCCCNC(=N)N	1.381	1	0.6973	0.3027	TP	3.0373	YES
-	103-34-4	C1CN(SSN2CCOCC2)CCO1	-5.8284	0	0.143	-0.143	TN	9.0391	No
-	65195-55-3	CCC(C)C1OC2(C=CC1C)CC1CC(CC=C(C)C(OC3CC(OC)C(OC4CC(OC)C(O)C(C)O4)C(C)O3)C(C)C=CC=C3COC4C(O)C(C)=CC(C(=O)O1)C34O)O2	2.7728	1	0.8043	0.1957	TP	37.1772	No
#	17354-14-2	CCCCNc1ccc(NCCCC)c2c1C(=O)c1ccccc1C2=O	-8.7173	0	-0.0791	0.0791	TN	4.0474	YES
-	2921-88-2	CCOP(=S)(OCC)Oc1nc(Cl)c(Cl)cc1Cl	-2.0577	1	0.4329	0.5671	FN	0.07	YES
-	NoCAS	CCN(CC)C(=O)C(C)Oc1cccc2ccccc12	-1.2391	0	0.4959	-0.4959	TN	1.0354	YES
*	2636-26-2	COP(=S)(OC)Oc1ccc(C#N)cc1	0.9256	1	0.6623	0.3377	TP	0.0554	YES
*	23386-52-9	O=C(CC(C(=O)OC1CCCCC1)S(=O)(=O)O)OC1CCCCC1	-13.5065	0	-0.4473	0.4473	TN	1.0739	YES
#	18854-01-8	CCOP(=S)(OCC)Oc1cc(-c2ccccc2)on1	1.5386	1	0.7094	0.2906	TP	7.0734	No
#	83121-18-0	O=C(NC(=O)c1c(F)cccc1F)Nc1cc(Cl)c(F)c(Cl)c1F	-5.013	0	0.2057	-0.2057	TN	6.0721	YES
+	109-02-4	CN1CCOCC1	-2.4859	1	0.4	0.6	FN	0.0197	YES
+	111-91-1	ClCCOCOCCCl	1.8151	0	0.7307	-0.7307	FP	3.0138	YES
+	139403-31-9	CCCCC(C)CC(O)C=CC1C(O)CC2CC(CCOCC(=O)OC)CC21	-1.5328	1	0.4733	0.5267	FN	0.0747	YES
#	25601-41-6	C=CCCCCCCCC(=O)OC	-2.1414	0	0.4265	-0.4265	TN	0.0184	YES
+	2655-19-8	CNC(=O)Oc1cc(C(C)(C)C)cc(C(C)(C)C)c1	-0.2776	1	0.5698	0.4302	TP	0.0434	YES
*	68610-86-6	COc1ccccc1NC(=O)/C(=N/Nc1ccc(-c2ccc(N/N=C(\C(C)=O)C(=O)Nc3ccc(C)cc3C)c(Cl)c2)cc1Cl)C(C)=O	-7.9229	0	-0.018	0.018	TN	21.135	No
#	1498-64-2	CCOP(=S)(Cl)Cl	2.8442	1	0.8098	0.1902	TP	0.0357	YES
#	13680-35-8	CCc1cc(Cc2cc(CC)c(N)c(CC)c2)cc(CC)c1N	-7.6983	0	-0.0007	0.0007	TN	2.0695	YES
+	90-02-8	O=Cc1ccccc1O	-0.0039	1	0.5908	0.4092	TP	1.0125	YES
+	34643-46-4	CCCSP(=S)(OCC)Oc1ccc(Cl)cc1Cl	4.1387	0	0.9093	-0.9093	FP	0.0665	YES
-	93-76-5	O=C(O)COc1cc(Cl)c(Cl)cc1Cl	-6.4748	1	0.0933	0.9067	FN	0.0347	YES
#	713-68-8	Oc1cccc(Oc2ccccc2)c1	0.9317	0	0.6627	-0.6627	FP	1.033	YES
+	54-11-5	CN1CCCC1c1cccnc1	-3.4733	1	0.3241	0.6759	FN	1.0236	YES
-	939-97-9	CC(C)(C)c1ccc(C=O)cc1	-2.5625	0	0.3941	-0.3941	TN	0.0243	YES
*	36614-38-7	COP(=S)(OC)SCCSC(C)C	4.1884	1	0.9131	0.0869	TP	0.0643	YES
-	5698-98-6	C=CC(=O)O	0.3676	0	0.6194	-0.6194	FP	0.0094	YES
+	694-83-7	NC1CCCCC1N	-3.1605	1	0.3481	0.6519	FN	1.0161	YES
#	114959-46-5	CCCCCCCCCCCCCCCCc1cccc(C(=O)O)c1O	-7.2331	0	0.035	-0.035	TN	0.043	YES
-	96-24-2	OCC(O)CCl	1.6834	1	0.7205	0.2795	TP	1.0119	YES
*	5343-44-2	CCCCCCCCCCCC(=O)N(CCCC)CCCC	-5.4624	0	0.1712	-0.1712	TN	0.0296	YES
*	6164-98-3	Cc1cc(Cl)ccc1N=CN(C)C	-0.7437	1	0.5339	0.4661	TP	3.0219	YES
*	84268-33-7	COC(=O)CCc1cc(-n2nc3ccccc3n2)c(O)c(C(C)(C)C)c1	-11.8914	0	-0.3231	0.3231	TN	11.081	No
+	98-94-2	CN(C)C1CCCCC1	-2.6311	1	0.3888	0.6112	FN	0.0174	YES
#	142-18-7	CCCCCCCCCCCC(=O)OCC(O)CO	-6.8871	0	0.0616	-0.0616	TN	0.0293	YES
+	85-00-7	c1cc[n+]2c(c1)-c1cccc[n+]1CC2	-0.3551	1	0.5638	0.4362	TP	4.0348	YES
#	NoCAS	CON=C(C1=NOCCO1)c1ccccc1Oc1ncnc(Oc2ccccc2Cl)c1F	-2.4986	0	0.399	-0.399	TN	16.0729	No
#	107-07-3	OCCCl	0.231	1	0.6089	0.3911	TP	1.0044	YES
*	31274-51-8	c1ccc(-c2ccc(-c3nc(-c4ccc(-c5ccccc5)cc4)nc(-c4ccc(-c5ccccc5)cc4)n3)cc2)cc1	-13.3689	0	-0.4367	0.4367	TN	53.1232	No
-	136-30-1	CCCCN(CCCC)C(=S)S	-3.5758	1	0.3162	0.6838	FN	1.0277	YES
-	NoCAS	CN(C)C(=S)SSC(=S)N(C)C	-8.9929	0	-0.1003	0.1003	TN	5.0443	YES
*	3734-95-0	CCOP(=O)(OCC)SCC(=O)NC(C)(C)C#N	3.0642	1	0.8267	0.1733	TP	0.0678	YES
#	462-560-6	CC(C)(C(=O)O)c1ccc(C#CCCN2CCC(C(O)(c3ccccc3)c3ccccc3)CC2)cc1	0.6809	0	0.6435	-0.6435	FP	10.1091	No
#	23505-41-1	CCOP(=S)(OCC)Oc1cc(C)nc(N(CC)CC)n1	8.5845	1	1.2511	-0.2511	TP	1.0708	YES
#	112-40-3	CCCCCCCCCCCC	-3.9283	0	0.2891	-0.2891	TN	0.0107	YES
*	63449-41-2	CCCCCCCCCC[N+](C)(C)Cc1ccccc1	-2.7329	1	0.381	0.619	FN	0.0257	YES
*	98730-04-2	CC1COc2ccccc2N1C(=O)C(Cl)Cl	1.9046	0	0.7375	-0.7375	FP	3.0372	YES
#	51-43-4	CNCC(O)c1ccc(O)c(O)c1	0.1121	1	0.5997	0.4003	TP	0.0379	YES
+	29091-21-2	CCCN(CCC)c1c([N+](=O)[O-])cc(C(F)(F)F)c(N)c1[N+](=O)[O-]	-1.9397	0	0.442	-0.442	TN	1.0796	YES
-	696-28-6	Cl[As](Cl)c1ccccc1	0.8585	1	0.6571	0.3429	TP	1.0116	YES
*	38051-10-4	O=P(OCCCl)(OCCCl)OCC(CCl)(CCl)COP(=O)(OCCCl)OCCCl	-17.4465	0	-0.7502	0.7502	TN	17.0763	No
-	565-74-2	CC(C)C(Br)C(=O)O	-2.7616	1	0.3788	0.6212	FN	5.0144	YES
-	1222-05-5	CC1COCc2cc3c(cc21)C(C)(C)C(C)C3(C)C	-5.2321	0	0.1889	-0.1889	TN	7.0655	No
#	100-53-8	SCc1ccccc1	-1.3337	1	0.4886	0.5114	FN	1.0082	YES
#	103112-36-3	O=C(O)c1nc(C(Cl)(Cl)Cl)n(-c2ccc(Cl)cc2Cl)n1	3.3849	0	0.8513	-0.8513	FP	9.072	No
-	71422-67-8	O=C(NC(=O)c1c(F)cccc1F)Nc1cc(Cl)c(Oc2ncc(C(F)(F)F)cc2Cl)c(Cl)c1	1.1976	1	0.6832	0.3168	TP	10.1073	No
-	21743-27-1	CCO[Si](CN1CCOCC1)(OCC)OCC	-5.2524	0	0.1873	-0.1873	TN	0.049	YES
+	88485-37-4	FC(F)(F)C(=NOCC1OCCO1)c1ccc(Cl)cc1	1.8683	1	0.7348	0.2652	TP	7.0605	No
+	98-00-0	OCc1ccco1	-3.3482	0	0.3337	-0.3337	TN	4.0071	YES
+	5836-29-3	O=c1oc2ccccc2c(O)c1C1CCCc2ccccc21	0.3453	1	0.6177	0.3823	TP	9.0585	No
*	143-15-7	CCCCCCCCCCCCBr	-4.941	0	0.2113	-0.2113	TN	1.0217	YES
-	115-32-2	OC(c1ccc(Cl)cc1)(c1ccc(Cl)cc1)C(Cl)(Cl)Cl	-3.1639	1	0.3479	0.6521	FN	0.0527	YES
-	39072-70-3	O=C(NCCCCCCNC(=O)NCc1ccccc1)NCc1ccccc1	-1.257	0	0.4945	-0.4945	TN	3.0354	YES
*	542-75-6	ClC=CCCl	5.5057	1	1.0144	-0.0144	TP	2.0066	YES
#	36443-68-2	Cc1cc(CCC(=O)OCCOCCOCCOC(=O)CCc2cc(C)c(O)c(C(C)(C)C)c2)cc(C(C)(C)C)c1O	-15.591	0	-0.6075	0.6075	TN	1.1227	YES
#	2497-07-06	CCOP(=S)(OCC)SCCS(=O)CC	3.6245	1	0.8698	0.1302	TP	0.0711	YES
*	37052-78-1	COc1ccc2[nH]c(=S)[nH]c2c1	-6.2609	0	0.1098	-0.1098	TN	3.0359	YES
*	538-07-8	CCN(CCCl)CCCl	0.6425	1	0.6405	0.3595	TP	3.0122	YES
-	25103-09-7	CC(C)CCCCCOC(=O)CS	-3.0638	0	0.3556	-0.3556	TN	0.025	YES
*	4635-87-4	CC=CCC#N	0.7994	1	0.6526	0.3474	TP	0.0151	YES
#	3811-73-2	On1ccccc1=S	-7.3638	0	0.025	-0.025	TN	4.0148	YES
+	74115-24-5	Clc1ccccc1-c1nnc(-c2ccccc2Cl)nn1	5.8315	1	1.0394	-0.0394	TP	14.0715	No
#	61788-32-7	C1=CC(c2ccc(C3CC=CCC3)cc2)CCC1	-0.8931	0	0.5225	-0.5225	FP	6.0644	YES
+	631-93-6	CN(c1ccc(Cl)cc1)S(=O)(=O)c1ccc(Cl)cc1	-1.4345	1	0.4808	0.5192	FN	1.0495	YES
*	66085-00-5	CC(C)CCCCCCCCCCCCCCC(=O)OC(CO)CO	-10.1309	0	-0.1878	0.1878	TN	0.0352	YES
+	2431-96-1	CCN(CC)C(=O)Cc1ccccc1	0.1693	1	0.6041	0.3959	TP	0.0198	YES
*	6236-40-4	CCC12CCC3C4=C(CCC3C1CCC2=O)CC(OC)=CC4	-5.789	0	0.1461	-0.1461	TN	16.0699	No
*	78-34-2	CCOP(=S)(OCC)SC1OCCOC1SP(=S)(OCC)OCC	4.2932	1	0.9212	0.0788	TP	3.1096	YES
+	104-68-7	OCCOCCOc1ccccc1	-6.2819	0	0.1082	-0.1082	TN	0.0167	YES
+	13098-39-0	O=C(C(F)(F)F)C(F)(F)F	-0.074	1	0.5854	0.4146	TP	0.0511	YES
#	93697-74-6	CCOC(=O)c1cnn(C)c1S(=O)(=O)NC(=O)Nc1nc(OC)cc(OC)n1	3.2619	0	0.8419	-0.8419	FP	6.0945	YES
-	2164-09-02	C=C(C)C(=O)Nc1ccc(Cl)c(Cl)c1	-0.9698	1	0.5166	0.4834	TP	0.0382	YES
-	585-07-9	C=C(C)C(=O)OC(C)(C)C	-3.5179	0	0.3207	-0.3207	TN	0.0219	YES
*	786-19-6	CCOP(=S)(OCC)SCSc1ccc(Cl)cc1	6.5838	1	1.0973	-0.0973	TP	4.0631	YES
+	608-93-5	Clc1cc(Cl)c(Cl)c(Cl)c1Cl	0.077	0	0.597	-0.597	FP	2.0314	YES
*	141-66-2	COP(=O)(OC)OC(C)=CC(=O)N(C)C	-2.4487	1	0.4029	0.5971	FN	0.0483	YES
*	88-12-0	C=CN1CCCC1=O	-2.5744	0	0.3932	-0.3932	TN	1.0246	YES
*	105-39-5	CCOC(=O)CCl	0.3264	1	0.6162	0.3838	TP	1.0122	YES
#	1800-91-5	C=CC(F)(F)C(F)(F)C(F)(F)C(F)(F)C(F)(F)C(F)(F)C=C	-18.0428	0	-0.796	0.796	TN	0.1213	YES
+	56073-10-0	O=c1oc2ccccc2c(O)c1C1CC(c2ccc(-c3ccc(Br)cc3)cc2)Cc2ccccc21	3.6206	1	0.8695	0.1305	TP	18.113	No
+	19224-26-1	CC(COC(=O)c1ccccc1)OC(=O)c1ccccc1	-6.4047	0	0.0987	-0.0987	TN	0.0362	YES
#	368-97-8	F[As](F)c1ccccc1	4.1934	1	0.9135	0.0865	TP	1.017	YES
-	3282-30-2	CC(C)(C)C(=O)Cl	-0.8776	0	0.5236	-0.5236	FP	1.0146	YES
+	79-04-9	O=C(Cl)CCl	0.7793	1	0.651	0.349	TP	1.0078	YES
#	145703-76-0	CCCCCCCCCCCCNc1nc(Cl)nc(Nc2ccc3c(O)c(N=Nc4ccc(N=Nc5ccc(S(=O)(=O)O)cc5)cc4)c(S(=O)(=O)O)cc3c2)n1	-21.3286	0	-1.0486	1.0486	TN	33.1908	No
+	58-90-2	Oc1c(Cl)cc(Cl)c(Cl)c1Cl	0.5497	1	0.6334	0.3666	TP	0.032	YES
-	167004-78-6	CCCCOP(C)(=O)CCC(C#N)OC(C)=O	-0.7508	0	0.5334	-0.5334	FP	1.045	YES
*	13194-48-4	CCCSP(=O)(OCC)SCCC	3.6259	1	0.8699	0.1301	TP	0.056	YES
#	71662-46-9	CCCCCCCCCOC(=O)c1ccccc1C(=O)OCCCCCCCC	-10.2026	0	-0.1933	0.1933	TN	0.04	YES
+	3120-74-9	CSc1ccc(O)cc1C	2.0998	1	0.7526	0.2474	TP	3.017	YES
#	141-62-8	C[Si](C)(C)O[Si](C)(C)O[Si](C)(C)O[Si](C)(C)C	-11.3445	0	-0.2811	0.2811	TN	0.0467	YES
#	696-24-2	Br[As](Br)c1ccccc1	-0.2041	1	0.5754	0.4246	TP	7.0106	No
#	67564-91-4	CC(Cc1ccc(C(C)(C)C)cc1)CN1CC(C)OC(C)C1	-4.7778	0	0.2238	-0.2238	TN	0.0514	YES
#	1129-41-5	CNC(=O)Oc1cccc(C)c1	1.1524	1	0.6797	0.3203	TP	0.0205	YES
+	354-21-2	FC(F)(Cl)C(Cl)Cl	-0.1614	0	0.5787	-0.5787	FP	2.0226	YES
*	2307-49-5	COc1c(Cl)cc(Cl)c(Cl)c1C(=O)O	-1.6085	1	0.4675	0.5325	FN	0.0342	YES
#	27955-94-8	CC(c1ccc(O)cc1)(c1ccc(O)cc1)c1ccc(O)cc1	-3.0827	0	0.3541	-0.3541	TN	0.0626	YES
#	13121-70-5	O[Sn](C1CCCCC1)(C1CCCCC1)C1CCCCC1	-1.9409	1	0.4419	0.5581	FN	1.0539	YES
+	42125-46-2	CC(C)(C)C1CCC(OC(=O)Cl)CC1	-2.4634	0	0.4017	-0.4017	TN	1.034	YES
+	900-95-8	CC(=O)O[Sn](c1ccccc1)(c1ccccc1)c1ccccc1	-1.7797	1	0.4543	0.5457	FN	1.0418	YES
#	101463-69-8	O=C(NC(=O)c1c(F)cccc1F)Nc1ccc(Oc2ccc(C(F)(F)F)cc2Cl)cc1F	3.0953	0	0.8291	-0.8291	FP	10.095	No
#	919-86-8	CCSCCSP(=O)(OC)OC	4.9873	1	0.9745	0.0255	TP	0.0503	YES
-	79-09-4	CCC(=O)O	-2.1665	0	0.4246	-0.4246	TN	0.0078	YES
-	136-96-9	CCN(CC)CCOc1ccc2nc(N(C)C)sc2c1	3.4013	1	0.8526	0.1474	TP	7.0435	No
*	NoCAS	CS(=O)(=O)c1ccc(C(O)=C2C(=O)CCCC2=O)c(Cl)c1	-0.7256	0	0.5353	-0.5353	FP	5.0691	YES
+	97-17-6	CCOP(=S)(OCC)Oc1ccc(Cl)cc1Cl	2.8818	1	0.8127	0.1873	TP	0.0567	YES
+	330459-31-9	c1ccc(-c2noc(-c3cccs3)n2)cc1	-4.257	0	0.2638	-0.2638	TN	17.0599	No
*	100-46-9	NCc1ccccc1	0.8983	1	0.6602	0.3398	TP	1.0065	YES
#	846-48-0	CC12C=CC(=O)C=C1CCC1C2CCC2(C)C(O)CCC12	-5.9617	0	0.1328	-0.1328	TN	4.0728	YES
#	88-18-6	CC(C)(C)c1ccccc1O	1.9877	1	0.7439	0.2561	TP	0.0209	YES
-	2643-07-4	CCN(CCCl)c1ccc(C=O)cc1	-4.0282	0	0.2814	-0.2814	TN	2.0236	YES
-	113-48-4	CCCCC(CC)CN1C(=O)C2C3C=CC(C3)C2C1=O	-3.0909	1	0.3535	0.6465	FN	6.0691	YES
-	219715-34-1	COc1cc(C(F)(F)F)ccn1	-4.12	0	0.2744	-0.2744	TN	0.0395	YES
-	76840-16-9	CCCCC(CC)C(=O)OCC(COC(=O)C=Cc1ccc(OC)cc1)OC(=O)C=Cc1ccc(OC)cc1	-7.4773	1	0.0163	0.9837	FN	2.0766	YES
+	82560-54-1	CCOC(=O)CCN(SN(C)C(=O)Oc1cccc2c1OC(C)(C)C2)C(C)C	-9.6241	0	-0.1488	0.1488	TN	4.0695	YES
*	1085-98-9	CN(C)S(=O)(=O)N(SC(F)(Cl)Cl)c1ccccc1	-5.9922	1	0.1304	0.8696	FN	1.0678	YES
+	371-40-4	Nc1ccc(F)cc1	-2.1415	0	0.4265	-0.4265	TN	0.0192	YES
*	3383-96-8	COP(=S)(OC)Oc1ccc(Sc2ccc(OP(=S)(OC)OC)cc2)cc1	1.6927	1	0.7213	0.2787	TP	3.1126	YES
-	2426-08-06	CCCCOCC1CO1	-2.432	0	0.4041	-0.4041	TN	0.022	YES
#	2597-03-07	CCOC(=O)C(SP(=S)(OC)OC)c1ccccc1	-1.2148	1	0.4977	0.5023	FN	1.067	YES
+	6358-64-1	COc1cc(Cl)c(OC)cc1N	-4.9971	0	0.2069	-0.2069	TN	1.024	YES
*	3734-48-3	ClC1=C(Cl)C2(Cl)C3CC=CC3C1(Cl)C2(Cl)Cl	4.5146	1	0.9382	0.0618	TP	10.0651	No
+	21564-17-0	N#CSCSc1nc2ccccc2s1	-3.2993	0	0.3375	-0.3375	TN	9.0404	No
*	115-90-2	CCOP(=S)(OCC)Oc1ccc(S(C)=O)cc1	-0.8709	1	0.5242	0.4758	TP	0.0693	YES
+	2224-33-1	C=C[Si](ON=C(C)CC)(ON=C(C)CC)ON=C(C)CC	-4.3075	0	0.26	-0.26	TN	9.0448	No
-	22781-23-3	CNC(=O)Oc1cccc2c1OC(C)(C)O2	5.3071	1	0.9991	0.0009	TP	2.0396	YES
+	330-54-1	CN(C)C(=O)Nc1ccc(Cl)c(Cl)c1	-1.3997	0	0.4835	-0.4835	TN	0.0375	YES
#	4104-14-7	CC(N)=NP(=S)(Oc1ccc(Cl)cc1)Oc1ccc(Cl)cc1	-2.5112	1	0.3981	0.6019	FN	4.0626	YES
+	94317-64-3	CCCCNP(N)(N)=S	-4.1398	0	0.2729	-0.2729	TN	7.0201	No
*	3689-24-5	CCOP(=S)(OCC)OP(=S)(OCC)OCC	5.6059	1	1.0221	-0.0221	TP	0.0795	YES
*	68411-27-8	CCCCCCCCCCCCOC(=O)c1ccccc1	-6.3559	0	0.1025	-0.1025	TN	0.0267	YES
#	13071-79-9	CCOP(=S)(OCC)SCSC(C)(C)C	4.2863	1	0.9207	0.0793	TP	1.0677	YES
+	57018-04-9	COP(=S)(OC)Oc1c(Cl)cc(C)cc1Cl	4.3845	0	0.9282	-0.9282	FP	0.0587	YES
+	39515-41-8	CC1(C)C(C(=O)OC(C#N)c2cccc(Oc3ccccc3)c2)C1(C)C	-1.6083	1	0.4675	0.5325	FN	3.0857	YES
#	34264-24-9	CCCC(=O)CNC(=O)Oc1cc(C)cc(C(C)C)c1	-0.9342	0	0.5193	-0.5193	FP	0.0394	YES
-	42509-80-8	CCOP(=S)(OCC)Oc1nc(Cl)n(C(C)C)n1	5.0063	1	0.976	0.024	TP	3.0681	YES
+	2215-35-2	CC(C)CC(C)OP(=S)(S)OC(C)CC(C)C	-0.837	0	0.5268	-0.5268	FP	1.0578	YES
*	3425-61-4	CCC(C)(C)OO	-0.1284	1	0.5812	0.4188	TP	2.0118	YES
-	79026-02-1	N#Cc1ccc(C=Cc2ccc(C=Cc3cccc(C#N)c3)cc2)cc1	-4.6488	0	0.2337	-0.2337	TN	8.0748	No
-	100-60-7	CNC1CCCCC1	-0.7069	1	0.5368	0.4632	TP	1.0143	YES
-	108-01-0	CN(C)CCO	-0.9601	0	0.5173	-0.5173	FP	0.0085	YES
-	68955-53-3	CC(C)(C)CCCCCCCCCN	-0.9826	1	0.5156	0.4844	TP	0.0197	YES
#	104-01-8	COc1ccc(CC(=O)O)cc1	-4.9252	0	0.2125	-0.2125	TN	0.0225	YES
#	326-12-5	COP(=O)(OC)OC(C)=CC(=O)OC(C)c1ccccc1	-3.8036	1	0.2987	0.7013	FN	0.0544	YES
*	68955-20-4	CCCCCCCCCCCCCCCCCOS(=O)(=O)O	-9.2175	0	-0.1175	0.1175	TN	3.0347	YES
#	420-04-2	N#CN	1.2056	1	0.6838	0.3162	TP	1.0051	YES
+	15310-01-7	O=C(Nc1ccccc1)c1ccccc1I	0.9614	0	0.665	-0.665	FP	3.0283	YES
*	2778-04-03	COc1coc(CSP(=O)(OC)OC)cc1=O	-3.5038	1	0.3217	0.6783	FN	3.0589	YES
+	18530-56-8	CN(C)C(=O)NC1CC2CC1C1CCCC21	-4.4513	0	0.2489	-0.2489	TN	2.0508	YES
#	120-80-9	Oc1ccccc1O	-0.1117	1	0.5825	0.4175	TP	0.0108	YES
-	814-89-1	O=C(O)C(=O)O	-4.3351	0	0.2578	-0.2578	TN	0.0144	YES
+	3037-72-7	CCO[Si](C)(CCCCN)OCC	-3.7124	1	0.3057	0.6943	FN	0.0237	YES
-	6988-21-2	CNC(=O)Oc1ccccc1C1OCCO1	-2.4509	0	0.4027	-0.4027	TN	2.0287	YES
+	518-28-5	COc1cc(C2c3cc4c(cc3C(O)C3COC(=O)C23)OCO4)cc(OC)c1OC	4.1748	1	0.9121	0.0879	TP	22.0919	No
+	12069-32-8	B12B3B4B1C234	-6.2484	0	0.1107	-0.1107	TN	23.0173	No
-	14437-17-3	COC(=O)C(Cl)Cc1ccc(Cl)cc1	-0.7649	1	0.5323	0.4677	TP	0.0256	YES
*	140-66-9	CC(C)(C)CC(C)(C)c1ccc(O)cc1	-1.3335	0	0.4886	-0.4886	TN	0.0358	YES
-	80-15-9	CC(C)(OO)c1ccccc1	-0.9686	1	0.5167	0.4833	TP	3.0181	YES
+	121-57-3	Nc1ccc(S(=O)(=O)O)cc1	-5.9328	0	0.135	-0.135	TN	0.0383	YES
#	1646-88-4	CNC(=O)ON=CC(C)(C)S(C)(=O)=O	-1.3904	1	0.4842	0.5158	FN	4.0501	YES
*	3089-17-6	O=c1c2cc(Cl)ccc2[nH]c2cc3c(=O)c4cc(Cl)ccc4[nH]c3cc12	-3.3838	0	0.331	-0.331	TN	18.0691	No
-	50-29-3	Clc1ccc(C(c2ccc(Cl)cc2)C(Cl)(Cl)Cl)cc1	1.0482	1	0.6717	0.3283	TP	2.054	YES
+	40306-75-0	CC(=O)Nc1cc(S(=O)(=O)O)cc(N)c1O	-4.2815	0	0.262	-0.262	TN	0.0628	YES
+	22224-92-6	CCOP(=O)(NC(C)C)Oc1ccc(SC)c(C)c1	3.1278	1	0.8316	0.1684	TP	1.0588	YES
*	76622-74-7	CCCCCCCCC=CCCCCCCCC(=O)N(C)CC(=O)O	-5.5604	0	0.1636	-0.1636	TN	0.0381	YES
*	79538-32-2	Cc1c(F)c(F)c(COC(=O)C2C(C=C(Cl)C(F)(F)F)C2(C)C)c(F)c1F	-1.9878	1	0.4383	0.5617	FN	2.113	YES
#	130841-23-5	O=[N+]([O-])c1cc(Cl)c(OC(F)(F)C(F)C(F)(F)F)cc1Cl	-6.5984	0	0.0838	-0.0838	TN	0.0883	YES
+	518-20-7	COC1(C)CC(c2ccccc2)c2c(c3ccccc3oc2=O)O1	4.3631	1	0.9266	0.0734	TP	9.0762	No
+	97384-48-0	C=CC(C)(C#N)Cc1ccccc1	-0.0536	0	0.587	-0.587	FP	0.0276	YES
*	122-14-5	COP(=S)(OC)Oc1ccc([N+](=O)[O-])c(C)c1	2.6083	1	0.7916	0.2084	TP	0.0643	YES
-	26957-73-3	OCCN1CNC(=S)NC1	-3.9257	0	0.2893	-0.2893	TN	3.0289	YES
#	78-48-8	CCCCSP(=O)(SCCCC)SCCCC	3.7367	1	0.8784	0.1216	TP	0.0644	YES
-	6259-53-6	CCN(CC)S(=O)(=O)c1ccc(C(=O)NCc2ccc3c(c2)cc(C)n3C)cc1	-6.3475	0	0.1031	-0.1031	TN	7.0982	No
#	485-31-4	CCC(C)c1cc([N+](=O)[O-])cc([N+](=O)[O-])c1OC(=O)C=C(C)C	2.7452	1	0.8022	0.1978	TP	0.0634	YES
#	63675-73-0	COc1ccc(C(=O)CSc2cccc(OC)c2)cc1	-3.0384	0	0.3575	-0.3575	TN	3.0504	YES
+	2700-89-2	CS(=O)(=O)C(Cl)=CCl	-0.6259	1	0.543	0.457	TP	2.029	YES
*	119-80-2	O=C(O)c1ccccc1SSc1ccccc1C(=O)O	-4.0844	0	0.2771	-0.2771	TN	5.0273	YES
#	91465-08-6	CC1(C)C(C=C(Cl)C(F)(F)F)C1C(=O)OC(C#N)c1cccc(Oc2ccccc2)c1	1.2162	1	0.6846	0.3154	TP	1.1027	YES
#	29514-94-1	O=S(=O)(F)C(F)(F)C(F)(F)OC(F)=C(F)F	-10.5877	0	-0.2229	0.2229	TN	3.0886	YES
#	534-52-1	Cc1cc([N+](=O)[O-])cc([N+](=O)[O-])c1O	3.7922	1	0.8827	0.1173	TP	0.0434	YES
-	37894-46-5	COCCO[Si](CCCl)(OCCOC)OCCOC	-12.8551	0	-0.3972	0.3972	TN	2.0416	YES
+	2312-35-8	C#CCOS(=O)OC1CCCCC1Oc1ccc(C(C)(C)C)cc1	-4.2566	1	0.2639	0.7361	FN	6.0596	YES
#	57837-19-1	COCC(=O)N(c1c(C)cccc1C)C(C)C(=O)OC	-4.7676	0	0.2246	-0.2246	TN	0.0407	YES

## Sheet: Table S6
Set	CAS	SMILES	DCW	Expr	Calc	Expr-Calc	Class	DefectSMILES	Applicability
*	78-90-0	CC(N)CN	-0.7103	1	0.5547	0.4453	TP	0.0099	YES
#	7786-17-6	CCCCCCCCCc1cc(C)cc(Cc2cc(C)cc(CCCCCCCCC)c2O)c1O	-12.4938	0	0.0667	-0.0667	TN	5.0602	YES
-	119-65-3	c1ccc2cnccc2c1	9.5668	1	0.9804	0.0196	TP	2.0206	YES
-	93-15-2	C=CCc1ccc(OC)c(OC)c1	-2.4191	0	0.4839	-0.4839	TN	1.0301	YES
#	96-33-3	C=CC(=O)OC	-1.9763	1	0.5023	0.4977	TP	0.0161	YES
*	85-43-8	O=C1OC(=O)C2CC=CCC12	-6.3851	0	0.3197	-0.3197	TN	1.0432	YES
+	3115-68-2	CCCC[P+](CCCC)(CCCC)CCCC	-5.7012	1	0.348	0.652	FN	1.0202	YES
#	141-75-3	CCCC(=O)Cl	-7.4286	0	0.2765	-0.2765	TN	1.0119	YES
*	106-89-8	ClCC1CO1	4.5024	1	0.7706	0.2294	TP	1.0196	YES
#	434-850-2	CCCCCCCCOC(=O)OCCCCCCCC	-8.7669	0	0.2211	-0.2211	TN	0.034	YES
+	109-06-8	Cc1ccccn1	-1.1387	1	0.537	0.463	TP	0.0141	YES
+	18181-80-1	CC(C)OC(=O)C(O)(c1ccc(Br)cc1)c1ccc(Br)cc1	-6.8959	0	0.2985	-0.2985	TN	6.068	YES
*	6711-48-4	CN(C)CCCNCCCN(C)C	5.5106	1	0.8124	0.1876	TP	0.0268	YES
-	926-63-6	CCCN(C)C	1.21	0	0.6343	-0.6343	FP	0.0107	YES
#	77-98-5	CC[N+](CC)(CC)CC	-2.141	1	0.4955	0.5045	FN	0.0134	YES
+	55861-78-4	CN(C)C(=O)Nc1cc(C(C)(C)C)on1	-5.3389	0	0.363	-0.363	TN	5.0468	YES
#	96-18-4	ClCC(Cl)CCl	2.6926	1	0.6957	0.3043	TP	2.0201	YES
-	NoCAS	O=C(Nc1ccccc1)Nc1ccnc(Cl)c1	-5.5156	0	0.3557	-0.3557	TN	1.0542	YES
+	60-24-2	OCCS	-2.9774	1	0.4608	0.5392	FN	0.0113	YES
#	4368-56-3	Nc1c(S(=O)(=O)O)cc(NC2CCCCC2)c2c1C(=O)c1ccccc1C2=O	-20.62	0	-0.2699	0.2699	TN	5.1295	YES
*	13531-52-7	NCCCNCCN	4.4801	1	0.7697	0.2303	TP	0.0154	YES
+	15220-87-8	C=CC	0.1534	0	0.5905	-0.5905	FP	0.004	YES
-	5397-31-9	CCCCC(CC)COCCCN	-4.7846	1	0.386	0.614	FN	0.0179	YES
+	93-17-4	COc1ccc(CC#N)cc1OC	-7.0694	0	0.2914	-0.2914	TN	0.0426	YES
*	124-02-7	C=CCNCC=C	3.2792	1	0.7199	0.2801	TP	0.0149	YES
+	118-45-6	O=C1OC(=O)c2cc(Cl)ccc21	-2.8003	0	0.4682	-0.4682	TN	1.0432	YES
+	96-05-9	C=CCOC(=O)C(=C)C	-3.3391	1	0.4458	0.5542	FN	0.0251	YES
-	759-94-4	CCCN(CCC)C(=O)SCC	-8.7792	0	0.2205	-0.2205	TN	0.0348	YES
#	2028-63-9	C#CC(C)O	4.2831	1	0.7615	0.2385	TP	1.0118	YES
-	872-50-4	CN1CCCC1=O	-7.7971	0	0.2612	-0.2612	TN	1.0172	YES
-	3033-62-3	CN(C)CCOCCN(C)C	0.5074	1	0.6052	0.3948	TP	0.0228	YES
-	87818-31-3	Cc1ccccc1COC1CC2(C(C)C)CCC1(C)O2	-15.2836	0	-0.0488	0.0488	TN	1.0609	YES
-	3121-61-7	C=CC(=O)OCCOC	-4.8694	1	0.3825	0.6175	FN	0.0222	YES
#	6528-34-3	COc1ccc(N/N=C(\C(C)=O)C(=O)Nc2ccccc2OC)c([N+](=O)[O-])c1	-10.3739	0	0.1545	-0.1545	TN	14.1049	No
*	141-91-3	CC1CNCC(C)O1	2.0474	1	0.6689	0.3311	TP	1.0228	YES
#	504-63-2	OCCCO	-4.0734	0	0.4154	-0.4154	TN	0.0069	YES
#	109-89-7	CCNCC	2.5616	1	0.6902	0.3098	TP	0.0084	YES
+	61788-44-1	C=Cc1ccc(O)c(C=C)c1	2.3497	0	0.6815	-0.6815	FP	0.0269	YES
*	140-31-8	NCCN1CCNCC1	1.0042	1	0.6257	0.3743	TP	0.024	YES
+	23410-40-4	CO[Si](C)(CC(C)CNCCN)OC	-5.1986	0	0.3688	-0.3688	TN	0.0401	YES
#	108-99-6	Cc1cccnc1	2.7371	1	0.6975	0.3025	TP	0.0141	YES
*	57834-33-0	CCOC(=O)c1ccc(N=CN(C)c2ccccc2)cc1	-8.2791	0	0.2413	-0.2413	TN	1.0682	YES
+	111-92-2	CCCCNCCCC	1.2478	1	0.6358	0.3642	TP	0.0131	YES
+	68479-98-1	CCc1c(C)cc(N)c(CC)c1N	-0.3245	0	0.5707	-0.5707	FP	2.0304	YES
-	100-69-6	C=Cc1ccccn1	0.5787	1	0.6081	0.3919	TP	0.0185	YES
-	13752-51-7	S=C(SN1CCOCC1)N1CCOCC1	-0.3333	0	0.5703	-0.5703	FP	6.0568	YES
*	110-60-1	NCCCCN	1.3847	1	0.6415	0.3585	TP	0.0088	YES
*	62889-66-1	CCCCCCCCCCCCCN(CC(C)O)CC(C)O	-6.4625	0	0.3165	-0.3165	TN	0.0326	YES
*	7327-60-8	N#CCN(CC#N)CC#N	3.0545	1	0.7106	0.2894	TP	0.0461	YES
#	116265-68-0	CC(COP(Oc1ccccc1)Oc1ccccc1)OCC(C)OP(OCC(C)OCC(C)OP(OCC(C)OCC(C)OP(OCC(C)OP(OCC(C)OCC(C)OP(OCC(C)OCC(C)OP(OCC(C)OCC(C)OP(Oc1ccccc1)Oc1ccccc1)Oc1ccccc1)Oc1ccccc1)Oc1ccccc1)Oc1ccccc1)Oc1ccccc1)Oc1ccccc1	12.3088	0	1.0939	-1.0939	FP	15.4533	No
+	75-52-5	C[N+](=O)[O-]	-0.572	1	0.5604	0.4396	TP	0.0123	YES
-	25321-09-9	CC(C)c1ccccc1C(C)C	-3.0498	0	0.4578	-0.4578	TN	0.0191	YES
#	107-54-0	C#CC(C)(O)CC(C)C	2.2764	1	0.6784	0.3216	TP	1.0237	YES
*	826-36-8	CC1(C)CC(=O)CC(C)(C)N1	-2.6157	0	0.4758	-0.4758	TN	1.0301	YES
+	873-32-5	N#Cc1ccccc1Cl	2.9719	1	0.7072	0.2928	TP	1.0234	YES
-	54527-65-0	CC(=O)CC(=O)OCCNCCc1ccccc1	-3.2205	0	0.4508	-0.4508	TN	1.041	YES
-	112-07-2	CCCCOCCOC(C)=O	-7.9973	1	0.2529	0.7471	FN	0.0211	YES
-	76811-98-8	CC(C)(C(=O)O)c1ccc(C(=O)CCCN2CCC(C(O)(c3ccccc3)c3ccccc3)CC2)cc1	-15.0907	0	-0.0409	0.0409	TN	11.1105	No
*	110-89-4	C1CCNCC1	-0.3984	1	0.5676	0.4324	TP	0.0155	YES
#	69806-50-4	CCCCOC(=O)C(C)Oc1ccc(Oc2ccc(C(F)(F)F)cn2)cc1	-5.3675	0	0.3618	-0.3618	TN	3.1029	YES
+	1660-95-3	CC(C)OP(=O)(CP(=O)(OC(C)C)OC(C)C)OC(C)C	7.0638	1	0.8767	0.1233	TP	4.0951	YES
-	29104-30-1	CCN(OC(=O)c1ccccc1)C(=O)c1c(OC)ccc(Cl)c1OC	-1.1853	0	0.5351	-0.5351	FP	0.0731	YES
-	103-69-5	CCNc1ccccc1	3.285	1	0.7202	0.2798	TP	1.0156	YES
+	101-14-4	Nc1ccc(Cc2ccc(N)c(Cl)c2)cc1Cl	-9.3852	0	0.1954	-0.1954	TN	2.0599	YES
*	75-57-0	C[N+](C)(C)C	1.3545	1	0.6402	0.3598	TP	0.0111	YES
*	51181-50-1	O=C(O)CN(CCO)CCN(CC(=O)O)CC(=O)O	-11.3676	0	0.1133	-0.1133	TN	0.0517	YES
+	104-78-9	CCN(CC)CCCN	0.5857	1	0.6084	0.3916	TP	0.0147	YES
-	8002-74-2	CCCNCC(O)COc1ccccc1C(=O)CCc1ccccc1	-9.3638	0	0.1963	-0.1963	TN	1.0525	YES
+	75-04-7	CCN	0.9181	1	0.6222	0.3778	TP	0.0036	YES
-	104146-10-3	COc1ccc(COC(=O)C2=C(CCl)CSC3C(NC(=O)Cc4ccccc4)C(=O)N23)cc1	-3.3672	0	0.4447	-0.4447	TN	25.1001	No
-	526-75-0	Cc1cccc(O)c1C	-3.7991	1	0.4268	0.5732	FN	0.0185	YES
*	1962-75-0	CCCCOC(=O)c1ccc(C(=O)OCCCC)cc1	-10.8036	0	0.1367	-0.1367	TN	0.0441	YES
+	78-27-3	C#CC1(O)CCCCC1	-0.1447	1	0.5781	0.4219	TP	1.0252	YES
*	97780-06-8	CCOc1nc(NC)nc(NC(=O)NS(=O)(=O)c2ccccc2C(=O)OC)n1	-14.3743	0	-0.0112	0.0112	TN	6.1188	YES
-	107-19-7	C#CCO	3.9435	1	0.7475	0.2525	TP	1.0102	YES
-	109-65-9	CCCCBr	-2.6706	0	0.4735	-0.4735	TN	2.0042	YES
-	111-18-2	CN(C)CCCCCCN(C)C	2.0867	1	0.6706	0.3294	TP	0.0215	YES
-	659-70-1	CC(C)CCOC(=O)CC(C)C	-6.289	0	0.3237	-0.3237	TN	0.0215	YES
*	3030-47-5	CN(C)CCN(C)CCN(C)C	4.6988	1	0.7787	0.2213	TP	0.0262	YES
#	126-71-6	CC(C)COP(=O)(OCC(C)C)OCC(C)C	3.6257	0	0.7343	-0.7343	FP	0.0679	YES
*	1122-58-3	CN(C)c1ccncc1	4.4066	1	0.7666	0.2334	TP	0.0194	YES
#	62037-80-3	O=C(O)C(F)(OC(F)(F)C(F)(F)C(F)(F)F)C(F)(F)F	-14.8441	0	-0.0306	0.0306	TN	0.1421	YES
*	142-84-7	CCCNCCC	1.9047	1	0.663	0.337	TP	0.0108	YES
+	1079-33-0	CNC(=O)Oc1cccc2sccc12	-8.6949	0	0.224	-0.224	TN	7.0339	No
+	107-10-8	CCCN	0.5896	1	0.6086	0.3914	TP	0.0048	YES
+	32388-55-9	CC(=O)C1=C(C)C2CC3(C1)C(C)CCC3C2(C)C	2.8309	0	0.7014	-0.7014	FP	6.0669	YES
+	288-13-1	c1cn[nH]c1	-2.0592	1	0.4989	0.5011	FN	0.0094	YES
+	1406-66-2	Cc1c(O)cc2c(c1C)OC(C)(CCCC(C)CCCC(C)CCCC(C)C)CC2	-3.0952	0	0.4559	-0.4559	TN	0.0659	YES
#	109-76-2	NCCCN	1.7131	1	0.6551	0.3449	TP	0.0076	YES
-	128-37-0	Cc1cc(C(C)(C)C)c(O)c(C(C)(C)C)c1	-5.6425	0	0.3505	-0.3505	TN	0.0398	YES
-	102-69-2	CCCN(CCC)CCC	-1.1947	1	0.5347	0.4653	TP	0.0142	YES
#	NoCAS	COC(=O)N(OC)c1ccccc1COc1ccn(-c2ccc(Cl)cc2)n1	-20.854	0	-0.2795	0.2795	TN	4.0945	YES
+	110-91-8	C1COCCN1	-2.8349	1	0.4667	0.5333	FN	0.0165	YES
-	3380-34-5	Oc1cc(Cl)ccc1Oc1ccc(Cl)cc1Cl	-3.2297	0	0.4504	-0.4504	TN	1.0476	YES
-	56-93-9	C[N+](C)(C)Cc1ccccc1	1.0309	1	0.6268	0.3732	TP	1.0213	YES
*	119851-28-4	CC(=O)c1ccc(Oc2ccc(Cl)cc2)cc1Cl	-6.1004	0	0.3315	-0.3315	TN	0.0615	YES
+	121-44-8	CCN(CC)CC	-0.2093	1	0.5755	0.4245	TP	0.0107	YES
+	1071838-81-7	NC(=O)N=C(N)N	-8.8714	0	0.2167	-0.2167	TN	1.034	YES
*	111-44-4	ClCCOCCCl	2.1106	1	0.6716	0.3284	TP	2.0173	YES
-	1836-77-7	O=[N+]([O-])c1ccc(Oc2c(Cl)cc(Cl)cc2Cl)cc1	1.7607	0	0.6571	-0.6571	FP	3.067	YES
#	351-05-3	O=C(CF)Nc1ccc(Br)cc1	-2.4841	1	0.4813	0.5187	FN	7.0363	No
*	NoCAS	CC1(C)CCC(Cc2ccc(Cl)cc2)C1(O)Cn1cncn1	-0.9278	0	0.5457	-0.5457	FP	6.0646	YES
*	70-30-4	Oc1c(Cl)cc(Cl)c(Cl)c1Cc1c(O)c(Cl)cc(Cl)c1Cl	-3.9694	1	0.4197	0.5803	FN	1.0732	YES
+	97886-45-8	CSC(=O)c1c(C(F)F)nc(C(F)(F)F)c(C(=O)SC)c1CC(C)C	-14.8033	0	-0.0289	0.0289	TN	1.1213	YES
*	5903-13-9	CN(C(=O)CF)c1cccc2ccccc12	3.7162	1	0.738	0.262	TP	4.0409	YES
-	1568-80-5	CC1(C)CC2(CC(C)(C)c3ccc(O)cc32)c2cc(O)ccc21	-10.2251	0	0.1607	-0.1607	TN	5.0792	YES
-	90-72-2	CN(C)Cc1cc(CN(C)C)c(O)c(CN(C)C)c1	-4.809	1	0.385	0.615	FN	1.0463	YES
+	15545-48-9	Cc1ccc(NC(=O)N(C)C)cc1Cl	-8.1814	0	0.2453	-0.2453	TN	0.043	YES
#	2104-64-5	CCOP(=S)(Oc1ccc([N+](=O)[O-])cc1)c1ccccc1	7.7689	1	0.9059	0.0941	TP	0.1194	YES
+	13501-76-3	CCO[Si](C)(CCCCl)OCC	-7.587	0	0.2699	-0.2699	TN	3.0318	YES
#	2540-82-1	COP(=S)(OC)SCC(=O)N(C)C=O	6.0251	1	0.8337	0.1663	TP	0.1096	YES
+	59-50-7	Cc1cc(O)ccc1Cl	-2.4823	0	0.4813	-0.4813	TN	0.021	YES
-	95-51-2	Nc1ccccc1Cl	-2.4679	1	0.4819	0.5181	FN	0.0171	YES
*	171599-84-1	NC(=O)Nc1cc(Nc2nc(Cl)nc(Nc3ccc(N=Nc4cc(N)c(S(=O)(=O)O)cc4S(=O)(=O)OCCS(=O)(=O)O)cc3)n2)ccc1N=Nc1cc2c(S(=O)(=O)O)cc(S(=O)(=O)O)cc2cc1S(=O)(=O)O	-19.5205	0	-0.2243	0.2243	TN	27.4286	No
*	27811-88-7	O=[N+]([O-])c1cc(Cl)c(Cl)c(Cl)c1[N+](=O)[O-]	1.231	1	0.6351	0.3649	TP	1.0616	YES
*	2943-75-1	CCCCCCCC[Si](OCC)(OCC)OCC	-9.3886	0	0.1953	-0.1953	TN	0.0398	YES
+	24017-47-8	CCOP(=S)(OCC)Oc1ncn(-c2ccccc2)n1	5.5884	1	0.8156	0.1844	TP	5.1188	YES
+	1478-61-1	Oc1ccc(C(c2ccc(O)cc2)(C(F)(F)F)C(F)(F)F)cc1	-8.185	0	0.2452	-0.2452	TN	1.1137	YES
*	327-98-0	CCOP(=S)(CC)Oc1cc(Cl)c(Cl)cc1Cl	8.2427	1	0.9255	0.0745	TP	0.1017	YES
+	15271-41-7	CNC(=O)ON=C1C(Cl)C2CC(C#N)C1C2	-4.6806	0	0.3903	-0.3903	TN	1.0876	YES
*	1474-80-2	CCOP(=O)(OCC)OP(=O)(N(C)C)N(C)C	7.072	1	0.877	0.123	TP	2.1043	YES
+	55466-76-7	CC(=O)O	-3.609	0	0.4347	-0.4347	TN	0.0102	YES
*	56-35-9	CCCC[Sn](CCCC)(CCCC)O[Sn](CCCC)(CCCC)CCCC	13.6693	1	1.1503	-0.1503	TP	0.0466	YES
+	482-400-9	CC(C)(C)c1cc(-c2cc(C(C)(C)C)cc(C(C)(C)C)c2Op2oc3ccccc3c3ccccc3o2)c(Op2oc3ccccc3c3ccccc3o2)c(C(C)(C)C)c1	-5.4116	0	0.36	-0.36	TN	34.1665	No
*	150-19-6	COc1cccc(O)c1	-5.9186	1	0.339	0.661	FN	0.0195	YES
*	112-95-8	CCCCCCCCCCCCCCCCCCCC	-6.1175	0	0.3308	-0.3308	TN	0.022	YES
*	14816-18-3	CCOP(=S)(OCC)ON=C(C#N)c1ccccc1	10.9303	1	1.0368	-0.0368	TP	1.1201	YES
+	2227-17-0	ClC1=C(Cl)C(Cl)(C2(Cl)C(Cl)=C(Cl)C(Cl)=C2Cl)C(Cl)=C1Cl	-14.2706	0	-0.0069	0.0069	TN	10.1044	No
#	57-39-6	CC1CN1P(=O)(N1CC1C)N1CC1C	1.8516	1	0.6608	0.3392	TP	7.0606	No
*	83732-80-3	O=S(=O)(O)c1cc(O)c2c(S(=O)(=O)O)cccc2c1	-7.9325	0	0.2556	-0.2556	TN	2.1111	YES
+	17109-49-8	CCOP(=O)(Sc1ccccc1)Sc1ccccc1	21.3081	1	1.4666	-0.4666	TP	7.0779	No
*	526-95-4	O=C(O)C(O)C(O)C(O)C(O)CO	-9.6773	0	0.1834	-0.1834	TN	0.0297	YES
+	5836-10-02	CC(C)OC(=O)C(O)(c1ccc(Cl)cc1)c1ccc(Cl)cc1	-4.9908	1	0.3774	0.6226	FN	0.0646	YES
*	732-26-3	CC(C)(C)c1cc(C(C)(C)C)c(O)c(C(C)(C)C)c1	-6.3802	0	0.3199	-0.3199	TN	0.0464	YES
-	1031-47-6	CN(C)P(=O)(N(C)C)n1nc(-c2ccccc2)nc1N	8.9491	1	0.9548	0.0452	TP	10.0859	No
-	36335-67-8	CCOP(S)(=NC(C)CC)Oc1cc(C)ccc1[N+](=O)[O-]	2.7933	0	0.6998	-0.6998	FP	4.0937	YES
*	16369-21-4	CCCNCCO	0.4633	1	0.6033	0.3967	TP	0.0121	YES
+	541-41-3	CCOC(=O)Cl	-8.8811	0	0.2163	-0.2163	TN	1.0148	YES
#	13265-60-6	COP(=S)(OC)SCCNC(C)=O	10.902	1	1.0357	-0.0357	TP	0.1022	YES
#	122-40-7	CCCCCC(C=O)=Cc1ccccc1	-4.423	0	0.401	-0.401	TN	1.029	YES
#	88-73-3	O=[N+]([O-])c1ccccc1Cl	-0.7201	1	0.5543	0.4457	TP	0.0286	YES
-	6712-98-7	CC(O)CN(CCO)CCO	-5.413	0	0.36	-0.36	TN	0.0219	YES
-	3279-27-4	CCC(C)(C)c1ccccc1O	0.6431	1	0.6108	0.3892	TP	0.0225	YES
+	17832-28-9	C=COCCCCO	-5.0146	0	0.3765	-0.3765	TN	1.0122	YES
*	597-88-6	CCOP(=O)(Oc1ccc([N+](=O)[O-])cc1)SCC	4.9733	1	0.7901	0.2099	TP	1.1038	YES
#	28557-25-7	C=CCN1CCn2c1nc1c2c(=O)n(C)c(=O)n1C	-10.5869	0	0.1457	-0.1457	TN	14.0611	No
#	57-74-9	ClC1=C(Cl)C2(Cl)C3C(Cl)C(Cl)CC3C1(Cl)C2(Cl)Cl	9.1069	1	0.9613	0.0387	TP	8.0963	No
-	372-09-8	N#CCC(=O)O	-1.8595	0	0.5071	-0.5071	FP	0.0217	YES
*	513-10-0	CCOP(=O)(OCC)SCC[N+](C)(C)C	6.4808	1	0.8525	0.1475	TP	0.0833	YES
+	932-64-9	O=c1[nH]nc([N+](=O)[O-])[nH]1	-12.797	0	0.0541	-0.0541	TN	4.036	YES
+	110-76-9	CCOCCN	-1.975	1	0.5023	0.4977	TP	0.0096	YES
+	NoCAS	C#CCN1C(=O)COc2cc(F)c(N3C(=O)C4=C(CCCC4)C3=O)cc21	-3.4851	0	0.4398	-0.4398	TN	20.1024	No
-	100-02-7	O=[N+]([O-])c1ccc(O)cc1	-1.7587	1	0.5113	0.4887	TP	0.0299	YES
+	94-91-7	CC(CN=Cc1ccccc1O)N=Cc1ccccc1O	-5.1951	0	0.369	-0.369	TN	1.0691	YES
*	298-02-2	CCOP(=S)(OCC)SCSCC	15.7493	1	1.2364	-0.2364	TP	1.1008	YES
-	6485-40-1	C=C(C)C1CC=C(C)C(=O)C1	5.9095	0	0.8289	-0.8289	FP	0.0301	YES
#	300-76-5	COP(=O)(OC)OC(Br)C(Cl)(Cl)Br	2.2589	1	0.6777	0.3223	TP	4.0849	YES
+	132638-45-0	COC(=O)Oc1ccc(C)cc1OC	-2.9282	0	0.4629	-0.4629	TN	0.0383	YES
-	21259-20-1	CC(=O)OCC12CC(OC(=O)CC(C)C)C(C)=CC1OC1C(O)C(OC(C)=O)C2(C)C12CO2	4.7831	1	0.7822	0.2178	TP	4.12	YES
-	1135-40-6	O=S(=O)(O)CCCNC1CCCCC1	-8.8523	0	0.2175	-0.2175	TN	2.0576	YES
-	56-72-4	CCOP(=S)(OCC)Oc1ccc2c(C)c(Cl)c(=O)oc2c1	12.7075	1	1.1104	-0.1104	TP	6.1167	YES
+	1643-19-2	CCCC[N+](CCCC)(CCCC)CCCC	-4.7686	0	0.3866	-0.3866	TN	0.0229	YES
+	1005-93-2	CCC12COP(=O)(OC1)OC2	8.5796	1	0.9395	0.0605	TP	3.0753	YES
*	109-60-4	CCCOC(C)=O	-4.7758	0	0.3863	-0.3863	TN	0.0138	YES
-	64050-52-8	CCOP(=O)(OCC)OCn1c(=O)oc2cc(Cl)ccc21	8.0618	1	0.918	0.082	TP	9.0911	No
-	122-63-4	CCC(=O)OCc1ccccc1	-3.3779	0	0.4442	-0.4442	TN	1.0243	YES
-	31218-83-4	CCN=P(S)(OC)OC(C)=CC(=O)OC(C)C	-1.2604	1	0.5319	0.4681	TP	5.0757	YES
+	4904-61-4	C1=CCCC=CCCC=CCC1	-3.8089	0	0.4264	-0.4264	TN	0.0279	YES
#	13893-53-3	CC(C)C(C)(N)C#N	1.3884	1	0.6416	0.3584	TP	1.0255	YES
+	68228-19-3	CCNc1nc(Cl)nc(NCC(=O)O)n1	-3.673	0	0.432	-0.432	TN	3.0566	YES
+	367-25-9	Nc1ccc(F)cc1F	8.6608	1	0.9428	0.0572	TP	2.0327	YES
-	2425-79-8	C(CCOCC1CO1)COCC1CO1	-6.1664	0	0.3288	-0.3288	TN	1.0442	YES
+	544-25-2	C1=CC=CCC=C1	-5.7249	1	0.347	0.653	FN	0.0216	YES
-	71048-99-2	CC(NC(=O)C(C)NC(=O)C(N)CCP(C)(=O)O)C(=O)O	-5.3108	0	0.3642	-0.3642	TN	4.0744	YES
-	75-91-2	CC(C)(C)OO	-1.9694	1	0.5026	0.4974	TP	2.0105	YES
*	629-73-2	C=CCCCCCCCCCCCCCC	-4.1165	0	0.4137	-0.4137	TN	0.0193	YES
-	2315-36-8	CCN(CC)C(=O)CCl	1.747	1	0.6565	0.3435	TP	1.0234	YES
#	42594-17-2	C=CC(=O)OCC1CC2CC1C1CCC(COC(=O)C=C)C21	-3.7902	0	0.4272	-0.4272	TN	1.0777	YES
+	19444-21-4	C=CCOC(=O)C(C)(C)O	-4.0097	1	0.4181	0.5819	FN	0.0266	YES
-	27458-94-2	CC(C)CCCCCCO	-4.2663	0	0.4074	-0.4074	TN	0.0117	YES
#	109-77-3	N#CCC#N	3.622	1	0.7341	0.2659	TP	0.0225	YES
#	65405-77-8	CCC=CCCOC(=O)c1ccccc1O	-1.6693	0	0.515	-0.515	FP	0.0338	YES
#	21609-90-5	COP(=S)(Oc1cc(Cl)c(Br)cc1Cl)c1ccccc1	7.5551	1	0.897	0.103	TP	4.1127	YES
-	100-29-8	CCOc1ccc([N+](=O)[O-])cc1	-6.5865	0	0.3114	-0.3114	TN	0.0415	YES
#	145783-14-8	CCCSc1nc(Cl)c([N+](=O)[O-])c(Cl)n1	0.2944	1	0.5963	0.4037	TP	4.0685	YES
*	72705-26-1	COc1cc(S(=O)(=O)O)c(C)cc1NC(=O)/C(=N/Nc1ccc(-c2nc3ccc(C)c(S(=O)(=O)O)c3s2)cc1)C(C)=O	-29.2083	0	-0.6255	0.6255	TN	26.1853	No
-	841-06-5	COCCCNc1nc(NC(C)C)nc(SC)n1	-3.5932	1	0.4353	0.5647	FN	3.0658	YES
-	81335-37-7	CC(C)C1(C)NC(c2nc3ccccc3cc2C(=O)O)=NC1=O	-10.0344	0	0.1686	-0.1686	TN	10.072	No
-	81-82-3	CC(=O)CC(c1ccc(Cl)cc1)c1c(O)c2ccccc2oc1=O	1.3974	1	0.642	0.358	TP	6.0576	YES
-	693-98-1	Cc1ncc[nH]1	-4.7073	0	0.3892	-0.3892	TN	0.0127	YES
*	60-57-1	ClC1=C(Cl)C2(Cl)C3C4CC(C5OC45)C3C1(Cl)C2(Cl)Cl	11.4976	1	1.0603	-0.0603	TP	18.085	No
*	88-17-5	Nc1ccccc1C(F)(F)F	-2.4734	0	0.4817	-0.4817	TN	0.0454	YES
-	66734-13-2	CCC(=O)OCC(=O)C1(OC(=O)CC)C(C)CC2C3C(Cl)CC4=CC(=O)C=CC4(C)C3C(O)CC21C	2.0464	1	0.6689	0.3311	TP	15.1216	No
+	39148-24-8	CCO[PH](=O)O	-2.9878	0	0.4604	-0.4604	TN	2.0141	YES
+	128-39-2	CC(C)(C)c1cccc(C(C)(C)C)c1O	0.6957	1	0.613	0.387	TP	0.0322	YES
+	51920-12-8	CNS(=O)(=O)c1cc(OC)c(N=Nc2c(O)c(C(=O)Nc3ccc4[nH]c(=O)[nH]c4c3)cc3ccccc23)cc1C	-17.0241	0	-0.1209	0.1209	TN	25.1543	No
#	110-65-6	OCC#CCO	1.6173	1	0.6511	0.3489	TP	1.0153	YES
#	6390-69-8	CC(C)(C)c1cc(-c2cc(C(C)(C)C)cc(C(C)(C)C)c2O)c(O)c(C(C)(C)C)c1	-10.6478	0	0.1432	-0.1432	TN	5.0798	YES
-	110-95-2	CN(C)CCCN(C)C	3.0721	1	0.7114	0.2886	TP	0.0179	YES
-	760-23-6	C=CC(Cl)CCl	0.4469	0	0.6026	-0.6026	FP	1.0181	YES
*	298-04-4	CCOP(=S)(OCC)SCCSCC	11.9332	1	1.0784	-0.0784	TP	0.1084	YES
#	1709-70-2	Cc1c(Cc2cc(C(C)(C)C)c(O)c(C(C)(C)C)c2)c(C)c(Cc2cc(C(C)(C)C)c(O)c(C(C)(C)C)c2)c(C)c1Cc1cc(C(C)(C)C)c(O)c(C(C)(C)C)c1	-31.5636	0	-0.7231	0.7231	TN	5.1644	YES
+	2439-35-2	C=CC(=O)OCCN(C)C	-0.6135	1	0.5587	0.4413	TP	0.0266	YES
*	1643-20-5	C=[N+](O)CCCCCCCCCCCC	-6.3799	0	0.3199	-0.3199	TN	1.0235	YES
+	41483-43-6	CCCCc1c(C)nc(NCC)nc1OS(=O)(=O)N(C)C	0.3299	1	0.5978	0.4022	TP	6.0763	YES
#	NoCAS	N#Cc1c[nH]cc1-c1cccc2c1OC(F)(F)O2	3.6911	0	0.737	-0.737	FP	8.0668	No
+	2631-37-0	CNC(=O)Oc1cc(C)cc(C(C)C)c1	-4.7094	1	0.3891	0.6109	FN	0.0373	YES
#	10149-98-1	O=C(O)c1[nH]n(-c2ccc(S(=O)(=O)O)cc2)c(=O)c1/N=N/c1ccc(S(=O)(=O)CCOS(=O)(=O)O)cc1	-33.8249	0	-0.8167	0.8167	TN	20.1973	No
-	1563-66-2	CNC(=O)Oc1cccc2c1OC(C)(C)C2	8.2262	1	0.9248	0.0752	TP	1.0508	YES
+	24800-44-0	CCC(O)OCC(C)OC(O)CC	-5.3574	0	0.3623	-0.3623	TN	0.0254	YES
+	98886-44-3	CCOP(=O)(SC(C)CC)N1CCSC1=O	3.6648	1	0.7359	0.2641	TP	3.0911	YES
*	31274-51-8	c1ccc(-c2ccc(-c3nc(-c4ccc(-c5ccccc5)cc4)nc(-c4ccc(-c5ccccc5)cc4)n3)cc2)cc1	24.6088	0	1.6033	-1.6033	FP	61.104	No
-	683-10-3	CCCCCCCCCCCC[N+](C)(C)CC(=O)O	-6.2248	1	0.3263	0.6737	FN	0.0338	YES
+	29797-40-8	ClC(Cl)c1ccccc1	1.3466	0	0.6399	-0.6399	FP	1.0216	YES
+	32861-85-1	COc1cc(Oc2ccc(Cl)cc2Cl)ccc1[N+](=O)[O-]	-1.2651	1	0.5317	0.4683	TP	4.0627	YES
#	1830-54-2	COC(=O)CC(=O)CC(=O)OC	-8.9938	0	0.2117	-0.2117	TN	0.0336	YES
#	10606-88-9	CCCCSCCSP(=S)(OCC)OCC	15.6337	1	1.2316	-0.2316	TP	3.0875	YES
#	66952-49-6	CNC(=O)Sc1ccc(OS(C)(=O)=O)cc1	-0.4906	0	0.5638	-0.5638	FP	7.0605	No
#	107-44-8	CC(C)OP(C)(=O)F	3.2492	1	0.7187	0.2813	TP	3.0392	YES
#	NoCAS	Cc1cc(C)nc(NC(=O)NS(=O)(=O)c2ccccc2C(=O)OC2COC2)n1	-9.9557	0	0.1718	-0.1718	TN	9.1154	No
+	2439-01-02	Cc1ccc2nc3sc(=O)sc3nc2c1	2.4633	1	0.6862	0.3138	TP	22.0286	No
-	110-53-2	CCCCCBr	-2.9991	0	0.4599	-0.4599	TN	2.0054	YES
#	555-77-1	ClCCN(CCCl)CCCl	7.2927	1	0.8862	0.1138	TP	4.0285	YES
+	603-35-0	c1ccc(P(c2ccccc2)c2ccccc2)cc1	-1.8553	0	0.5073	-0.5073	FP	3.0629	YES
+	63834-87-7	CCCCCCCSC	1.5463	1	0.6482	0.3518	TP	0.0195	YES
#	14960-06-6	CCCCCCCCCCCCN(CCC(=O)O)CCC(=O)O	-10.7377	0	0.1394	-0.1394	TN	0.0447	YES
-	11042-64-1	COc1cc(C=CC(=O)OC2CCC34CC35CCC3(C)C(C(C)CCC=C(C)C)CCC3(C)C5CCC4C2(C)C)ccc1O	-1.8731	1	0.5066	0.4934	TP	33.1023	No
#	4431-83-8	COCCOCOCCOC	-10.1861	0	0.1623	-0.1623	TN	1.0188	YES
-	2425-66-3	CC(CCl)[N+](=O)[O-]	0.6938	1	0.6129	0.3871	TP	2.0256	YES
+	1999-85-5	CC(C)(O)c1cccc(C(C)(C)O)c1	-3.0788	0	0.4566	-0.4566	TN	0.0344	YES
#	4553-62-2	CC(C#N)CCC#N	1.1878	1	0.6333	0.3667	TP	0.0314	YES
#	111850-26-1	CCN1C(=O)C(CS(=O)(=O)O)=C(C)/C(=N/Nc2cc(Nc3nc(Cl)nc(Nc4ccc(S(=O)(=O)O)cc4)n3)ccc2S(=O)(=O)O)C1=O	-12.1	0	0.083	-0.083	TN	38.2355	No
*	76-44-8	ClC1=C(Cl)C2(Cl)C3C(Cl)C=CC3C1(Cl)C2(Cl)Cl	13.9897	1	1.1635	-0.1635	TP	8.0911	No
+	1760-24-3	CO[Si](CCCNCCN)(OC)OC	-5.0551	0	0.3748	-0.3748	TN	1.0416	YES
*	470-90-6	CCOP(=O)(OCC)OC(=CCl)c1ccc(Cl)cc1Cl	4.7756	1	0.7819	0.2181	TP	2.0923	YES
-	131860-97-4	COC=C(C(=O)OC)c1ccccc1Oc1cc(Cl)ncn1	-3.3576	0	0.4451	-0.4451	TN	4.0571	YES
-	101-96-2	CCC(C)Nc1ccc(NC(C)CC)cc1	-10.3182	1	0.1568	0.8432	FN	0.0372	YES
*	16803-97-7	Nc1ccc(Nc2ccc(S(N)(=O)=O)cc2)cc1	-9.2731	0	0.2001	-0.2001	TN	3.0902	YES
#	2550-75-6	ClCC1C(CCl)C2(Cl)C(Cl)=C(Cl)C1(Cl)C2(Cl)Cl	9.3196	1	0.9701	0.0299	TP	7.0839	No
-	7529-22-8	COCC=[N+](C)O	-4.0572	0	0.4161	-0.4161	TN	0.017	YES
*	56073-07-5	O=c1oc2ccccc2c(O)c1C1CC(c2ccc(-c3ccccc3)cc2)Cc2ccccc21	14.9586	1	1.2037	-0.2037	TP	18.0907	No
#	2235-00-9	C=CN1CCCCCC1=O	-5.2568	0	0.3664	-0.3664	TN	2.0219	YES
*	816-80-8	CSP(SC)SC	15.0055	1	1.2056	-0.2056	TP	4.0412	YES
*	NoCAS	CC(C)OC(=O)Nc1cccc(Cl)c1	-7.9213	0	0.2561	-0.2561	TN	0.0435	YES
#	640-19-7	NC(=O)CF	2.5854	1	0.6912	0.3088	TP	2.0122	YES
+	75-66-1	CC(C)(C)S	2.3135	0	0.68	-0.68	FP	0.0194	YES
-	545-55-1	O=P(N1CC1)(N1CC1)N1CC1	1.6331	1	0.6518	0.3482	TP	10.0514	No
*	3347-22-6	N#CC1SC2=C(SC1C#N)C(=O)c1ccccc1C2=O	-9.0032	0	0.2113	-0.2113	TN	10.0844	No
#	39196-18-4	CNC(=O)ON=C(CSC)C(C)(C)C	3.0756	1	0.7115	0.2885	TP	1.0553	YES
#	412-600-3	CCCCCCCCCCCCCCOC(=O)CCC(=O)Nc1ccc(-c2nc3c(Cl)c(C(C)(C)C)[nH]n3n2)cc1	-15.3843	0	-0.053	0.053	TN	16.106	No
#	919-76-6	COCCNC(=O)CSP(=S)(OC)OC	12.078	1	1.0844	-0.0844	TP	3.0821	YES
#	71832-85-4	CC(=O)/C(=N\Nc1ccc(S(=O)(=O)O)cc1[N+](=O)[O-])C(=O)Nc1ccccc1Cl	-16.9264	0	-0.1169	0.1169	TN	14.1272	No
#	298-01-1	COC(=O)C=C(C)OP(=O)(OC)OC	5.2891	1	0.8032	0.1968	TP	1.0675	YES
#	NoCAS	COc1cc(OC)nc(NC(=O)NS(=O)(=O)Cc2ccccc2C(=O)O)n1	-13.2774	0	0.0343	-0.0343	TN	8.1077	No
*	2275-14-1	CCOP(=S)(OCC)SCSc1cc(Cl)ccc1Cl	18.9402	1	1.3686	-0.3686	TP	4.1125	YES
-	3209-22-1	O=[N+]([O-])c1cccc(Cl)c1Cl	0.8178	0	0.618	-0.618	FP	0.0359	YES
#	26419-73-8	CNC(=O)ON=CC1(C)SCC(C)S1	1.1378	1	0.6313	0.3687	TP	3.0751	YES
*	220727-26-4	CCCCCCCC(=O)SCCC[Si](OCC)(OCC)OCC	-18.9321	0	-0.1999	0.1999	TN	0.0633	YES
#	541-25-3	ClC=C[As](Cl)Cl	9.9278	1	0.9953	0.0047	TP	2.0183	YES
#	442-600-9	CCCCCCCCC=CCCCCCCCC(=O)NC(=N)N(NC(=O)CCCCCCCCCCCCCCCCC)C(=O)CCCCCCCCCCCCCCC	-30.1131	0	-0.663	0.663	TN	3.1115	YES
*	4205-90-7	Clc1cccc(Cl)c1NC1=NCCN1	1.9542	1	0.6651	0.3349	TP	6.0338	YES
#	105112-76-3	Nc1cccc(Oc2ccc(-c3ccc(Oc4cccc(N)c4)cc3)cc2)c1	-1.7692	0	0.5109	-0.5109	FP	17.093	No
*	34491-12-8	CCSP(=O)(CCl)SCC	13.189	1	1.1304	-0.1304	TP	5.0557	YES
*	458-890-5	CCn1c(O)c(/N=N/c2ccc(N=Nc3cc(OCCO)c(N/N=C4\C(=O)c5c(O)cc(S(=O)(=O)O)cc5C=C4S(=O)(=O)O)cc3OCCO)c(S(=O)(=O)O)c2)c(C)c(C(N)=O)c1=O	-39.7566	0	-1.0624	1.0624	TN	43.2935	No
+	129-67-9	O=C(O)C1C2CCC(O2)C1C(=O)O	-6.4928	1	0.3152	0.6848	FN	2.053	YES
#	68955-20-4	CCCCCCCCCCCCCCCCCOS(=O)(=O)O	-10.7931	0	0.1371	-0.1371	TN	3.0527	YES
*	64-00-6	CNC(=O)Oc1cccc(C(C)C)c1	-2.0914	1	0.4975	0.5025	FN	0.0342	YES
*	6381-77-7	O=C(CO)C1=C(O)C(O)C(O)O1	-3.1729	0	0.4527	-0.4527	TN	0.0442	YES
+	5234-68-4	CC1=C(C(=O)Nc2ccccc2)SCCO1	-0.1963	1	0.576	0.424	TP	1.0734	YES
#	6406-56-0	O=C1C=Cc2ccccc2/C1=N/Nc1ccc(N=Nc2ccc(S(=O)(=O)O)cc2)cc1	-16.0491	0	-0.0805	0.0805	TN	16.1375	No
+	2238-07-05	C(OCC1CO1)C1CO1	2.39	1	0.6831	0.3169	TP	1.0369	YES
#	411-070-0	Cc1ccc(NC(=O)Nc2ccc(C)c(NC(=O)Nc3ccc(C)cc3)c2)cc1	-23.0355	0	-0.3699	0.3699	TN	4.1139	YES
#	51-75-2	CN(CCCl)CCCl	5.252	1	0.8017	0.1983	TP	3.021	YES
-	682-11-1	C=CCOCC(CC)(CO)CO	-5.5442	0	0.3545	-0.3545	TN	0.0256	YES
*	2633-54-7	CCOP(=S)(OC)Oc1cc(Cl)c(Cl)cc1Cl	8.5339	1	0.9376	0.0624	TP	0.1078	YES
#	11059-65-7	CCCC(C)C(CCC)C(C)Cc1ccc(OP(=S)(S)Oc2ccc(CC(C)C(CCC)C(C)CCC)cc2)cc1	-6.899	0	0.2984	-0.2984	TN	2.1476	YES
*	8001-50-1	C=C1C(C)(C)C2(Cl)C(Cl)C1(Cl)C(Cl)(Cl)C2(Cl)Cl	-1.052	1	0.5406	0.4594	TP	3.0847	YES
#	NoCAS	CON(C)C(=O)Nc1ccc(Cl)cc1	-9.1954	0	0.2033	-0.2033	TN	2.0458	YES
-	60-34-4	CNN	1.456	1	0.6444	0.3556	TP	2.0018	YES
+	5080-22-8	CC(C)NO	-0.719	0	0.5544	-0.5544	FP	1.0093	YES
*	120-83-2	Oc1ccc(Cl)cc1Cl	-3.718	1	0.4302	0.5698	FN	0.0242	YES
#	1703-58-8	O=C(O)CC(C(=O)O)C(CC(=O)O)C(=O)O	-14.274	0	-0.007	0.007	TN	0.0458	YES
-	78-59-1	CC1=CC(=O)CC(C)(C)C1	-3.7972	1	0.4269	0.5731	FN	0.0313	YES
+	70193-21-4	CCCCOC(NC(=O)c1ccccc1O)C(Cl)(Cl)Cl	-1.5082	0	0.5217	-0.5217	FP	0.062	YES
#	25311-71-1	CCOP(S)(=NC(C)C)Oc1ccccc1C(=O)OC(C)C	2.7005	1	0.696	0.304	TP	3.0971	YES
+	89-32-7	O=c1oc(=O)c2cc3c(=O)oc(=O)c3cc12	-11.377	0	0.113	-0.113	TN	17.0562	No
#	13356-08-6	CC(C)(C[Sn](CC(C)(C)c1ccccc1)(CC(C)(C)c1ccccc1)O[Sn](CC(C)(C)c1ccccc1)(CC(C)(C)c1ccccc1)CC(C)(C)c1ccccc1)c1ccccc1	11.3427	1	1.0539	-0.0539	TP	2.1394	YES
-	88-12-0	C=CN1CCCC1=O	-4.5999	0	0.3936	-0.3936	TN	2.0195	YES
+	7526-26-3	CP(=O)(Oc1ccccc1)Oc1ccccc1	-0.7444	1	0.5533	0.4467	TP	2.0623	YES
-	2464-37-1	O=C(O)C1(O)c2ccccc2-c2ccc(Cl)cc21	0.1167	0	0.589	-0.589	FP	4.0564	YES
*	25201-35-8	CC(=O)c1c(Cl)c(Cl)c(Cl)c(Cl)c1Cl	-1.4183	1	0.5254	0.4746	TP	0.0536	YES
#	593-45-3	CCCCCCCCCCCCCCCCCC	-5.4606	0	0.358	-0.358	TN	0.0196	YES
-	79-06-1	C=CC(N)=O	-1.7033	1	0.5136	0.4864	TP	1.0136	YES
-	110553-27-0	CCCCCCCCSCc1cc(C)c(O)c(CSCCCCCCCC)c1	-8.0169	0	0.2521	-0.2521	TN	1.0647	YES
*	137-42-8	CNC(=S)S	3.2356	1	0.7181	0.2819	TP	1.0345	YES
-	6600-31-3	C1=CCC(C2OCC3(CO2)COC(C2CC=CCC2)OC3)CC1	-10.7141	0	0.1404	-0.1404	TN	13.0813	No
+	107-49-3	CCOP(=O)(OCC)OP(=O)(OCC)OCC	7.0978	1	0.8781	0.1219	TP	1.1044	YES
#	18765-38-3	CCCCOCCO[Si](OCCOCCCC)(OCCOCCCC)OCCOCCCC	-21.6633	0	-0.3131	0.3131	TN	0.0716	YES
*	3244-90-4	CCCOP(=S)(OCCC)OP(=S)(OCCC)OCCC	15.9801	1	1.246	-0.246	TP	1.1476	YES
+	57-88-5	CC(C)CCCC(C)C1CCC2C3CC=C4CC(O)CCC4(C)C3CCC12C	-4.3839	0	0.4026	-0.4026	TN	15.0699	No
*	NoCAS	CC(C)(C)c1cc([N+](=O)[O-])cc([N+](=O)[O-])c1O	2.2203	1	0.6761	0.3239	TP	0.0715	YES
#	87-90-1	O=c1n(Cl)c(=O)n(Cl)c(=O)n1Cl	-21.5799	0	-0.3096	0.3096	TN	11.0576	No
#	2032-59-9	CNC(=O)Oc1ccc(N(C)C)c(C)c1	-5.527	1	0.3552	0.6448	FN	0.0441	YES
-	1758-73-2	N=C(N)S(=O)O	-2.0394	0	0.4997	-0.4997	TN	1.0394	YES
*	95-16-9	c1ccc2scnc2c1	3.2626	1	0.7193	0.2807	TP	7.0148	No
-	11070-44-3	CC12CCCC=C1C(=O)OC2=O	-5.3078	0	0.3643	-0.3643	TN	5.0431	YES
*	2310-17-0	CCOP(=S)(OCC)SCn1c(=O)oc2cc(Cl)ccc21	15.5906	1	1.2298	-0.2298	TP	8.1217	No
-	1465004-85-6	CCC1(O)CCCC1CCC(C)C	-7.119	0	0.2893	-0.2893	TN	0.0263	YES
-	2897-46-3	CCCCCC[Sn](CCCCCC)(CCCCCC)CC(=O)O	1.474	1	0.6452	0.3548	TP	0.0398	YES
+	873-94-9	CC1CC(=O)CC(C)(C)C1	-3.3377	0	0.4459	-0.4459	TN	0.0267	YES
#	297-97-2	CCOP(=S)(OCC)Oc1cnccn1	12.0143	1	1.0817	-0.0817	TP	0.0948	YES
+	111-41-1	NCCNCCO	1.9153	0	0.6635	-0.6635	FP	0.0138	YES
#	25899-50-7	CCC=CC#N	2.2732	1	0.6783	0.3217	TP	0.0169	YES
#	72361-35-4	CC(C)CCCCCCCCCCOC(=O)c1ccc(C(=O)OCCCCCCCCCCC(C)C)c(C(=O)OCCCCCCCCCCC(C)C)c1	-22.7067	0	-0.3563	0.3563	TN	0.0972	YES
+	114-26-1	CNC(=O)Oc1ccccc1OC(C)C	3.2582	1	0.7191	0.2809	TP	0.0398	YES
-	77-62-3	Cc1cc(Cc2cc(C)cc(C3(C)CCCCC3)c2O)c(O)c(C2(C)CCCCC2)c1	-7.1712	0	0.2871	-0.2871	TN	12.085	No
-	14255-88-0	O=C(Oc1ccccc1)n1c(C(F)(F)F)nc2cc(Cl)c(Cl)cc21	0.0634	1	0.5868	0.4132	TP	4.0997	YES
#	55290-62-5	CCCCC(CC)CNS(=O)(=O)c1ccc(N/N=C2/C(=O)N(CCCC)C(=O)C(C#N)=C2C)cc1	-14.7377	0	-0.0262	0.0262	TN	18.1227	No
+	108-95-2	Oc1ccccc1	-3.5115	1	0.4387	0.5613	FN	0.0115	YES
+	107-85-7	CC(C)CCN	-0.0592	0	0.5817	-0.5817	FP	0.0074	YES
-	106-44-5	Cc1ccc(O)cc1	-2.2157	1	0.4924	0.5076	FN	0.0163	YES
*	2726-73-0	CCCCCCC(O)CCCCCCCCCCCO	-9.0857	0	0.2079	-0.2079	TN	0.0251	YES
-	60029-23-4	O=CNC(N1CCOCC1)C(Cl)(Cl)Cl	-2.2789	1	0.4898	0.5102	FN	2.0499	YES
#	127-51-5	CC(=O)/C(C)=C/C1C(C)=CCCC1(C)C	-5.2461	0	0.3669	-0.3669	TN	12.0398	No
#	28616-48-0	CCOP(=O)(OP(=O)(OCC)N(C)C)N(C)C	10.0366	1	0.9998	0.0002	TP	1.1081	YES
#	474-870-9	NC(=O)Nc1cc(Nc2nc(Cl)nc(Nc3ccc(S(=O)(=O)CCOS(=O)(=O)O)cc3)n2)ccc1N=Nc1cc2c(S(=O)(=O)O)cc(S(=O)(=O)O)cc2cc1S(=O)(=O)O	-14.5437	0	-0.0182	0.0182	TN	21.3429	No
#	87-86-5	Oc1c(Cl)c(Cl)c(Cl)c(Cl)c1Cl	-2.6782	1	0.4732	0.5268	FN	0.0481	YES
+	2867-47-2	C=C(C)C(=O)OCCN(C)C	2.3413	0	0.6811	-0.6811	FP	0.0289	YES
+	877397-65-4	CC(O)c1c(Cl)ccc(F)c1Cl	-1.5245	1	0.521	0.479	TP	0.0433	YES
+	111-17-1	O=C(O)CCSCCC(=O)O	-6.1145	0	0.3309	-0.3309	TN	0.0363	YES
*	2674-91-1	CCS(=O)CC(C)SP(=O)(OC)OC	5.8802	1	0.8277	0.1723	TP	3.0772	YES
-	111-81-9	C=CCCCCCCCCC(=O)OC	-4.6039	0	0.3935	-0.3935	TN	0.0256	YES
*	21923-23-9	CCOP(=S)(OCC)Oc1cc(Cl)c(SC)cc1Cl	3.672	1	0.7362	0.2638	TP	0.1195	YES
#	13074-65-2	CCCCCCC1CCCC1=O	-10.6656	0	0.1424	-0.1424	TN	1.0218	YES
+	13360-57-1	CN(C)S(=O)(=O)Cl	-2.2911	1	0.4893	0.5107	FN	1.0498	YES
-	149-30-4	S=c1[nH]c2ccccc2s1	-7.1784	0	0.2868	-0.2868	TN	9.0211	No
*	100-47-0	N#Cc1ccccc1	3.2386	1	0.7183	0.2817	TP	1.0187	YES
*	36756-79-3	CCC(C)N(C(=O)SCc1ccccc1)C(C)CC	-10.8479	0	0.1349	-0.1349	TN	1.0468	YES
*	299-84-3	COP(=S)(OC)Oc1cc(Cl)c(Cl)cc1Cl	8.9149	1	0.9534	0.0466	TP	0.1061	YES
*	28472-97-1	CC(C)CCCCCCCOC(=O)CCCCCCCC(=O)OCCCCCCCC(C)C	-14.3834	0	-0.0116	0.0116	TN	0.0554	YES
+	52-85-7	COP(=S)(OC)Oc1ccc(S(=O)(=O)N(C)C)cc1	3.7481	1	0.7394	0.2606	TP	0.1389	YES
*	36322-90-4	CN1C(C(=O)Nc2ccccn2)=C(O)c2ccccc2S1(=O)=O	5.4751	0	0.8109	-0.8109	FP	9.0828	No
*	38524-82-2	CCCSP(=O)(OCC)Oc1c(Cl)cc(Cl)cc1Cl	10.1977	1	1.0065	-0.0065	TP	3.0797	YES
*	149-44-0	O=S(O)CO	-12.6839	0	0.0588	-0.0588	TN	1.0239	YES
#	58-89-9	ClC1C(Cl)C(Cl)C(Cl)C(Cl)C1Cl	-2.1403	1	0.4955	0.5045	FN	2.0514	YES
-	578-58-5	COc1ccccc1C	-9.1521	0	0.2051	-0.2051	TN	0.0173	YES
+	52112-09-1	CCCC[Sn](CCCC)(OC(=O)C(F)(F)F)OC(=O)C(F)(F)F	7.497	1	0.8946	0.1054	TP	1.1071	YES
*	25811-35-2	CCCCCCC(=O)OCC(COC(=O)CCCCCC)(COC(=O)CCCCCC)COC(=O)CCCCCC	-22.7146	0	-0.3566	0.3566	TN	0.0839	YES
+	4342-36-3	CCCC[Sn](CCCC)(CCCC)OC(=O)c1ccccc1	6.0257	1	0.8337	0.1663	TP	0.0433	YES
#	26523-78-4	CCCCCCCCCc1ccc(OP(Oc2ccc(CCCCCCCCC)cc2)Oc2ccc(CCCCCCCCC)cc2)cc1	-17.313	0	-0.1329	0.1329	TN	4.1209	YES
-	83-79-4	C=C(C)C1Cc2c(ccc3c2OC2COc4cc(OC)c(OC)cc4C2C3=O)O1	2.9241	1	0.7052	0.2948	TP	21.0935	No
#	4724-48-5	CCCCCCCCP(=O)(O)O	-2.846	0	0.4663	-0.4663	TN	3.0408	YES
+	112-56-1	CCCCOCCOCCSC#N	-0.6416	1	0.5576	0.4424	TP	1.0363	YES
+	7365-45-9	O=S(=O)(O)CCN1CCN(CCO)CC1	-10.3151	0	0.1569	-0.1569	TN	1.0669	YES
-	82-66-6	O=C1C(=C(O)C(c2ccccc2)c2ccccc2)C(=O)c2ccccc21	-4.7235	1	0.3885	0.6115	FN	1.0833	YES
#	80693-00-1	Cc1cc(C(C)(C)C)c(OP2OCC3(CO2)COP(Oc2c(C(C)(C)C)cc(C)cc2C(C)(C)C)OC3)c(C(C)(C)C)c1	-0.5724	0	0.5604	-0.5604	FP	17.149	No
#	13593-03-8	CCOP(=S)(OCC)Oc1cnc2ccccc2n1	17.1324	1	1.2937	-0.2937	TP	4.1	YES
-	100-07-2	COc1ccc(C(=O)Cl)cc1	-13.3854	0	0.0298	-0.0298	TN	1.0288	YES
+	15520-10-2	CC(CN)CCCN	-0.776	1	0.552	0.448	TP	0.0134	YES
*	36431-22-8	CCN(CC)c1ccc2c(c1)Oc1cc(C)c(Nc3ccc(C)cc3C)cc1C21OC(=O)c2ccccc21	-7.0501	0	0.2922	-0.2922	TN	5.1255	YES
+	79-08-3	O=C(O)CBr	-7.6582	1	0.267	0.733	FN	2.0092	YES
+	6218-29-7	CC12CCC3=C4CCC(=O)C=C4CCC3C1CCC2O	-13.0647	0	0.0431	-0.0431	TN	18.062	No
*	85712-07-8	Oc1c(Cl)c(Cl)cc(Cl)c1Cl	-1.341	1	0.5286	0.4714	TP	0.0391	YES
+	35400-43-2	CCCSP(=S)(OCC)Oc1ccc(SC)cc1	9.9464	0	0.9961	-0.9961	FP	3.0981	YES
#	90035-08-8	O=c1oc2ccccc2c(O)c1C1CC(c2ccc(OCc3ccc(C(F)(F)F)cc3)cc2)Cc2ccccc21	9.9574	1	0.9965	0.0035	TP	16.1322	No
*	17741-63-8	CCOc1cc2c(cc1NC(=O)c1ccccc1)Oc1c(NC(C)=O)c3c(c(NC(C)=O)c1=N2)Oc1cc(NC(=O)c2ccccc2)c(OCC)cc1N=3	-14.0483	0	0.0023	-0.0023	TN	11.1836	No
*	150-50-5	CCCCSP(SCCCC)SCCCC	9.5209	1	0.9785	0.0215	TP	4.0594	YES
*	3738-00-9	CC1(C)CCCC2(C)C1CCC1(C)OCCC12	-11.3336	0	0.1148	-0.1148	TN	1.0545	YES
-	2595-54-2	CCOC(=O)N(C)C(=O)CSP(=S)(OCC)OCC	6.742	1	0.8634	0.1366	TP	3.0963	YES
-	46830-22-2	C=CC(=O)OCC[N+](C)(C)Cc1ccccc1	-1.5666	0	0.5193	-0.5193	FP	1.0391	YES
#	5827-05-04	CCS(=O)CSP(=S)(OC(C)C)OC(C)C	13.0715	1	1.1255	-0.1255	TP	3.0953	YES
-	119-12-0	CCOP(=S)(OCC)Oc1ccc(=O)n(-c2ccccc2)n1	0.1211	0	0.5892	-0.5892	FP	7.1262	No
*	6923-22-4	CNC(=O)C=C(C)OP(=O)(OC)OC	8.9866	1	0.9563	0.0437	TP	1.0682	YES
#	3699-54-5	O=C1NCCN1CCO	-11.1824	0	0.121	-0.121	TN	0.0253	YES
-	88-29-9	CCc1cc2c(cc1C(C)=O)C(C)(C)CCC2(C)C	1.3801	1	0.6413	0.3587	TP	1.0557	YES
+	36483-57-5	OCC(CBr)(CBr)CBr	-15.7486	0	-0.0681	0.0681	TN	10.0192	No
#	497-56-3	Cc1c(O)cc([N+](=O)[O-])cc1[N+](=O)[O-]	0.5712	1	0.6078	0.3922	TP	1.0545	YES
*	574-93-6	c1ccc2c(c1)-c1nc-2nc2[nH]c(nc3nc([nH]c4nc(n1)-c1ccccc1-4)-c1ccccc1-3)c1ccccc21	27.5559	0	1.7254	-1.7254	FP	33.1144	No
-	105-67-9	Cc1ccc(O)c(C)c1	-4.0546	1	0.4162	0.5838	FN	0.0192	YES
*	15793-73-4	Cc1ccc(-n2[nH]c(C)c(/N=N/c3ccc(-c4ccc(/N=N/c5c(C)[nH]n(-c6ccc(C)cc6)c5=O)c(Cl)c4)cc3Cl)c2=O)cc1	-16.6016	0	-0.1034	0.1034	TN	53.119	No
*	107-59-5	CC(C)(C)OC(=O)CCl	1.2346	1	0.6353	0.3647	TP	1.0268	YES
#	151-21-3	CCCCCCCCCCCCOS(=O)(=O)O	-9.1508	0	0.2052	-0.2052	TN	3.0468	YES
#	944-22-9	CCOP(=S)(CC)Sc1ccccc1	18.0736	1	1.3327	-0.3327	TP	3.0838	YES
-	102-09-0	O=C(Oc1ccccc1)Oc1ccccc1	-4.494	0	0.398	-0.398	TN	0.0388	YES
#	4824-78-6	CCOP(=S)(OCC)Oc1cc(Cl)c(Br)cc1Cl	6.7977	1	0.8657	0.1343	TP	3.1102	YES
+	13472-08-7	CCC(C)(C#N)N=NC(C)(C#N)CC	-9.0703	0	0.2085	-0.2085	TN	3.0646	YES
*	NoCAS	CCOP(=O)(SC(C)CC)SC(C)CC	4.1969	1	0.758	0.242	TP	0.0849	YES
-	41096-46-2	CCOC(=O)C=C(C)C=CCC(C)CCCC(C)C	1.0964	0	0.6295	-0.6295	FP	0.0354	YES
#	56-38-2	CCOP(=S)(OCC)Oc1ccc([N+](=O)[O-])cc1	8.4807	1	0.9354	0.0646	TP	0.1129	YES
*	18085-02-4	C=CC(COC(C)=O)OC(C)=O	-6.0092	0	0.3353	-0.3353	TN	0.032	YES
+	35037-73-1	O=C=Nc1ccc(OC(F)(F)F)cc1	-0.4071	1	0.5673	0.4327	TP	2.0675	YES
+	36635-56-0	Cc1ccc(S(=O)(=O)CNC=O)cc1	-2.7814	0	0.4689	-0.4689	TN	1.0643	YES
-	8065-36-9	CCCC(C)c1cccc(OC(=O)NC)c1	-7.2319	1	0.2846	0.7154	FN	0.0365	YES
#	121158-58-5	CCC(C)C(C)C(C)CCc1ccc(O)cc1	-2.9729	0	0.461	-0.461	TN	1.0283	YES
#	2782-70-9	COP(=S)(OC)SCc1ccc(SP(=S)(OC)OC)cc1	22.7976	1	1.5283	-0.5283	TP	4.1663	YES
+	101-54-2	Nc1ccc(Nc2ccccc2)cc1	-3.6305	0	0.4338	-0.4338	TN	0.0499	YES
*	2088-72-4	CCOC(=O)CSP(=O)(OC)OC	5.9773	1	0.8317	0.1683	TP	3.0573	YES
#	42399-49-5	COc1ccc(C2Sc3ccccc3NC(=O)C2O)cc1	-10.5023	0	0.1492	-0.1492	TN	10.0576	No
-	70356-09-1	COc1ccc(C(=O)C=C(O)c2ccc(C(C)(C)C)cc2)cc1	-7.9618	1	0.2544	0.7456	FN	0.0648	YES
-	2691-41-0	O=[N+]([O-])N1CN([N+](=O)[O-])CN([N+](=O)[O-])CN([N+](=O)[O-])C1	-11.8174	0	0.0947	-0.0947	TN	6.1041	YES
+	471-01-2	CC1=CC(C)(C)CC(=O)C1	-3.7972	1	0.4269	0.5731	FN	0.0313	YES
-	93762-80-2	CCCCC=CCCC=CCCCCCC	-2.0317	0	0.5	-0.5	TN	0.0221	YES
+	99-88-7	CC(C)c1ccc(N)cc1	-5.754	1	0.3458	0.6542	FN	0.0237	YES
#	18299-85-9	C=CC(=O)OCCCCCCCCCCCCCCCCCCCCCC	-8.9264	0	0.2144	-0.2144	TN	0.0415	YES
*	297-78-9	ClC1=C(Cl)C2(Cl)C3C(Cl)OC(Cl)C3C1(Cl)C2(Cl)Cl	11.7893	1	1.0724	-0.0724	TP	9.098	No
*	41611-76-1	CCc1cccc(C)c1Nc1ccc(Nc2c(C)cccc2CC)c2c1C(=O)c1ccccc1C2=O	-9.5368	0	0.1892	-0.1892	TN	7.1017	No
#	3621-82-7	Clc1ccc2nc(Cl)oc2c1	16.4831	1	1.2668	-0.2668	TP	10.0237	No
+	2495-39-8	C=CCS(=O)(=O)O	-5.1823	0	0.3695	-0.3695	TN	0.0437	YES
#	112965-21-6	C=C1C(=CC=C2CCCC3(C)C2CCC3C(C)C=CC(O)C2CC2)CC(O)CC1O	3.7903	1	0.7411	0.2589	TP	7.1053	No
#	59231-34-4	CCCCCCCCC=CCCCCCCCC(=O)OCCCCCCCC(C)C	-9.0878	0	0.2078	-0.2078	TN	0.0461	YES
+	2487-01-06	CC(=O)Oc1c(C(C)(C)C)cc([N+](=O)[O-])c(C)c1[N+](=O)[O-]	-4.0508	1	0.4164	0.5836	FN	1.077	YES
*	NoCAS	CCCC(=NOCC(C)Oc1ccc(Cl)cc1)C1C(=O)CC(C2CCCSC2)CC1=O	-8.381	0	0.237	-0.237	TN	3.1082	YES
#	101-27-9	O=C(Nc1cccc(Cl)c1)OCC#CCCl	1.6349	1	0.6518	0.3482	TP	2.0539	YES
-	104-88-1	O=Cc1ccc(Cl)cc1	-3.255	0	0.4493	-0.4493	TN	0.0231	YES
*	93-71-0	C=CCN(CC=C)C(=O)CCl	5.4649	1	0.8105	0.1895	TP	1.0304	YES
-	55302-96-0	Cc1ccc(NCCO)cc1O	1.0989	0	0.6297	-0.6297	FP	0.0318	YES
#	950-37-8	COc1nn(CSP(=S)(OC)OC)c(=O)s1	-0.9687	1	0.544	0.456	TP	13.0885	No
-	12237-62-6	O=C1c2ccccc2C(=O)c2c(Nc3ccccc3)ccc(O)c21	-12.1562	0	0.0807	-0.0807	TN	7.0793	No
+	15667-63-7	C=CC(C#N)OC(C)=O	-4.1528	1	0.4121	0.5879	FN	0.0359	YES
-	120-82-1	Clc1ccc(Cl)c(Cl)c1	0.3071	0	0.5969	-0.5969	FP	2.0246	YES
-	27610-48-6	c1cc(OCC2CO2)c2ccc(OCC3CO3)cc2c1	0.7295	1	0.6144	0.3856	TP	11.0635	No
+	994-05-8	CCC(C)(C)OC	-0.1507	0	0.5779	-0.5779	FP	0.0139	YES
*	10311-84-9	CCOP(=S)(OCC)SC(CCl)N1C(=O)c2ccccc2C1=O	8.6929	1	0.9442	0.0558	TP	5.1356	YES
+	108-65-6	COCC(C)OC(C)=O	-4.6036	0	0.3935	-0.3935	TN	0.0194	YES
*	3309-87-3	COP(=O)(OC)Sc1ccc(Cl)cc1	13.7078	1	1.1519	-0.1519	TP	3.0769	YES
*	870-08-6	CCCCCCCC[Sn](=O)CCCCCCCC	5.4545	0	0.81	-0.81	FP	0.0287	YES
-	4242-33-5	O=C(OCCF)C(c1ccccc1)c1ccccc1	0.6893	1	0.6127	0.3873	TP	3.0383	YES
#	284461-73-0	CNC(=O)c1cc(Oc2ccc(NC(=O)Nc3ccc(Cl)c(C(F)(F)F)c3)cc2)ccn1	-14.3652	0	-0.0108	0.0108	TN	5.1472	YES
#	75-86-5	CC(C)(O)C#N	1.7826	1	0.658	0.342	TP	0.0238	YES
+	92-84-2	c1ccc2c(c1)Nc1ccccc1S2	-0.0044	0	0.584	-0.584	FP	5.0373	YES
*	10175-31-2	CN(C)Cc1ccccc1Cl	1.512	1	0.6468	0.3532	TP	1.0222	YES
+	13014-18-1	Clc1ccc(C(Cl)(Cl)Cl)c(Cl)c1	0.7804	0	0.6165	-0.6165	FP	2.0413	YES
-	21725-46-2	CCNc1nc(Cl)nc(NC(C)(C)C#N)n1	-0.7374	1	0.5536	0.4464	TP	3.0688	YES
*	85785-20-2	CCN(C(=O)SCc1ccccc1)C(C)C(C)C	-8.5089	0	0.2317	-0.2317	TN	1.0469	YES
-	124-09-4	NCCCCCCN	0.7278	1	0.6143	0.3857	TP	0.0112	YES
+	68-12-2	CN(C)C=O	0.5232	0	0.6058	-0.6058	FP	0.0106	YES
-	108-16-7	CC(O)CN(C)C	-2.3355	1	0.4874	0.5126	FN	0.0136	YES
-	112-05-0	CCCCCCCCC(=O)O	-5.9082	0	0.3394	-0.3394	TN	0.0185	YES
-	107-13-1	C=CC#N	2.2313	1	0.6765	0.3235	TP	0.0142	YES
*	40306-75-0	CC(=O)Nc1cc(S(=O)(=O)O)cc(N)c1O	-13.7775	0	0.0135	-0.0135	TN	0.0917	YES
+	10265-92-6	COP(N)(=O)SC	-3.3505	1	0.4454	0.5546	FN	2.0507	YES
+	66068-84-6	CC1C2CC(CC2C2CCC(O)CC2)C1(C)C	-6.8148	0	0.3019	-0.3019	TN	1.0693	YES
+	151-56-4	C1CN1	0.3886	1	0.6002	0.3998	TP	1.0062	YES
-	27206-35-5	O=S(=O)(O)CCCSSCCCS(=O)(=O)O	-15.954	0	-0.0766	0.0766	TN	4.0986	YES
+	2961-62-8	N#Cc1cc(I)c(O)c(I)c1	3.0468	1	0.7103	0.2897	TP	13.0277	No
#	2031-67-6	CCO[Si](C)(OCC)OCC	-6.1157	0	0.3309	-0.3309	TN	0.0322	YES
*	572-48-5	CCOP(=S)(OCC)Oc1ccc2c3c(c(=O)oc2c1)CCCC3	11.8831	1	1.0763	-0.0763	TP	9.123	No
#	15471-17-7	O=S(=O)(O)CCC[n+]1ccccc1	-11.8436	0	0.0936	-0.0936	TN	2.0523	YES
-	56717-11-4	C=CC[N+]1(CCC(C)CCCC(C)C)CCCCC1	-8.0799	1	0.2495	0.7505	FN	0.0336	YES
-	3279-46-7	C#CCOc1ccccc1OC(=O)NC	1.8459	0	0.6606	-0.6606	FP	1.0454	YES
*	144-41-2	COP(=S)(OC)SCC(=O)N1CCOCC1	4.0104	1	0.7502	0.2498	TP	1.1161	YES
*	9050-36-6	O=CC(O)C(O)C(O)C(O)CO	-11.0972	0	0.1245	-0.1245	TN	0.0259	YES
-	761-65-9	CCCCN(C=O)CCCC	-1.6871	1	0.5143	0.4857	TP	0.0194	YES
-	106-65-0	COC(=O)CCC(=O)OC	-6.8571	0	0.3001	-0.3001	TN	0.0262	YES
+	25376-45-8	Cc1cc(N)ccc1N	4.0581	1	0.7522	0.2478	TP	1.0241	YES
+	53651-69-7	CCCOC(=O)C(C)O	-5.2365	0	0.3673	-0.3673	TN	0.0193	YES
#	62-73-7	COP(=O)(OC)OC=C(Cl)Cl	12.4554	1	1.1	-0.1	TP	1.0672	YES
-	51772-35-1	CC(C)(C)CC(C)(C)N(c1ccccc1)c1cccc2ccccc12	-5.1401	0	0.3713	-0.3713	TN	1.0575	YES
#	75-47-8	IC(I)I	4.0191	1	0.7506	0.2494	TP	11.0007	No
*	629-50-5	CCCCCCCCCCCCC	-3.8184	0	0.426	-0.426	TN	0.0137	YES
+	41083-11-8	c1ncn([Sn](C2CCCCC2)(C2CCCCC2)C2CCCCC2)n1	4.414	1	0.7669	0.2331	TP	4.1086	YES
+	5394-63-8	CC1=CC(=O)OC(C)(C)O1	-3.4747	0	0.4402	-0.4402	TN	0.0416	YES
#	640-15-3	CCSCCSP(=S)(OC)OC	17.4553	1	1.3071	-0.3071	TP	3.0827	YES
+	28188-41-2	N#Cc1cccc(CBr)c1	-1.7283	0	0.5126	-0.5126	FP	5.0249	YES
+	76578-14-8	CCOC(=O)C(C)Oc1ccc(Oc2cnc3cc(Cl)ccc3n2)cc1	-1.7588	1	0.5113	0.4887	TP	7.0832	No
*	68971-49-3	O=S(=O)(O)c1ccc(S(=O)(=O)O)c(Nc2nc(Nc3ccc(C=Cc4ccc(Nc5nc(Nc6cc(S(=O)(=O)O)ccc6S(=O)(=O)O)nc(N(CCO)CCO)n5)cc4S(=O)(=O)O)c(S(=O)(=O)O)c3)nc(N(CCO)CCO)n2)c1	-36.7032	0	-0.9359	0.9359	TN	26.4262	No
#	56-18-8	NCCCNCCCN	4.1517	1	0.7561	0.2439	TP	0.0165	YES
#	66085-00-5	CC(C)CCCCCCCCCCCCCCC(=O)OC(CO)CO	-9.2215	0	0.2022	-0.2022	TN	0.0428	YES
#	2463-84-5	COP(=S)(OC)Oc1ccc([N+](=O)[O-])cc1Cl	9.3788	1	0.9726	0.0274	TP	0.1152	YES
-	13473-26-2	O=C1OC2(c3cc(Br)c(O)c(Br)c3Oc3c2cc(Br)c(O)c3Br)c2c(Cl)c(Cl)c(Cl)c(Cl)c21	-13.1782	0	0.0384	-0.0384	TN	23.1483	No
#	953-17-3	COP(=S)(OC)SCSc1ccc(Cl)cc1	20.3716	1	1.4278	-0.4278	TP	4.1054	YES
*	3741-80-8	CC(C)(C)N(Sc1nc2ccccc2s1)Sc1nc2ccccc2s1	15.0374	0	1.2069	-1.2069	FP	21.0595	No
-	3811-49-2	COP1(=S)OCc2ccccc2O1	3.9947	1	0.7496	0.2504	TP	8.0623	No
#	34455-29-3	C[N+](C)(CCCNS(=O)(=O)CCC(F)(F)C(F)(F)C(F)(F)C(F)(F)C(F)(F)C(F)(F)F)CC(=O)O	-27.9355	0	-0.5728	0.5728	TN	3.2135	YES
#	88-85-7	CCC(C)c1cc([N+](=O)[O-])cc([N+](=O)[O-])c1O	1.3524	1	0.6401	0.3599	TP	0.0674	YES
+	103-11-7	C=CC(=O)OCC(CC)CCCC	-5.2937	0	0.3649	-0.3649	TN	0.0245	YES
#	NoCAS	CC1(C)C(C=C(Br)Br)C1C(=O)OC(C#N)c1cccc(Oc2ccccc2)c1	-0.738	1	0.5536	0.4464	TP	5.111	YES
*	1238449-42-7	CCCCCC(CCC)COC(=O)OCC(CCC)CCCCC	-11.5568	0	0.1055	-0.1055	TN	0.0383	YES
#	1776-83-6	CCOP(=S)(Oc1cccc2cccnc12)c1ccccc1	9.0621	1	0.9594	0.0406	TP	2.1081	YES
-	3625-82-9	CCC12CCC3c4ccc(OC)cc4CCC3C1CCC2O	-6.7772	0	0.3035	-0.3035	TN	16.0639	No
-	106-93-4	BrCCBr	-3.822	1	0.4258	0.5742	FN	4.003	YES
-	115-70-8	CCC(N)(CO)CO	-5.2227	0	0.3678	-0.3678	TN	1.0192	YES
-	62-53-3	Nc1ccccc1	-2.2012	1	0.493	0.507	FN	0.0124	YES
*	119302-24-8	CC(=O)OC1C(N2CCCC2)CC2C3CCC4CC(O)C(N5CCOCC5)CC4(C)C3CCC21C	-13.807	0	0.0123	-0.0123	TN	24.1077	No
-	627-70-3	CC(C)=NN=C(C)C	-2.8731	1	0.4651	0.5349	FN	4.0207	YES
-	328-84-7	FC(F)(F)c1ccc(Cl)c(Cl)c1	2.2344	0	0.6767	-0.6767	FP	2.0534	YES
*	115-26-4	CN(C)P(=O)(F)N(C)C	4.9906	1	0.7908	0.2092	TP	3.0516	YES
#	NoCAS	CCS(=O)(=O)c1nc2ccccn2c1S(=O)(=O)NC(=O)Nc1nc(OC)cc(OC)n1	-10.6152	0	0.1445	-0.1445	TN	9.1486	No
*	154279-60-4	CCC(C)NC1CCC(CC2CCC(NC(C)CC)CC2)CC1	-6.5804	1	0.3116	0.6884	FN	1.0609	YES
#	760-67-8	CCCCC(CC)C(=O)Cl	-8.7344	0	0.2224	-0.2224	TN	1.0169	YES
#	107-15-3	NCCN	2.0416	1	0.6687	0.3313	TP	0.0064	YES
*	34036-80-1	CCC(C)=NO[Si](ON=C(C)CC)(ON=C(C)CC)c1ccccc1	-3.0252	0	0.4589	-0.4589	TN	4.0899	YES
*	299-85-4	COP(S)(=NC(C)C)Oc1ccc(Cl)cc1Cl	5.4643	1	0.8104	0.1896	TP	3.0876	YES
#	127519-17-9	CCC(C)CCCOC(=O)CCc1cc(-n2nc3ccccc3n2)c(O)c(C(C)(C)C)c1	0.8522	0	0.6194	-0.6194	FP	16.0784	No
*	77-81-6	CCOP(=O)(C#N)N(C)C	6.0641	1	0.8353	0.1647	TP	1.0673	YES
#	75980-60-8	C=c1cc(C)cc(C)/c1=C(/O)P(=O)(c1ccccc1)c1ccccc1	0.0328	0	0.5855	-0.5855	FP	18.0737	No
+	81-81-2	CC(=O)CC(c1ccccc1)c1c(O)c2ccccc2oc1=O	1.3372	1	0.6395	0.3605	TP	6.0496	YES
*	97-39-2	Cc1ccccc1NC(=N)Nc1ccccc1C	-11.5489	0	0.1058	-0.1058	TN	3.0478	YES
*	301-12-2	CCS(=O)CCSP(=O)(OC)OC	8.1144	1	0.9202	0.0798	TP	3.0718	YES
+	56553-60-7	CC(=O)OB(OC(C)=O)OC(C)=O	-4.8494	0	0.3833	-0.3833	TN	6.0366	YES
+	108-42-9	Nc1cccc(Cl)c1	-0.6634	1	0.5567	0.4433	TP	0.0197	YES
*	102-54-5	C1=CCC=C1	-6.454	0	0.3168	-0.3168	TN	0.0168	YES
*	55-38-9	COP(=S)(OC)Oc1ccc(SC)c(C)c1	3.9029	1	0.7458	0.2542	TP	0.1068	YES
*	NoCAS	CCC(C)(C)C(=O)OC1=C(c2ccc(Cl)cc2Cl)C(=O)OC12CCCCC2	0.804	0	0.6174	-0.6174	FP	4.0997	YES
+	2314-09-02	CCCCOC(=O)C1(O)c2ccccc2-c2ccccc21	-1.5292	1	0.5208	0.4792	TP	4.0566	YES
#	106917-52-6	O=[N+]([O-])c1ccc(NS(=O)(=O)c2ccc(Cl)c(C(F)(F)F)c2)c(Cl)c1	-8.5776	0	0.2289	-0.2289	TN	3.1364	YES
*	2587-90-8	COP(=O)(OC)SCCSC	9.9252	1	0.9952	0.0048	TP	0.0827	YES
*	127-39-9	CC(C)COC(=O)CC(C(=O)OCC(C)C)S(=O)(=O)O	-8.9219	0	0.2146	-0.2146	TN	0.0809	YES
*	6610-29-3	CNC(=S)NN	1.461	1	0.6446	0.3554	TP	2.0305	YES
-	127-63-9	O=S(=O)(c1ccccc1)c1ccccc1	-6.6867	0	0.3072	-0.3072	TN	1.0554	YES
+	29173-31-7	COC(=O)N(C)C(=O)CSP(C)(=S)OC	-0.3493	1	0.5697	0.4303	TP	4.0778	YES
-	1205-17-0	CC(C=O)Cc1ccc2c(c1)OCO2	-2.5868	0	0.477	-0.477	TN	3.0368	YES
-	7292-16-2	CCCOP(=O)(OCCC)Oc1ccc(SC)cc1	-1.1779	1	0.5354	0.4646	TP	0.0895	YES
*	6295-57-4	O=C(O)CSc1nc2ccccc2s1	1.4461	0	0.644	-0.644	FP	9.0304	No
*	52-46-0	C1CN1P1(N2CC2)=NP(N2CC2)(N2CC2)=NP(N2CC2)(N2CC2)=N1	-38.0333	1	-0.991	1.991	FN	31.1436	No
#	13515-40-7	COc1ccccc1NC(=O)/C(=N/Nc1ccc(Cl)cc1[N+](=O)[O-])C(C)=O	-6.1237	0	0.3305	-0.3305	TN	15.0791	No
+	17040-19-6	CCS(=O)(=O)CCSP(=O)(OC)OC	6.4913	1	0.853	0.147	TP	3.0853	YES
*	1933-50-2	CC(=O)Nc1ccc(N=NN(C)C)cc1	-21.2618	0	-0.2964	0.2964	TN	3.0524	YES
*	1113-02-6	CNC(=O)CSP(=O)(OC)OC	10.0558	1	1.0006	-0.0006	TP	3.0563	YES
#	28249-77-6	CCN(CC)C(=O)SCc1ccc(Cl)cc1	-6.7698	0	0.3038	-0.3038	TN	1.0466	YES
+	3861-47-0	CCCCCCCC(=O)Oc1c(I)cc(C#N)cc1I	-5.3655	1	0.3619	0.6381	FN	9.0531	No
+	68505-69-1	CCS(=O)(=O)Oc1ccc2c(c1)C(C)(C)CO2	-6.9354	0	0.2969	-0.2969	TN	1.0786	YES
+	62-74-8	O=C(O)CF	1.6431	1	0.6522	0.3478	TP	2.01	YES
-	27215-95-8	CC=CCCCCCC	-1.1186	0	0.5378	-0.5378	FP	0.0114	YES
+	116-06-3	CNC(=O)ON=CC(C)(C)SC	3.8877	1	0.7451	0.2549	TP	1.0566	YES
+	74070-46-5	Nc1c([N+](=O)[O-])ccc(Oc2ccccc2)c1Cl	-3.2691	0	0.4487	-0.4487	TN	0.0728	YES
#	24934-91-6	CCOP(=S)(OCC)SCCl	15.2001	1	1.2137	-0.2137	TP	1.0928	YES
+	3923-79-3	CN1C(=O)N(C)C(O)C1O	1.7196	0	0.6554	-0.6554	FP	0.0358	YES
#	505-60-2	ClCCSCCCl	6.4724	1	0.8522	0.1478	TP	2.0282	YES
-	72-43-5	COc1ccc(C(c2ccc(OC)cc2)C(Cl)(Cl)Cl)cc1	-3.8605	0	0.4243	-0.4243	TN	0.0675	YES
+	25899-50-7	CC=CCC	0.1952	1	0.5922	0.4078	TP	0.0066	YES
+	116044-44-1	CCOC(=O)C1C2C=CC(C2)C1C(C)C	1.9695	0	0.6657	-0.6657	FP	1.0515	YES
-	1491-41-4	CCOP(=O)(OCC)ON1C(=O)c2cccc3cccc(c23)C1=O	11.4479	1	1.0583	-0.0583	TP	8.1089	No
#	34264-24-9	CCCC(=O)CNC(=O)Oc1cc(C)cc(C(C)C)c1	-9.757	0	0.18	-0.18	TN	0.0492	YES
*	824-11-3	CCC12COP(OC1)OC2	9.3112	1	0.9698	0.0302	TP	4.0559	YES
+	27371-95-5	CCCC[Sn]1(CCCC)OCCS1	5.341	0	0.8053	-0.8053	FP	2.034	YES
*	107-20-0	O=CCCl	-1.3643	1	0.5276	0.4724	TP	1.0096	YES
-	150824-47-8	CCN(Cc1ccc(Cl)nc1)/C(C[N+](=O)[O-])=N/C	3.4123	0	0.7255	-0.7255	FP	14.0573	No
#	2275-18-5	CCOP(=S)(OCC)SCC(=O)NC(C)C	5.3405	1	0.8053	0.1947	TP	0.1098	YES
#	216698-07-6	CC(=O)Oc1ccc(C(C)(C)CC(C)(C)C)cc1C1C(=O)Oc2ccc(C(C)(C)CC(C)(C)C)cc21	-11.952	0	0.0891	-0.0891	TN	2.1048	YES
-	611-06-3	O=[N+]([O-])c1ccc(Cl)cc1Cl	-0.6599	1	0.5568	0.4432	TP	0.0366	YES
*	78952-61-1	O=S(=O)(O)OCCS(=O)(=O)c1ccc(N=Nc2c(S(=O)(=O)O)cc3cc(S(=O)(=O)O)cc(Nc4nc(Cl)nc(Nc5cccc(S(=O)(=O)O)c5)n4)c3c2O)cc1	-34.9239	0	-0.8623	0.8623	TN	26.3442	No
*	107-27-7	CC[Hg]Cl	2.3991	1	0.6835	0.3165	TP	1.006	YES
#	51-03-6	CCCCOCCOCCOCc1cc2c(cc1CCC)OCO2	-14.488	0	-0.0159	0.0159	TN	3.0525	YES
+	95-48-7	Cc1ccccc1O	1.7093	1	0.6549	0.3451	TP	0.0147	YES
+	15520-05-5	CCCCCCCCN(CCO)CCO	-3.5098	0	0.4388	-0.4388	TN	0.0249	YES
+	NoCAS	Cc1ccc(N=CN(C)C=Nc2ccc(C)cc2C)c(C)c1	9.2637	1	0.9678	0.0322	TP	3.0737	YES
#	115-84-4	CCCCC(CC)(CO)CO	-3.9953	0	0.4187	-0.4187	TN	0.0199	YES
#	52756-25-9	COC(=O)C(C)N(C(=O)c1ccccc1)c1ccc(F)c(Cl)c1	-6.4922	1	0.3153	0.6847	FN	0.0767	YES
*	30989-05-0	COCCOCCOCCOB(OCCOCCOCCOC)OCCOCCOCCOC	-25.8454	0	-0.4863	0.4863	TN	5.066	YES
#	644-64-4	Cc1cc(OC(=O)N(C)C)nn1C(=O)N(C)C	-6.1033	1	0.3314	0.6686	FN	5.057	YES
+	NoCAS	CC1(C)CCC(=Cc2ccc(Cl)cc2)C1(O)Cn1cncn1	-1.4123	0	0.5256	-0.5256	FP	5.071	YES
*	115-29-7	O=S1OCC2C(CO1)C1(Cl)C(Cl)=C(Cl)C2(Cl)C1(Cl)Cl	9.0886	1	0.9605	0.0395	TP	7.0981	No
-	734-32-7	CC12CCC3C4CCC(=O)C=C4CCC3C1CCC2=O	-11.8804	0	0.0921	-0.0921	TN	17.0638	No
*	13171-21-6	CCN(CC)C(=O)C(Cl)=C(C)OP(=O)(OC)OC	3.5429	1	0.7309	0.2691	TP	2.0818	YES
-	96-91-3	Nc1cc([N+](=O)[O-])cc([N+](=O)[O-])c1O	1.6672	0	0.6532	-0.6532	FP	0.067	YES
*	57-14-7	CN(C)N	1.7248	1	0.6556	0.3444	TP	0.0084	YES
-	1717-00-6	CC(F)(Cl)Cl	0.9909	0	0.6252	-0.6252	FP	0.023	YES
*	7554-65-6	Cc1cn[nH]c1	-1.6403	1	0.5162	0.4838	TP	0.0119	YES
-	52585-16-7	CC(C)SP(=O)(O)SC(C)C	-1.2414	0	0.5327	-0.5327	FP	3.0599	YES
#	563-12-2	CCOP(=S)(OCC)SCSP(=S)(OCC)OCC	29.308	1	1.7979	-0.7979	TP	4.1515	YES
+	106-25-2	CC(C)=CCCC(C)=CCO	-6.619	0	0.31	-0.31	TN	0.0235	YES
*	298-00-0	COP(=S)(OC)Oc1ccc([N+](=O)[O-])cc1	9.6454	1	0.9836	0.0164	TP	0.1105	YES
-	624-54-4	CCCCCOC(=O)CC	-5.7654	0	0.3454	-0.3454	TN	0.0181	YES
+	52645-53-1	CC1(C)C(C=C(Cl)Cl)C1C(=O)OCc1cccc(Oc2ccccc2)c1	3.796	1	0.7414	0.2586	TP	1.0882	YES
+	17754-90-4	CCN(CC)c1ccc(C=O)c(O)c1	-4.4008	0	0.4019	-0.4019	TN	0.0317	YES
#	108-39-4	Cc1cccc(O)c1	-0.738	1	0.5536	0.4464	TP	0.0155	YES
#	81-64-1	O=C1c2ccccc2C(=O)c2c(O)ccc(O)c21	-9.1333	0	0.2059	-0.2059	TN	3.0563	YES
+	108-98-5	Sc1ccccc1	4.6274	1	0.7758	0.2242	TP	2.0104	YES
-	88-27-7	CN(C)Cc1cc(C(C)(C)C)c(O)c(C(C)(C)C)c1	-2.9534	0	0.4618	-0.4618	TN	1.047	YES
*	119-38-0	Cc1cc(OC(=O)N(C)C)n(C(C)C)n1	-0.2501	1	0.5738	0.4262	TP	4.0498	YES
-	136465-81-1	CC(C)(C)NC(=O)C1CC2CCCCC2CN1	-0.2402	0	0.5742	-0.5742	FP	1.0591	YES
*	13516-27-3	N=C(N)NCCCCCCCCNCCCCCCCCNC(=N)N	-6.7737	1	0.3036	0.6964	FN	3.0633	YES
#	143-15-7	CCCCCCCCCCCCBr	-5.2982	0	0.3647	-0.3647	TN	2.0137	YES
#	65195-55-3	CCC(C)C1OC2(C=CC1C)CC1CC(CC=C(C)C(OC3CC(OC)C(OC4CC(OC)C(O)C(C)O4)C(C)O3)C(C)C=CC=C3COC4C(O)C(C)=CC(C(=O)O1)C34O)O2	3.7453	1	0.7393	0.2607	TP	33.1728	No
+	82211-24-3	O=C(Nc1ccc(Cl)cc1C(O)c1ccccc1)c1ccncc1	-6.4929	0	0.3152	-0.3152	TN	0.0656	YES
-	2921-88-2	CCOP(=S)(OCC)Oc1nc(Cl)c(Cl)cc1Cl	7.1821	1	0.8816	0.1184	TP	0.1123	YES
*	40843-25-2	CC(Oc1ccc(Oc2ccc(Cl)cc2Cl)cc1)C(=O)O	-4.0473	0	0.4165	-0.4165	TN	3.0656	YES
*	2636-26-2	COP(=S)(OC)Oc1ccc(C#N)cc1	6.9334	1	0.8713	0.1287	TP	0.1061	YES
-	14433-76-2	CCCCCCCCCC(=O)N(C)C	-6.8582	0	0.3001	-0.3001	TN	0.0274	YES
*	18854-01-8	CCOP(=S)(OCC)Oc1cc(-c2ccccc2)on1	9.1801	1	0.9643	0.0357	TP	7.1093	No
-	103-95-7	CC(C=O)Cc1ccc(C(C)C)cc1	-4.82	0	0.3845	-0.3845	TN	1.025	YES
-	109-02-4	CN1CCOCC1	-5.2155	1	0.3681	0.6319	FN	0.0172	YES
#	71604-74-5	c1cc(OCC2CO2)cc(N(CC2CO2)CC2CO2)c1	-15.0246	0	-0.0381	0.0381	TN	9.0829	No
+	139403-31-9	CCCCC(C)CC(O)C=CC1C(O)CC2CC(CCOCC(=O)OC)CC21	-9.027	1	0.2103	0.7897	FN	0.0778	YES
-	122-20-3	CC(O)CN(CC(C)O)CC(C)O	-6.7234	0	0.3057	-0.3057	TN	0.0236	YES
#	2655-19-8	CNC(=O)Oc1cc(C(C)(C)C)cc(C(C)(C)C)c1	-3.3055	1	0.4472	0.5528	FN	0.0511	YES
#	14657-64-8	O=C(O)CCP(=O)(O)c1ccccc1	-3.1637	0	0.4531	-0.4531	TN	3.0485	YES
#	1498-64-2	CCOP(=S)(Cl)Cl	14.6185	1	1.1896	-0.1896	TP	0.071	YES
+	886-50-0	CCNc1nc(NC(C)(C)C)nc(SC)n1	-0.2132	0	0.5753	-0.5753	FP	3.0655	YES
-	90-02-8	O=Cc1ccccc1O	-0.6955	1	0.5553	0.4447	TP	0.0195	YES
-	99-99-0	Cc1ccc([N+](=O)[O-])cc1	-1.0248	0	0.5417	-0.5417	FP	0.0359	YES
+	93-76-5	O=C(O)COc1cc(Cl)c(Cl)cc1Cl	-10.179	1	0.1626	0.8374	FN	0.0443	YES
#	70024-67-8	CCCCCCCCCCCCCCCCCCCCc1ccc(S(=O)(=O)O)cc1	-11.5266	0	0.1068	-0.1068	TN	1.0796	YES
+	54-11-5	CN1CCCC1c1cccnc1	-1.4336	1	0.5248	0.4752	TP	1.0274	YES
+	5131-66-8	CCCCOCC(C)O	-5.1856	0	0.3694	-0.3694	TN	0.0132	YES
*	36614-38-7	COP(=S)(OC)SCCSC(C)C	12.2295	1	1.0906	-0.0906	TP	0.1061	YES
-	22036-77-7	O=P(O)(O)CN(CCN(CP(=O)(O)O)CP(=O)(O)O)CP(=O)(O)O	-8.0665	0	0.2501	-0.2501	TN	13.143	No
*	694-83-7	NC1CCCCC1N	1.0717	1	0.6285	0.3715	TP	1.0168	YES
-	67-64-1	CC(C)=O	-2.338	0	0.4873	-0.4873	TN	0.0074	YES
+	96-24-2	OCC(O)CCl	-1.368	1	0.5275	0.4725	TP	1.0132	YES
*	453-460-3	CC(CC(=O)OCC(COCC(COC(=O)CC(C)CC(C)(C)C)(COC(=O)CC(C)CC(C)(C)C)COC(=O)CC(C)CC(C)(C)C)(COC(=O)CC(C)CC(C)(C)C)COC(=O)CC(C)CC(C)(C)C)CC(C)(C)C	-32.7006	0	-0.7702	0.7702	TN	0.1795	YES
+	6164-98-3	Cc1cc(Cl)ccc1N=CN(C)C	11.2836	1	1.0515	-0.0515	TP	3.0349	YES
#	22984-54-9	CCC(C)=NO[Si](C)(ON=C(C)CC)ON=C(C)CC	-0.2326	0	0.5745	-0.5745	FP	4.0816	YES
-	98-94-2	CN(C)C1CCCCC1	0.442	1	0.6024	0.3976	TP	0.0199	YES
*	58-22-0	CC12CCC(=O)C=C1CCC1C2CCC2(C)C(O)CCC12	-11.6223	0	0.1028	-0.1028	TN	2.0807	YES
-	85-00-7	c1cc[n+]2c(c1)-c1cccc[n+]1CC2	5.1234	1	0.7963	0.2037	TP	6.0376	YES
-	1762-95-4	N#CS	3.3306	0	0.7221	-0.7221	FP	1.013	YES
#	107-07-3	OCCCl	0.6294	1	0.6102	0.3898	TP	1.0085	YES
#	2224-33-1	C=C[Si](ON=C(C)CC)(ON=C(C)CC)ON=C(C)CC	4.6294	0	0.7759	-0.7759	FP	3.0867	YES
+	136-30-1	CCCCN(CCCC)C(=S)S	1.2509	1	0.6359	0.3641	TP	1.0445	YES
#	68583-95-9	COc1cc(S(=O)(=O)O)c(C)cc1N/N=C1\C(=O)C=Cc2cc(S(=O)(=O)O)ccc21	-8.7344	0	0.2224	-0.2224	TN	15.1525	No
*	3734-95-0	CCOP(=O)(OCC)SCC(=O)NC(C)(C)C#N	5.2295	1	0.8007	0.1993	TP	0.1068	YES
#	52671-26-8	CCCCOC(=O)COC(=O)COc1ccc(Cl)cc1Cl	-14.9172	0	-0.0337	0.0337	TN	0.0571	YES
#	23505-41-1	CCOP(=S)(OCC)Oc1cc(C)nc(N(CC)CC)n1	5.0202	1	0.7921	0.2079	TP	2.1125	YES
*	102-79-4	CCCCN(CCO)CCO	-2.196	0	0.4932	-0.4932	TN	0.0202	YES
+	63449-41-2	CCCCCCCCCC[N+](C)(C)Cc1ccccc1	-2.0423	1	0.4996	0.5004	FN	1.0314	YES
#	89331-94-2	CCCCN(CCCC)c1ccc2c(c1)Oc1cc(C)c(Nc3ccccc3)cc1C21OC(=O)c2ccccc21	-6.393	0	0.3194	-0.3194	TN	6.1238	YES
-	51-43-4	CNCC(O)c1ccc(O)c(O)c1	-0.7995	1	0.551	0.449	TP	0.0309	YES
#	8002-33-3	O=C(O)CCCCCCCC=CCC(O)CCCCCCS(=O)(=O)O	-14.5828	0	-0.0198	0.0198	TN	0.0716	YES
-	696-28-6	Cl[As](Cl)c1ccccc1	5.3061	1	0.8039	0.1961	TP	1.0175	YES
-	86393-33-1	O=C(O)c1cn(C2CC2)c2cc(Cl)c(F)cc2c1=O	-3.2353	0	0.4501	-0.4501	TN	4.0855	YES
+	565-74-2	CC(C)C(Br)C(=O)O	-3.5978	1	0.4351	0.5649	FN	3.0229	YES
+	38888-98-1	CC(c1ccccc1)c1ccccc1	-3.7615	0	0.4284	-0.4284	TN	0.0232	YES
-	100-53-8	SCc1ccccc1	0.0846	1	0.5876	0.4124	TP	1.0149	YES
+	939-97-9	CC(C)(C)c1ccc(C=O)cc1	-4.3084	0	0.4057	-0.4057	TN	0.0252	YES
+	71422-67-8	O=C(NC(=O)c1c(F)cccc1F)Nc1cc(Cl)c(Oc2ncc(C(F)(F)F)cc2Cl)c(Cl)c1	8.3292	1	0.9291	0.0709	TP	10.1479	No
+	NoCAS	O=C(O)C1(C(=O)Nc2ccc(Cl)cc2Cl)CC1	-3.5563	0	0.4369	-0.4369	TN	3.0659	YES
+	88485-37-4	FC(F)(F)C(=NOCC1OCCO1)c1ccc(Cl)cc1	2.3187	1	0.6802	0.3198	TP	5.0827	YES
#	101-20-2	O=C(Nc1ccc(Cl)cc1)Nc1ccc(Cl)c(Cl)c1	-8.8077	0	0.2194	-0.2194	TN	1.0666	YES
*	5836-29-3	O=c1oc2ccccc2c(O)c1C1CCCc2ccccc21	8.0791	1	0.9187	0.0813	TP	11.0498	No
*	93803-87-3	CCCCCCCCCCC(CCCCCCCC)COC(=O)CCCCCCCCCCCCCCC(C)C	-16.0041	0	-0.0787	0.0787	TN	0.0543	YES
-	115-32-2	OC(c1ccc(Cl)cc1)(c1ccc(Cl)cc1)C(Cl)(Cl)Cl	-2.2752	1	0.4899	0.5101	FN	1.0649	YES
#	1226911-69-8	CC(=Cc1ccc(C)cc1)CCC=O	-12.3314	0	0.0734	-0.0734	TN	0.0313	YES
#	542-75-6	ClC=CCCl	5.6493	1	0.8181	0.1819	TP	2.0146	YES
#	106-02-5	O=C1CCCCCCCCCCCCCCO1	-9.8145	0	0.1777	-0.1777	TN	0.03	YES
*	2497-07-06	CCOP(=S)(OCC)SCCS(=O)CC	7.6904	1	0.9026	0.0974	TP	0.1168	YES
*	94361-06-5	CC(C1CC1)C(O)(Cn1cncn1)c1ccc(Cl)cc1	-8.4989	0	0.2322	-0.2322	TN	4.0609	YES
*	538-07-8	CCN(CCCl)CCCl	4.6882	1	0.7783	0.2217	TP	3.0232	YES
+	33693-04-8	CCNc1nc(NC(C)(C)C)nc(OC)n1	2.5322	0	0.689	-0.689	FP	3.0546	YES
*	4635-87-4	CC=CCC#N	2.2732	1	0.6783	0.3217	TP	0.0169	YES
*	68515-47-9	CC(C)CCCCCCCCCCOC(=O)c1ccccc1C(=O)OCCCCCCCCCCC(C)C	-14.295	0	-0.0079	0.0079	TN	0.0675	YES
-	74115-24-5	Clc1ccccc1-c1nnc(-c2ccccc2Cl)nn1	5.4562	1	0.8101	0.1899	TP	19.046	No
-	81412-43-3	CCCCCCCCCCCCCN1CC(C)OC(C)C1	-4.1162	0	0.4137	-0.4137	TN	0.0371	YES
-	631-93-6	CN(c1ccc(Cl)cc1)S(=O)(=O)c1ccc(Cl)cc1	-0.5371	1	0.5619	0.4381	TP	1.0797	YES
+	NoCAS	CC(C)N(C(=O)COc1nnc(C(F)(F)F)s1)c1ccc(F)cc1	-14.072	0	0.0013	-0.0013	TN	9.0977	No
#	2431-96-1	CCN(CC)C(=O)Cc1ccccc1	-1.2503	1	0.5324	0.4676	TP	1.0283	YES
-	67-51-6	Cc1cc(C)[nH]n1	-6.9505	0	0.2963	-0.2963	TN	1.0174	YES
#	78-34-2	CCOP(=S)(OCC)SC1OCCOC1SP(=S)(OCC)OCC	23.3171	1	1.5498	-0.5498	TP	6.1678	YES
*	3586-55-8	OCOCCOCO	-7.872	0	0.2581	-0.2581	TN	2.0123	YES
-	13098-39-0	O=C(C(F)(F)F)C(F)(F)F	-2.364	1	0.4862	0.5138	FN	0.0684	YES
+	32167-31-0	OCCOCC#CCOCCO	-4.1689	0	0.4115	-0.4115	TN	1.0273	YES
+	2164-09-02	C=C(C)C(=O)Nc1ccc(Cl)c(Cl)c1	-5.4926	1	0.3567	0.6433	FN	0.0499	YES
#	52722-86-8	CC1(C)CC(O)CC(C)(C)N1CCO	-6.4113	0	0.3186	-0.3186	TN	1.0348	YES
*	786-19-6	CCOP(=S)(OCC)SCSc1ccc(Cl)cc1	19.2069	1	1.3796	-0.3796	TP	4.1079	YES
-	116-17-6	CC(C)OP(OC(C)C)OC(C)C	4.421	0	0.7672	-0.7672	FP	2.0405	YES
#	141-66-2	COP(=O)(OC)OC(C)=CC(=O)N(C)C	-0.044	1	0.5823	0.4177	TP	0.0814	YES
-	68784-31-6	CCC(C)OP(=S)(S)OC(C)CC(C)C	3.8519	0	0.7437	-0.7437	FP	1.0907	YES
*	105-39-5	CCOC(=O)CCl	-1.6606	1	0.5154	0.4846	TP	1.0192	YES
+	1114-71-2	CCCCN(CC)C(=O)SCCC	-9.1076	0	0.2069	-0.2069	TN	0.036	YES
#	56073-10-0	O=c1oc2ccccc2c(O)c1C1CC(c2ccc(-c3ccc(Br)cc3)cc2)Cc2ccccc21	14.0662	1	1.1667	-0.1667	TP	21.1004	No
-	NoCAS	COC=C(C(=O)OC)c1ccccc1COc1cccc(C(F)(F)F)n1	-14.5211	0	-0.0173	0.0173	TN	2.092	YES
*	368-97-8	F[As](F)c1ccccc1	1.9622	1	0.6654	0.3346	TP	1.027	YES
-	61617-00-3	Cc1cccc2[nH]c(=S)[nH]c12	-14.8138	0	-0.0294	0.0294	TN	2.0476	YES
#	79-04-9	O=C(Cl)CCl	-1.0454	1	0.5408	0.4592	TP	1.0175	YES
-	485-290-0	N1=NC(=C2NN=NN2)N=N1	-16.5649	0	-0.1019	0.1019	TN	18.0438	No
*	58-90-2	Oc1c(Cl)cc(Cl)c(Cl)c1Cl	-1.341	1	0.5286	0.4714	TP	0.0391	YES
*	2451-62-9	O=c1n(CC2CO2)c(=O)n(CC2CO2)c(=O)n1CC1CO1	-30.7366	0	-0.6888	0.6888	TN	17.1005	No
*	13194-48-4	CCCSP(=O)(OCC)SCCC	10.4073	1	1.0152	-0.0152	TP	3.0651	YES
*	112-38-9	C=CCCCCCCCCC(=O)O	-5.8778	0	0.3407	-0.3407	TN	0.023	YES
+	3120-74-9	CSc1ccc(O)cc1C	2.2195	1	0.6761	0.3239	TP	3.0215	YES
+	12122-67-7	S=C([S-])NCCNC1=[SH][Zn+2][SH-]1	-5.4895	0	0.3568	-0.3568	TN	8.0287	No
*	696-24-2	Br[As](Br)c1ccccc1	0.4025	1	0.6008	0.3992	TP	4.0216	YES
*	134098-61-6	Cc1nn(C)c(Oc2ccccc2)c1C=NOCc1ccc(C(=O)OC(C)(C)C)cc1	-16.745	0	-0.1094	0.1094	TN	6.105	YES
#	1129-41-5	CNC(=O)Oc1cccc(C)c1	-2.4163	1	0.4841	0.5159	FN	0.0309	YES
-	33399-00-7	CCOP(=O)(OCC)OC(=CBr)c1ccc(Cl)cc1Cl	-0.5537	0	0.5612	-0.5612	FP	4.0894	YES
#	2307-49-5	COc1c(Cl)cc(Cl)c(Cl)c1C(=O)O	-7.3879	1	0.2782	0.7218	FN	0.0511	YES
+	13816-33-6	CC(C)c1ccc(C#N)cc1	-5.0141	0	0.3765	-0.3765	TN	0.0328	YES
-	13121-70-5	O[Sn](C1CCCCC1)(C1CCCCC1)C1CCCCC1	7.4812	1	0.894	0.106	TP	1.0566	YES
-	425-090-2	OC1CCOC1	-6.6563	0	0.3085	-0.3085	TN	0.0196	YES
+	900-95-8	CC(=O)O[Sn](c1ccccc1)(c1ccccc1)c1ccccc1	8.8361	1	0.9501	0.0499	TP	1.0535	YES
*	5026-74-4	c1cc(N(CC2CO2)CC2CO2)ccc1OCC1CO1	-4.0664	0	0.4157	-0.4157	TN	6.079	YES
#	919-86-8	CCSCCSP(=O)(OC)OC	12.3572	1	1.0959	-0.0959	TP	3.0634	YES
#	108-64-5	CCOC(=O)CC(C)C	-5.3117	0	0.3642	-0.3642	TN	0.0177	YES
#	136-96-9	CCN(CC)CCOc1ccc2nc(N(C)C)sc2c1	-0.8394	1	0.5494	0.4506	TP	10.0436	No
#	3779-63-3	O=C=NCCCCCCn1c(=O)n(CCCCCCN=C=O)c(=O)n(CCCCCCN=C=O)c1=O	-31.4424	0	-0.7181	0.7181	TN	19.0993	No
*	97-17-6	CCOP(=S)(OCC)Oc1ccc(Cl)cc1Cl	8.3887	1	0.9316	0.0684	TP	0.1001	YES
-	67583-77-1	CCOC1CC(C)CC(C)(C)C1	-3.9652	0	0.4199	-0.4199	TN	0.0286	YES
-	100-46-9	NCc1ccccc1	1.0507	1	0.6277	0.3723	TP	1.0116	YES
#	NoCAS	CCOC(=O)C(Cl)=Cc1cc(N2C(=O)C3=C(CCCC3)C2=O)ccc1Cl	-6.8993	0	0.2984	-0.2984	TN	15.082	No
+	88-18-6	CC(C)(C)c1ccccc1O	0.9716	1	0.6244	0.3756	TP	0.0213	YES
-	105-37-3	CCOC(=O)CC	-4.78	0	0.3862	-0.3862	TN	0.0145	YES
-	113-48-4	CCCCC(CC)CN1C(=O)C2C3C=CC(C3)C2C1=O	1.2893	1	0.6375	0.3625	TP	7.0646	No
-	558-30-5	CC1(C)CO1	-0.1673	0	0.5772	-0.5772	FP	0.0161	YES
-	76840-16-9	CCCCC(CC)C(=O)OCC(COC(=O)C=Cc1ccc(OC)cc1)OC(=O)C=Cc1ccc(OC)cc1	-7.208	1	0.2856	0.7144	FN	0.0995	YES
+	171850-30-9	O=C(O)c1c[nH]c2cc(Cl)cc(Cl)c2c1=O	-4.3294	0	0.4048	-0.4048	TN	3.0451	YES
+	1085-98-9	CN(C)S(=O)(=O)N(SC(F)(Cl)Cl)c1ccccc1	-0.7704	1	0.5522	0.4478	TP	1.1008	YES
-	112-54-9	CCCCCCCCCCCC=O	-7.2534	0	0.2837	-0.2837	TN	0.0162	YES
#	3383-96-8	COP(=S)(OC)Oc1ccc(Sc2ccc(OP(=S)(OC)OC)cc2)cc1	20.0015	1	1.4125	-0.4125	TP	4.1888	YES
+	76-19-7	FC(F)(F)C(F)(F)C(F)(F)F	-2.9459	0	0.4621	-0.4621	TN	2.0797	YES
*	2597-03-07	CCOC(=O)C(SP(=S)(OC)OC)c1ccccc1	8.5756	1	0.9393	0.0607	TP	3.093	YES
-	7473-98-5	CC(C)(O)C(=O)c1ccccc1	-3.8548	0	0.4245	-0.4245	TN	0.0294	YES
#	3734-48-3	ClC1=C(Cl)C2(Cl)C3CC=CC3C1(Cl)C2(Cl)Cl	7.4965	1	0.8946	0.1054	TP	8.0832	No
*	NoCAS	CON=C(C1=NOCCO1)c1ccccc1Oc1ncnc(Oc2ccccc2Cl)c1F	14.6888	0	1.1925	-1.1925	FP	11.1097	No
#	115-90-2	CCOP(=S)(OCC)Oc1ccc(S(C)=O)cc1	9.7251	1	0.9869	0.0131	TP	0.1208	YES
*	98-00-0	OCc1ccco1	4.3586	0	0.7647	-0.7647	FP	3.0112	YES
-	22781-23-3	CNC(=O)Oc1cccc2c1OC(C)(C)O2	3.7798	1	0.7407	0.2593	TP	2.0513	YES
*	17661-50-6	CCCCCCCCCCCCCCCCCC(=O)OCCCCCCCCCCCCCC	-11.9128	0	0.0908	-0.0908	TN	0.0477	YES
*	4104-14-7	CC(N)=NP(=S)(Oc1ccc(Cl)cc1)Oc1ccc(Cl)cc1	0.4376	1	0.6023	0.3977	TP	2.1092	YES
-	5232-99-5	CCOC(=O)C(C#N)=C(c1ccccc1)c1ccccc1	-6.2112	0	0.3269	-0.3269	TN	1.0591	YES
*	3689-24-5	CCOP(=S)(OCC)OP(=S)(OCC)OCC	17.2939	1	1.3004	-0.3004	TP	1.1429	YES
-	87310-56-3	CC=CCOCN(C(=O)CCl)c1c(CC)cccc1CC	-4.2187	0	0.4094	-0.4094	TN	3.0474	YES
*	13071-79-9	CCOP(=S)(OCC)SCSC(C)(C)C	15.4204	1	1.2228	-0.2228	TP	1.1062	YES
#	2695-37-6	C=Cc1ccc(S(=O)(=O)O)cc1	-3.7958	0	0.4269	-0.4269	TN	0.0622	YES
*	39515-41-8	CC1(C)C(C(=O)OC(C#N)c2cccc(Oc3ccccc3)c2)C1(C)C	-3.0004	1	0.4599	0.5401	FN	4.0977	YES
#	371756-75-1	CC(O)CN(CC(C)O)c1nc(Nc2ccc(C=Cc3ccc(Nc4nc(Nc5cc(S(=O)(=O)O)ccc5S(=O)(=O)O)nc(N(CC(C)O)CC(C)O)n4)cc3S(=O)(=O)O)c(S(=O)(=O)O)c2)nc(Nc2cc(S(=O)(=O)O)ccc2S(=O)(=O)O)n1	-44.1746	0	-1.2454	1.2454	TN	33.4394	No
-	42509-80-8	CCOP(=S)(OCC)Oc1nc(Cl)n(C(C)C)n1	10.2626	1	1.0092	-0.0092	TP	4.1122	YES
-	98-92-0	NC(=O)c1cccnc1	1.1575	0	0.6321	-0.6321	FP	0.0224	YES
+	3425-61-4	CCC(C)(C)OO	-2.2978	1	0.489	0.511	FN	2.0117	YES
*	82692-44-2	Cc1ccc(C(=O)COc2c(C(=O)c3ccc(Cl)c(C)c3Cl)c(C)nn2C)cc1	-13.531	0	0.0237	-0.0237	TN	6.0887	YES
*	100-60-7	CNC1CCCCC1	-0.0951	1	0.5802	0.4198	TP	1.0152	YES
*	78521-39-8	Cc1ccc(S(=O)(=O)NCCCCCC(=O)O)cc1	-10.0577	0	0.1676	-0.1676	TN	0.079	YES
+	68955-53-3	CC(C)(C)CCCCCCCCCN	-1.8189	1	0.5088	0.4912	TP	0.0209	YES
*	120-56-9	O=C(OCCOCCOCCOC(=O)c1ccccc1)c1ccccc1	-13.392	0	0.0295	-0.0295	TN	0.057	YES
*	326-12-5	COP(=O)(OC)OC(C)=CC(=O)OC(C)c1ccccc1	0.2719	1	0.5954	0.4046	TP	0.0883	YES
#	57374-49-9	CCCCCC1=C(OC(C)=O)CCC1CC(=O)OC	-7.5644	0	0.2709	-0.2709	TN	0.0515	YES
*	420-04-2	N#CN	4.0142	1	0.7504	0.2496	TP	0.0097	YES
+	18871-14-2	CCCCCC1COCCC1OC(C)=O	-3.4979	0	0.4393	-0.4393	TN	0.0361	YES
-	2778-04-03	COc1coc(CSP(=O)(OC)OC)cc1=O	9.4929	1	0.9773	0.0227	TP	8.0649	No
*	55589-62-3	CC1=CC(=O)NS(=O)(=O)O1	-9.5912	0	0.1869	-0.1869	TN	3.0622	YES
+	120-80-9	Oc1ccccc1O	-0.8919	1	0.5472	0.4528	TP	0.0159	YES
+	3378-72-1	CC(C)(C)NCc1ccccc1	1.765	0	0.6572	-0.6572	FP	1.0234	YES
+	3037-72-7	CCO[Si](C)(CCCCN)OCC	-7.0456	1	0.2923	0.7077	FN	0.0356	YES
-	27603-25-4	CS(=O)(=O)c1nnc(C(F)(F)F)s1	-5.1542	0	0.3707	-0.3707	TN	8.0779	No
+	518-28-5	COc1cc(C2c3cc4c(cc3C(O)C3COC(=O)C23)OCO4)cc(OC)c1OC	7.0287	1	0.8752	0.1248	TP	22.0933	No
#	68921-51-7	CCCCCCCCCCCCCCCOC(=O)C=CC(=O)OCCCCCCCCCCCCCCC	-12.4714	0	0.0676	-0.0676	TN	0.0629	YES
-	14437-17-3	COC(=O)C(Cl)Cc1ccc(Cl)cc1	-5.7406	1	0.3464	0.6536	FN	1.0394	YES
+	27344-41-8	O=S(=O)(O)c1ccccc1C=Cc1ccc(-c2ccc(C=Cc3ccccc3S(=O)(=O)O)cc2)cc1	-17.1655	0	-0.1268	0.1268	TN	8.1495	No
+	80-15-9	CC(C)(OO)c1ccccc1	-2.9292	1	0.4628	0.5372	FN	3.0216	YES
-	629-03-8	BrCCCCCCBr	-5.1358	0	0.3714	-0.3714	TN	4.0078	YES
+	1646-88-4	CNC(=O)ON=CC(C)(C)S(C)(=O)=O	3.5919	1	0.7329	0.2671	TP	2.0807	YES
+	693-57-2	NCCCCCCCCCCCC(=O)O	-5.77	0	0.3452	-0.3452	TN	0.0249	YES
*	50-29-3	Clc1ccc(C(c2ccc(Cl)cc2)C(Cl)(Cl)Cl)cc1	2.971	1	0.7072	0.2928	TP	2.062	YES
#	122-62-3	CCCCC(CC)COC(=O)CCCCCCCCC(=O)OCC(CC)CCCC	-15.0073	0	-0.0374	0.0374	TN	0.0504	YES
*	22224-92-6	CCOP(=O)(NC(C)C)Oc1ccc(SC)c(C)c1	-4.5257	1	0.3967	0.6033	FN	1.0892	YES
#	2167-23-9	CCC(C)(OOC(C)(C)C)OOC(C)(C)C	-4.6597	0	0.3912	-0.3912	TN	6.0361	YES
+	79538-32-2	Cc1c(F)c(F)c(COC(=O)C2C(C=C(Cl)C(F)(F)F)C2(C)C)c(F)c1F	9.4184	1	0.9742	0.0258	TP	2.151	YES
#	118-60-5	CCCCC(CC)COC(=O)c1ccccc1O	-4.2226	0	0.4093	-0.4093	TN	0.0337	YES
+	518-20-7	COC1(C)CC(c2ccccc2)c2c(c3ccccc3oc2=O)O1	-2.3903	1	0.4851	0.5149	FN	8.0808	No
#	6486-23-3	CC(=O)/C(=N\Nc1ccc(Cl)cc1[N+](=O)[O-])C(=O)Nc1ccccc1Cl	-12.2634	0	0.0762	-0.0762	TN	14.0878	No
*	122-14-5	COP(=S)(OC)Oc1ccc([N+](=O)[O-])c(C)c1	7.8065	1	0.9075	0.0925	TP	0.1134	YES
#	10443-70-6	CCOC(=O)CCCOc1ccc(Cl)cc1C	-14.376	0	-0.0113	0.0113	TN	0.042	YES
*	78-48-8	CCCCSP(=O)(SCCCC)SCCCC	10.5519	1	1.0212	-0.0212	TP	3.081	YES
#	1072-15-7	CCCCCCCCCOS(=O)(=O)O	-8.1655	0	0.246	-0.246	TN	3.0432	YES
-	485-31-4	CCC(C)c1cc([N+](=O)[O-])cc([N+](=O)[O-])c1OC(=O)C=C(C)C	6.7908	1	0.8654	0.1346	TP	0.0857	YES
*	112-49-2	COCCOCCOCCOC	-11.0156	0	0.1279	-0.1279	TN	0.0215	YES
+	2700-89-2	CS(=O)(=O)C(Cl)=CCl	-1.5701	1	0.5191	0.4809	TP	2.0515	YES
#	3452-07-1	C=CCCCCCCCCCCCCCCCCCC	-5.4303	0	0.3592	-0.3592	TN	0.0241	YES
*	91465-08-6	CC1(C)C(C=C(Cl)C(F)(F)F)C1C(=O)OC(C#N)c1cccc(Oc2ccccc2)c1	-3.5899	1	0.4355	0.5645	FN	0.137	YES
-	13122-18-4	CC(CC(=O)OOC(C)(C)C)CC(C)(C)C	-5.7262	0	0.347	-0.347	TN	3.0339	YES
#	534-52-1	Cc1cc([N+](=O)[O-])cc([N+](=O)[O-])c1O	2.9581	1	0.7066	0.2934	TP	0.0649	YES
#	37894-46-5	COCCO[Si](CCCl)(OCCOC)OCCOC	-12.8499	0	0.052	-0.052	TN	2.053	YES
-	2312-35-8	C#CCOS(=O)OC1CCCCC1Oc1ccc(C(C)(C)C)cc1	-1.4329	1	0.5248	0.4752	TP	5.072	YES
+	613-62-7	c1ccc(COc2ccc3ccccc3c2)cc1	-16.5633	0	-0.1018	0.1018	TN	1.0564	YES

## Sheet: Table S7
Set	CAS	SMILES	DCW	Expr	Calc	Expr-Calc	Class	DefectSMILES	Applicability
#	78-90-0	CC(N)CN	-5.4072	1	0.4207	0.5793	FN	0.0116	YES
-	2591-76-6	CC(C)CN(C=O)CC(C)C	-9.3276	0	0.3369	-0.3369	TN	0.0279	YES
#	119-65-3	c1ccc2cnccc2c1	4.1457	1	0.6249	0.3751	TP	1.03	YES
*	25151-96-6	CCCCCCCCC=CCCCCCCCC(=O)OCC(CO)(CO)COC(=O)CCCCCCCC=CCCCCCCCC	-21.8942	0	0.0683	-0.0683	TN	0.1289	YES
+	96-33-3	C=CC(=O)OC	-1.1614	1	0.5114	0.4886	TP	0.0218	YES
#	76622-74-7	CCCCCCCCC=CCCCCCCCC(=O)N(C)CC(=O)O	-12.2944	0	0.2735	-0.2735	TN	0.0677	YES
-	3115-68-2	CCCC[P+](CCCC)(CCCC)CCCC	-5.3312	1	0.4223	0.5777	FN	1.0305	YES
#	37187-22-7	CC(=O)/C(OO/C(C(C)=O)=C(/C)O)=C(\C)O	6.5886	0	0.6771	-0.6771	FP	28.0476	No
-	106-89-8	ClCC1CO1	3.1297	1	0.6031	0.3969	TP	2.0123	YES
-	693-21-0	O=[N+]([O-])OCCOCCO[N+](=O)[O-]	-3.2916	0	0.4659	-0.4659	TN	1.0472	YES
+	109-06-8	Cc1ccccn1	1.4767	1	0.5678	0.4322	TP	0.0172	YES
+	507448-65-9	CCOC(=O)C=C(NC)C(F)(F)F	-12.7887	0	0.2629	-0.2629	TN	0.0711	YES
#	6711-48-4	CN(C)CCCNCCCN(C)C	2.4246	1	0.5881	0.4119	TP	0.0248	YES
-	999-81-5	C[N+](C)(C)CCCl	2.7038	0	0.594	-0.594	FP	1.0143	YES
#	77-98-5	CC[N+](CC)(CC)CC	3.9537	1	0.6208	0.3792	TP	0.0172	YES
#	7320-37-8	CCCCCCCCCCCCCCC1CO1	-7.8517	0	0.3684	-0.3684	TN	1.0317	YES
#	96-18-4	ClCC(Cl)CCl	3.8387	1	0.6183	0.3817	TP	2.0158	YES
+	68127-59-3	CC1(C)C(C=C(Cl)C(F)(F)F)C1C(=O)O	-10.7109	0	0.3073	-0.3073	TN	0.0864	YES
*	60-24-2	OCCS	-1.198	1	0.5106	0.4894	TP	0.0171	YES
*	260781-16-6	CC(O)COC(=O)OC1CC(C)CCC1C(C)C	-3.9067	0	0.4527	-0.4527	TN	0.0523	YES
*	13531-52-7	NCCCNCCN	5.9554	1	0.6635	0.3365	TP	0.009	YES
*	83846-85-9	Cc1ccc(Sc2ccc(C(=O)c3ccccc3)cc2)cc1	-2.782	0	0.4768	-0.4768	TN	5.1121	YES
-	5397-31-9	CCCCC(CC)COCCCN	-2.7608	1	0.4772	0.5228	FN	0.0252	YES
*	127277-53-6	CCC(O)=C1C(=O)CC(C(=O)O)CC1=O	-6.1658	0	0.4045	-0.4045	TN	2.0602	YES
*	124-02-7	C=CCNCC=C	4.2721	1	0.6276	0.3724	TP	0.0164	YES
*	947-19-3	O=C(c1ccccc1)C1(O)CCCCC1	-6.857	0	0.3897	-0.3897	TN	0.0504	YES
-	96-05-9	C=CCOC(=O)C(=C)C	-1.0647	1	0.5135	0.4865	TP	0.0339	YES
+	97-74-5	CN(C)C(=S)SC(=S)N(C)C	-2.5522	0	0.4817	-0.4817	TN	1.092	YES
*	2028-63-9	C#CC(C)O	-1.9137	1	0.4953	0.5047	FN	2.0123	YES
-	1897-52-5	N#Cc1c(F)cccc1F	1.8392	0	0.5756	-0.5756	FP	3.043	YES
*	3033-62-3	CN(C)CCOCCN(C)C	-2.2572	1	0.488	0.512	FN	0.0266	YES
-	54406-48-3	C#CC(OC(=O)C1C(C=C(C)C)C1(C)C)C(C)=CCC	-3.6269	0	0.4587	-0.4587	TN	2.0673	YES
-	3121-61-7	C=CC(=O)OCCOC	-3.2549	1	0.4667	0.5333	FN	0.0308	YES
-	67914-60-7	CC(=O)N1CCN(c2ccc(O)cc2)CC1	-0.4271	0	0.5271	-0.5271	FP	1.0545	YES
#	141-91-3	CC1CNCC(C)O1	7.5348	1	0.6973	0.3027	TP	2.0151	YES
*	15721-78-5	CC(C)(C)CC(C)(C)c1ccc(Nc2ccc(C(C)(C)CC(C)(C)C)cc2)cc1	-13.0918	0	0.2564	-0.2564	TN	1.0891	YES
*	109-89-7	CCNCC	2.3043	1	0.5855	0.4145	TP	0.0045	YES
#	90268-24-9	COc1cc(NC(=O)/C(=N/Nc2ccc(-c3ccc(N/N=C(\C(C)=O)C(=O)Nc4ccc(C)cc4C)c(Cl)c3)cc2Cl)C(C)=O)c(OC)cc1Cl	-10.3312	0	0.3154	-0.3154	TN	45.2275	No
#	140-31-8	NCCN1CCNCC1	5.0543	1	0.6443	0.3557	TP	0.0148	YES
-	558-30-5	CC1(C)CO1	-0.9773	0	0.5154	-0.5154	FP	1.0144	YES
+	108-99-6	Cc1cccnc1	1.3841	1	0.5658	0.4342	TP	0.0208	YES
#	477-700-1	C(CSSCCC[Si]12OCCN(CCO1)CCO2)C[Si]12OCCN(CCO1)CCO2	-21.7039	0	0.0723	-0.0723	TN	16.1192	No
-	111-92-2	CCCCNCCCC	-0.4597	1	0.5264	0.4736	TP	0.0116	YES
-	4312-97-4	O=C(O)C=CCl	-5.0784	0	0.4277	-0.4277	TN	1.0213	YES
+	100-69-6	C=Cc1ccccn1	1.9944	1	0.5789	0.4211	TP	1.0213	YES
-	63-25-2	CNC(=O)Oc1cccc2ccccc12	-4.1075	0	0.4485	-0.4485	TN	1.039	YES
#	110-60-1	NCCCCN	1.2941	1	0.5639	0.4361	TP	0.0071	YES
#	28874-51-3	O=C1CCC(C(=O)O)N1	-6.8028	0	0.3908	-0.3908	TN	2.0339	YES
#	7327-60-8	N#CCN(CC#N)CC#N	10.5901	1	0.7626	0.2374	TP	3.0383	YES
+	345-92-6	O=C(c1ccc(F)cc1)c1ccc(F)cc1	-2.1328	0	0.4907	-0.4907	TN	0.0795	YES
+	75-52-5	C[N+](=O)[O-]	0.6512	1	0.5502	0.4498	TP	0.0089	YES
-	102-09-0	O=C(Oc1ccccc1)Oc1ccccc1	2.4254	0	0.5881	-0.5881	FP	0.0472	YES
#	107-54-0	C#CC(C)(O)CC(C)C	-3.6961	1	0.4572	0.5428	FN	2.0284	YES
#	68649-11-6	CCCCCCCCC(C)C(C)CCCCCCCC	-10.8313	0	0.3047	-0.3047	TN	0.0346	YES
+	873-32-5	N#Cc1ccccc1Cl	-4.5203	1	0.4396	0.5604	FN	1.0313	YES
#	67845-93-6	CCCCCCCCCCCCCCCCOC(=O)c1cc(C(C)(C)C)c(O)c(C(C)(C)C)c1	-21.7756	0	0.0708	-0.0708	TN	0.0951	YES
-	112-07-2	CCCCOCCOC(C)=O	-8.4252	1	0.3562	0.6438	FN	0.029	YES
-	NoCAS	CCOP(=O)=O	1.3954	0	0.5661	-0.5661	FP	1.0524	YES
#	110-89-4	C1CCNCC1	2.9659	1	0.5996	0.4004	TP	0.0093	YES
-	17754-90-4	CCN(CC)c1ccc(C=O)c(O)c1	-7.8122	0	0.3693	-0.3693	TN	0.0458	YES
#	1660-95-3	CC(C)OP(=O)(CP(=O)(OC(C)C)OC(C)C)OC(C)C	2.8748	1	0.5977	0.4023	TP	4.1222	YES
*	NoCAS	CCC(C)(C)C(=O)OC1=C(c2ccc(Cl)cc2Cl)C(=O)OC12CCCCC2	-17.9065	0	0.1535	-0.1535	TN	3.1111	YES
-	103-69-5	CCNc1ccccc1	2.3058	1	0.5855	0.4145	TP	1.0192	YES
+	28797-48-0	O=C1Nc2cccnc2N(C(=O)CCl)c2ccccc21	-5.9749	0	0.4085	-0.4085	TN	9.0687	No
*	75-57-0	C[N+](C)(C)C	0.8054	1	0.5535	0.4465	TP	0.0091	YES
+	3068-76-6	CO[Si](CCCNc1ccccc1)(OC)OC	-1.6468	0	0.5011	-0.5011	FP	2.0586	YES
*	104-78-9	CCN(CC)CCCN	0.9854	1	0.5573	0.4427	TP	0.0162	YES
#	123-28-4	CCCCCCCCCCCCOC(=O)CCSCCC(=O)OCCCCCCCCCCCC	-15.2004	0	0.2113	-0.2113	TN	1.0962	YES
#	75-04-7	CCN	0.5051	1	0.547	0.453	TP	0.0022	YES
-	39072-70-3	O=C(NCCCCCCNC(=O)NCc1ccccc1)NCc1ccccc1	-11.4764	0	0.2909	-0.2909	TN	3.0733	YES
-	526-75-0	Cc1cccc(O)c1C	-10.5886	1	0.3099	0.6901	FN	0.0228	YES
+	1089-78-7	CC12CCC3C4=C(CCC3C1CCC2O)CC(=O)CC4	-17.1699	0	0.1692	-0.1692	TN	8.1113	No
-	78-27-3	C#CC1(O)CCCCC1	-2.6705	1	0.4792	0.5208	FN	2.0299	YES
+	128119-70-0	CC(CO)COC1CC2CCC1(C)C2(C)C	0.6459	0	0.5501	-0.5501	FP	0.0534	YES
*	107-19-7	C#CCO	-5.1992	1	0.4251	0.5749	FN	2.0101	YES
+	107-41-5	CC(O)CC(C)(C)O	-1.8359	0	0.497	-0.497	TN	0.0213	YES
#	111-18-2	CN(C)CCCCCCN(C)C	-2.9277	1	0.4737	0.5263	FN	0.0245	YES
*	37310-83-1	CCCCCCCCC=CCCCCCCCCO	-10.7803	0	0.3058	-0.3058	TN	0.038	YES
#	3030-47-5	CN(C)CCN(C)CCN(C)C	-0.6665	1	0.522	0.478	TP	0.0274	YES
-	219715-34-1	COc1cc(C(F)(F)F)ccn1	1.2389	0	0.5627	-0.5627	FP	0.0716	YES
+	1122-58-3	CN(C)c1ccncc1	10.1673	1	0.7536	0.2464	TP	0.0299	YES
*	NoCAS	CCCOc1nn(C(=O)NS(=O)(=O)c2ccccc2C(=O)OC)c(=O)n1C	-13.3692	0	0.2505	-0.2505	TN	12.1173	No
*	142-84-7	CCCNCCC	0.9223	1	0.556	0.444	TP	0.008	YES
+	109-60-4	CCCOC(C)=O	-5.6407	0	0.4157	-0.4157	TN	0.0181	YES
-	107-10-8	CCCN	-0.186	1	0.5323	0.4677	TP	0.0039	YES
#	42233-75-0	CCCCCCCCCCCCCCCCCCCCCCOC(=O)CCCCCCCCC(=O)OCCCCCCCCCCCCCCCCCCCCCC	-38.2054	0	-0.2804	0.2804	TN	0.1206	YES
#	288-13-1	c1cn[nH]c1	-6.6899	1	0.3933	0.6067	FN	1.013	YES
-	75-29-6	CC(C)Cl	-1.171	0	0.5112	-0.5112	FP	0.0071	YES
*	109-76-2	NCCCN	1.9851	1	0.5787	0.4213	TP	0.0053	YES
-	134-62-3	CCN(CC)C(=O)c1cccc(C)c1	0.6367	0	0.5499	-0.5499	FP	0.0388	YES
-	102-69-2	CCCN(CCC)CCC	-2.5677	1	0.4814	0.5186	FN	0.0183	YES
#	627-93-0	COC(=O)CCCCC(=O)OC	-5.0813	0	0.4276	-0.4276	TN	0.0371	YES
-	110-91-8	C1COCCN1	-0.4242	1	0.5272	0.4728	TP	0.0152	YES
*	693-23-2	O=C(O)CCCCCCCCCCC(=O)O	-13.3796	0	0.2503	-0.2503	TN	0.0414	YES
#	56-93-9	C[N+](C)(C)Cc1ccccc1	2.1688	1	0.5826	0.4174	TP	0.0281	YES
+	76280-91-6	O=C(O)c1c(Cl)c(Cl)c(Cl)c(Cl)c1C(=O)Nc1cccc(Cl)c1Cl	-6.9254	0	0.3882	-0.3882	TN	0.1145	YES
#	121-44-8	CCN(CC)CC	-0.4947	1	0.5257	0.4743	TP	0.0131	YES
*	35453-19-1	Nc1c(I)c(C(=O)O)c(I)c(C(=O)O)c1I	-3.9338	0	0.4522	-0.4522	TN	15.0602	No
#	111-44-4	ClCCOCCCl	0.2372	1	0.5413	0.4587	TP	2.0169	YES
*	86479-06-3	O=C(NC(=O)c1c(F)cccc1F)Nc1cc(Cl)c(OC(F)(F)C(F)F)c(Cl)c1	-9.4923	0	0.3334	-0.3334	TN	4.1762	YES
+	351-05-3	O=C(CF)Nc1ccc(Br)cc1	-3.3857	1	0.4639	0.5361	FN	4.0658	YES
-	106-94-5	CCCBr	-4.8439	0	0.4327	-0.4327	TN	2.0056	YES
#	70-30-4	Oc1c(Cl)cc(Cl)c(Cl)c1Cc1c(O)c(Cl)cc(Cl)c1Cl	-3.4335	1	0.4629	0.5371	FN	1.0861	YES
#	36322-90-4	CN1C(C(=O)Nc2ccccn2)=C(O)c2ccccc2S1(=O)=O	-1.8427	0	0.4969	-0.4969	TN	11.0877	No
+	5903-13-9	CN(C(=O)CF)c1cccc2ccccc12	-0.2237	1	0.5315	0.4685	TP	4.0502	YES
+	268567-32-4	CC(C)COP(=S)(OCC(C)C)SCC(C)C(=O)O	7.4738	0	0.696	-0.696	FP	0.1433	YES
+	90-72-2	CN(C)Cc1cc(CN(C)C)c(O)c(CN(C)C)c1	-7.1675	1	0.383	0.617	FN	0.0654	YES
#	26942-95-0	CC(C)CCCCCCCCCCCCCCC(=O)OCC(COC(=O)CCCCCCCCCCCCCCC(C)C)OC(=O)CCCCCCCCCCCCCCC(C)C	-31.4182	0	-0.1353	0.1353	TN	0.1462	YES
#	2104-64-5	CCOP(=S)(Oc1ccc([N+](=O)[O-])cc1)c1ccccc1	13.3692	1	0.822	0.178	TP	0.136	YES
#	23552-74-1	Cc1cc(C)c(S(=O)(=O)NC2CCCCC2)c(C)c1Nc1ccc(Nc2c(C)cc(C)c(S(=O)(=O)NC3CCCCC3)c2C)c2c1C(=O)c1ccccc1C2=O	-15.2399	0	0.2105	-0.2105	TN	13.3	No
#	2540-82-1	COP(=S)(OC)SCC(=O)N(C)C=O	1.2481	1	0.5629	0.4371	TP	0.1409	YES
+	22591-21-5	CC(C)(C)C(=O)C(Cl)Cl	1.514	0	0.5686	-0.5686	FP	0.0279	YES
+	95-51-2	Nc1ccccc1Cl	-0.4393	1	0.5269	0.4731	TP	0.0271	YES
*	66952-49-6	CNC(=O)Sc1ccc(OS(C)(=O)=O)cc1	1.5822	0	0.5701	-0.5701	FP	7.0789	YES
#	27811-88-7	O=[N+]([O-])c1cc(Cl)c(Cl)c(Cl)c1[N+](=O)[O-]	5.0309	1	0.6438	0.3562	TP	1.0633	YES
*	111-13-7	CCCCCCC(C)=O	-5.4829	0	0.4191	-0.4191	TN	0.0182	YES
*	24017-47-8	CCOP(=S)(OCC)Oc1ncn(-c2ccccc2)n1	8.605	1	0.7202	0.2798	TP	9.1239	No
*	NoCAS	O=C(Nc1ccccc1)Nc1ccnc(Cl)c1	-6.404	0	0.3994	-0.3994	TN	1.072	YES
#	327-98-0	CCOP(=S)(CC)Oc1cc(Cl)c(Cl)cc1Cl	12.1841	1	0.7967	0.2033	TP	0.1222	YES
-	734-32-7	CC12CCC3C4CCC(=O)C=C4CCC3C1CCC2=O	-27.2429	0	-0.0461	0.0461	TN	10.1123	No
#	1474-80-2	CCOP(=O)(OCC)OP(=O)(N(C)C)N(C)C	0.7885	1	0.5531	0.4469	TP	2.1337	YES
*	60207-93-4	CCC1COC(Cn2cncn2)(c2ccc(Cl)cc2Cl)O1	-8.5336	0	0.3538	-0.3538	TN	11.0634	No
#	56-35-9	CCCC[Sn](CCCC)(CCCC)O[Sn](CCCC)(CCCC)CCCC	1.4695	1	0.5677	0.4323	TP	0.0593	YES
*	NoCAS	CC1(C)CCC(=Cc2ccc(Cl)cc2)C1(O)Cn1cncn1	5.3044	0	0.6496	-0.6496	FP	6.0804	YES
+	150-19-6	COc1cccc(O)c1	-3.014	1	0.4718	0.5282	FN	0.0222	YES
+	990-91-0	O=P(OCc1ccccc1)(OCc1ccccc1)OP(=O)(OCc1ccccc1)OCc1ccccc1	2.8704	0	0.5976	-0.5976	FP	9.1723	No
#	14816-18-3	CCOP(=S)(OCC)ON=C(C#N)c1ccccc1	9.8756	1	0.7473	0.2527	TP	2.1308	YES
+	79026-02-1	N#Cc1ccc(C=Cc2ccc(C=Cc3cccc(C#N)c3)cc2)cc1	-2.6337	0	0.48	-0.48	TN	5.1334	YES
*	57-39-6	CC1CN1P(=O)(N1CC1C)N1CC1C	8.9573	1	0.7277	0.2723	TP	6.0594	YES
-	1570-64-5	Cc1cc(Cl)ccc1O	1.076	0	0.5592	-0.5592	FP	0.0253	YES
#	17109-49-8	CCOP(=O)(Sc1ccccc1)Sc1ccccc1	21.9189	1	1.0048	-0.0048	TP	7.1057	YES
*	2618-96-4	O=S(=O)(NS(=O)(=O)c1ccccc1)c1ccccc1	-5.398	0	0.4209	-0.4209	TN	5.1068	YES
+	5836-10-02	CC(C)OC(=O)C(O)(c1ccc(Cl)cc1)c1ccc(Cl)cc1	2.3604	1	0.5867	0.4133	TP	0.0842	YES
-	598-55-0	COC(N)=O	-6.1376	0	0.4051	-0.4051	TN	1.0163	YES
*	1031-47-6	CN(C)P(=O)(N(C)C)n1nc(-c2ccccc2)nc1N	8.339	1	0.7145	0.2855	TP	11.0863	No
*	89269-64-7	C/C(=N\Nc1nc(C)cc(C)n1)c1ccccc1C	4.2046	0	0.6261	-0.6261	FP	14.057	No
*	16369-21-4	CCCNCCO	-0.5612	1	0.5243	0.4757	TP	0.0104	YES
-	994-05-8	CCC(C)(C)OC	-3.7346	0	0.4564	-0.4564	TN	0.0173	YES
*	13265-60-6	COP(=S)(OC)SCCNC(C)=O	10.572	1	0.7622	0.2378	TP	0.1245	YES
-	97-77-8	CCN(CC)C(=S)SSC(=S)N(CC)CC	-2.3153	0	0.4868	-0.4868	TN	4.0979	YES
*	88-73-3	O=[N+]([O-])c1ccccc1Cl	1.1451	1	0.5607	0.4393	TP	0.0349	YES
#	118-60-5	CCCCC(CC)COC(=O)c1ccccc1O	-3.0607	0	0.4708	-0.4708	TN	0.0456	YES
+	3279-27-4	CCC(C)(C)c1ccccc1O	0.0241	1	0.5368	0.4632	TP	0.0281	YES
+	334-48-5	CCCCCCCCCC(=O)O	-7.8017	0	0.3695	-0.3695	TN	0.0258	YES
*	597-88-6	CCOP(=O)(Oc1ccc([N+](=O)[O-])cc1)SCC	8.2104	1	0.7117	0.2883	TP	1.1255	YES
-	464-300-7	CCCCc1oc2ccc([N+](=O)[O-])cc2c1C(=O)c1ccc(O)cc1	3.2002	0	0.6047	-0.6047	FP	3.0981	YES
*	57-74-9	ClC1=C(Cl)C2(Cl)C3C(Cl)C(Cl)CC3C1(Cl)C2(Cl)Cl	3.1431	1	0.6034	0.3966	TP	5.109	YES
-	74738-17-3	N#Cc1c[nH]cc1-c1cccc(Cl)c1Cl	-11.0368	0	0.3003	-0.3003	TN	8.0474	No
#	513-10-0	CCOP(=O)(OCC)SCC[N+](C)(C)C	9.0915	1	0.7306	0.2694	TP	0.1098	YES
-	540-84-1	CC(C)CC(C)(C)C	-2.6911	0	0.4787	-0.4787	TN	0.0167	YES
-	110-76-9	CCOCCN	-1.5885	1	0.5023	0.4977	TP	0.0113	YES
+	757-86-8	COC(=O)CSP(=S)(OC)OC	10.7703	0	0.7665	-0.7665	FP	0.108	YES
+	100-02-7	O=[N+]([O-])c1ccc(O)cc1	-1.5247	1	0.5037	0.4963	TP	0.0328	YES
-	104-55-2	O=CC=Cc1ccccc1	-1.7815	0	0.4982	-0.4982	TN	1.0279	YES
#	298-02-2	CCOP(=S)(OCC)SCSCC	13.7473	1	0.8301	0.1699	TP	2.1302	YES
#	114369-43-6	N#CC(CCc1ccc(Cl)cc1)(Cn1cncn1)c1ccccc1	4.0175	0	0.6221	-0.6221	FP	7.0804	YES
#	300-76-5	COP(=O)(OC)OC(Br)C(Cl)(Cl)Br	6.1569	1	0.6679	0.3321	TP	5.1074	YES
-	3737-22-2	CC(C)OC(=O)c1cncc(C(=O)OC(C)C)c1	-0.3911	0	0.5279	-0.5279	FP	0.067	YES
-	21259-20-1	CC(=O)OCC12CC(OC(=O)CC(C)C)C(C)=CC1OC1C(O)C(OC(C)=O)C2(C)C12CO2	3.2971	1	0.6067	0.3933	TP	4.1459	YES
#	10094-45-8	CCCCCCCCC=CCCCCCCCCCCCC(=O)NCCCCCCCCCCCCCCCCCC	-22.7576	0	0.0498	-0.0498	TN	0.0863	YES
#	56-72-4	CCOP(=S)(OCC)Oc1ccc2c(C)c(Cl)c(=O)oc2c1	27.7626	1	1.1297	-0.1297	TP	6.1421	YES
*	34443-12-4	CCCCC(CC)COC(=O)OOC(C)(C)C	-8.9348	0	0.3453	-0.3453	TN	3.0429	YES
*	1005-93-2	CCC12COP(=O)(OC1)OC2	0.5221	1	0.5474	0.4526	TP	2.0972	YES
-	2343-89-7	C=C(F)C(=O)OC	-5.6098	0	0.4163	-0.4163	TN	0.0366	YES
-	64050-52-8	CCOP(=O)(OCC)OCn1c(=O)oc2cc(Cl)ccc21	15.2852	1	0.863	0.137	TP	10.1151	No
*	330459-31-9	c1ccc(-c2noc(-c3cccs3)n2)cc1	-6.091	0	0.4061	-0.4061	TN	22.0665	No
-	31218-83-4	CCN=P(S)(OC)OC(C)=CC(=O)OC(C)C	6.7885	1	0.6814	0.3186	TP	5.0939	YES
+	5235-82-5	c1ccc2c(NCCCN3CCOCC3)cccc2c1	-5.1772	0	0.4256	-0.4256	TN	4.0818	YES
*	13893-53-3	CC(C)C(C)(N)C#N	0.7435	1	0.5521	0.4479	TP	1.028	YES
*	1933-50-2	CC(=O)Nc1ccc(N=NN(C)C)cc1	-7.5554	0	0.3748	-0.3748	TN	5.0573	YES
-	367-25-9	Nc1ccc(F)cc1F	4.81	1	0.6391	0.3609	TP	2.0399	YES
*	67762-77-0	C=C(C)CC1CC(=O)OC1=O	-7.9205	0	0.3669	-0.3669	TN	0.0435	YES
*	544-25-2	C1=CC=CCC=C1	-1.999	1	0.4935	0.5065	FN	1.0329	YES
+	110-53-2	CCCCCBr	-6.2259	0	0.4032	-0.4032	TN	2.0091	YES
+	75-91-2	CC(C)(C)OO	-1.1356	1	0.512	0.488	TP	2.0118	YES
-	108-03-2	CCC[N+](=O)[O-]	-0.1398	0	0.5333	-0.5333	FP	0.0123	YES
*	2315-36-8	CCN(CC)C(=O)CCl	2.6914	1	0.5938	0.4062	TP	1.0246	YES
#	23564-06-9	CCOC(=O)NC(=S)Nc1ccccc1NC(=S)NC(=O)OCC	-19.8073	0	0.1129	-0.1129	TN	1.1279	YES
-	19444-21-4	C=CCOC(=O)C(C)(C)O	-6.0852	1	0.4062	0.5938	FN	0.034	YES
+	5613-46-7	Cc1cc(C(C)(C)c2cc(C)c(O)c(C)c2)cc(C)c1O	0.5432	0	0.5479	-0.5479	FP	0.0759	YES
-	109-77-3	N#CCC#N	8.3035	1	0.7137	0.2863	TP	2.0173	YES
#	111-29-5	OCCCCCO	-8.0881	0	0.3634	-0.3634	TN	0.0142	YES
#	21609-90-5	COP(=S)(Oc1cc(Cl)c(Br)cc1Cl)c1ccccc1	8.6854	1	0.7219	0.2781	TP	1.1551	YES
+	54830-99-8	CC(=O)OC1=CCC2C3CCC(C3)C12	-9.9083	0	0.3245	-0.3245	TN	1.1037	YES
+	145783-14-8	CCCSc1nc(Cl)c([N+](=O)[O-])c(Cl)n1	8.1693	1	0.7109	0.2891	TP	5.0727	YES
-	120-20-7	COc1ccc(CCN)cc1OC	4.4805	0	0.632	-0.632	FP	1.0317	YES
*	841-06-5	COCCCNc1nc(NC(C)C)nc(SC)n1	9.4303	1	0.7378	0.2622	TP	5.0707	YES
+	26160-83-8	OCC1CC2CC1C1CCC(CO)C21	-8.7696	0	0.3488	-0.3488	TN	1.0522	YES
+	81-82-3	CC(=O)CC(c1ccc(Cl)cc1)c1c(O)c2ccccc2oc1=O	18.0713	1	0.9225	0.0775	TP	5.0811	YES
*	188113-71-5	CC(=O)n1cc(CC2CCCN2C)c2cc(C=CS(=O)(=O)c3ccccc3)ccc21	2.9103	0	0.5985	-0.5985	FP	8.1737	No
*	60-57-1	ClC1=C(Cl)C2(Cl)C3C4CC(C5OC45)C3C1(Cl)C2(Cl)Cl	5.6227	1	0.6564	0.3436	TP	16.1105	No
-	2687-91-4	CCN1CCCC1=O	-5.8732	0	0.4107	-0.4107	TN	0.0243	YES
+	66734-13-2	CCC(=O)OCC(=O)C1(OC(=O)CC)C(C)CC2C3C(Cl)CC4=CC(=O)C=CC4(C)C3C(O)CC21C	-0.0228	1	0.5358	0.4642	TP	9.1871	No
-	3282-30-2	CC(C)(C)C(=O)Cl	-4.6571	0	0.4367	-0.4367	TN	1.0193	YES
-	128-39-2	CC(C)(C)c1cccc(C(C)(C)C)c1O	-0.2884	1	0.5301	0.4699	TP	0.0402	YES
#	27512-72-7	CCOC(=O)Cc1[nH]nc2ccc(Cl)cc12	-22.3156	0	0.0593	-0.0593	TN	3.0555	YES
*	110-65-6	OCC#CCO	-4.1813	1	0.4469	0.5531	FN	3.0149	YES
#	32539-83-6	C1CCCCCC2=C(CCCC1)CCCO2	-17.0348	0	0.1721	-0.1721	TN	4.0412	YES
*	110-95-2	CN(C)CCCN(C)C	-0.8547	1	0.518	0.482	TP	0.0193	YES
#	5281-04-9	Cc1ccc(N=Nc2c(O)c(C(=O)O)cc3ccccc23)c(S(=O)(=O)O)c1	-13.2483	0	0.2531	-0.2531	TN	8.1653	No
*	298-04-4	CCOP(=S)(OCC)SCCSCC	15.0593	1	0.8581	0.1419	TP	1.1405	YES
+	91-53-2	CCOc1ccc2c(c1)C(C)=CC(C)(C)N2	-5.9343	0	0.4094	-0.4094	TN	3.0516	YES
+	2439-35-2	C=CC(=O)OCCN(C)C	-2.9242	1	0.4737	0.5263	FN	0.0331	YES
*	109-28-4	CCCCCCCCC=CCCCCCCCC(=O)NCCCN(C)C	-10.0314	0	0.3218	-0.3218	TN	0.0611	YES
-	41483-43-6	CCCCc1c(C)nc(NCC)nc1OS(=O)(=O)N(C)C	10.3687	1	0.7579	0.2421	TP	5.0917	YES
*	75234-41-2	Cc1cc(S(=O)(=O)O)ccc1NN=c1c(=O)ccc(=NNc2ccccc2C(=O)O)c1=O	-14.6603	0	0.2229	-0.2229	TN	14.1365	No
*	2631-37-0	CNC(=O)Oc1cc(C)cc(C(C)C)c1	8.2451	1	0.7125	0.2875	TP	0.0419	YES
+	15647-08-2	CCCCC(CC)COP(Oc1ccccc1)Oc1ccccc1	11.5277	0	0.7827	-0.7827	FP	1.088	YES
-	1563-66-2	CNC(=O)Oc1cccc2c1OC(C)(C)C2	4.8942	1	0.6409	0.3591	TP	2.0444	YES
+	2273-43-0	CCCC[Sn](=O)O	1.1228	0	0.5603	-0.5603	FP	0.0178	YES
#	98886-44-3	CCOP(=O)(SC(C)CC)N1CCSC1=O	6.9248	1	0.6843	0.3157	TP	3.1256	YES
*	68610-86-6	COc1ccccc1NC(=O)/C(=N/Nc1ccc(-c2ccc(N/N=C(\C(C)=O)C(=O)Nc3ccc(C)cc3C)c(Cl)c2)cc1Cl)C(C)=O	-4.0359	0	0.45	-0.45	TN	35.2043	No
+	683-10-3	CCCCCCCCCCCC[N+](C)(C)CC(=O)O	-6.9123	1	0.3885	0.6115	FN	0.041	YES
+	86178-38-3	C=CC(=O)OC1CC(C)CC(C)(C)C1	-2.5746	0	0.4812	-0.4812	TN	0.0445	YES
+	32861-85-1	COc1cc(Oc2ccc(Cl)cc2Cl)ccc1[N+](=O)[O-]	0.0408	1	0.5371	0.4629	TP	5.0559	YES
*	10341-03-4	CCCCCCCCCCCCCCOC(=O)C=CC(=O)OCCCCCCCCCCCCCC	-23.3815	0	0.0365	-0.0365	TN	0.0859	YES
*	10606-88-9	CCCCSCCSP(=S)(OCC)OCC	15.093	1	0.8589	0.1411	TP	1.1245	YES
#	112-95-8	CCCCCCCCCCCCCCCCCCCC	-14.1041	0	0.2348	-0.2348	TN	0.0325	YES
*	107-44-8	CC(C)OP(C)(=O)F	4.4453	1	0.6313	0.3687	TP	3.0494	YES
*	16040-69-0	Clc1ccc2c(c1)C1=NC2=Nc2c3cc(Cl)ccc3c3n2[Cu]n2c(c4ccc(Cl)cc4c2=NC2=NC(=N3)c3cc(Cl)ccc32)=N1	-3.9332	0	0.4522	-0.4522	TN	45.2411	No
-	2439-01-02	Cc1ccc2nc3sc(=O)sc3nc2c1	-3.0946	1	0.4701	0.5299	FN	19.0486	No
#	3896-11-5	Cc1cc(-n2nc3ccc(Cl)cc3n2)c(O)c(C(C)(C)C)c1	-16.8302	0	0.1765	-0.1765	TN	13.1061	No
*	555-77-1	ClCCN(CCCl)CCCl	3.2261	1	0.6052	0.3948	TP	4.0235	YES
-	68359-37-5	CC1(C)C(C=C(Cl)Cl)C1C(=O)OC(C#N)c1ccc(F)c(Oc2ccccc2)c1	0.1679	0	0.5398	-0.5398	FP	1.1215	YES
-	63834-87-7	CCCCCCCSC	-0.4105	1	0.5275	0.4725	TP	1.0253	YES
#	2467-13-2	CCCCC(CC)COB(OCC(CC)CCCC)OCC(CC)CCCC	-2.8919	0	0.4744	-0.4744	TN	6.0622	YES
+	11042-64-1	COc1cc(C=CC(=O)OC2CCC34CC35CCC3(C)C(C(C)CCC=C(C)C)CCC3(C)C5CCC4C2(C)C)ccc1O	-20.7761	1	0.0922	0.9078	FN	20.2009	No
-	58-55-9	Cn1c(=O)c2[nH]cnc2n(C)c1=O	-13.5683	0	0.2462	-0.2462	TN	8.0465	No
-	2425-66-3	CC(CCl)[N+](=O)[O-]	6.2659	1	0.6702	0.3298	TP	3.0202	YES
+	149-57-5	CCCCC(CC)C(=O)O	-3.6007	0	0.4593	-0.4593	TN	0.0236	YES
*	4553-62-2	CC(C#N)CCC#N	6.2186	1	0.6692	0.3308	TP	1.0307	YES
*	403-530-4	CC1=NN(c2cccc(S(=O)(=O)O)c2)C(=O)C1/N=N/c1cc(Cl)c(C)cc1S(=O)(=O)O	-1.16	0	0.5115	-0.5115	FP	17.1693	No
*	76-44-8	ClC1=C(Cl)C2(Cl)C3C(Cl)C=CC3C1(Cl)C2(Cl)Cl	4.4029	1	0.6304	0.3696	TP	5.1074	YES
+	116-01-8	CCNC(=O)CSP(=S)(OC)OC	12.7141	0	0.808	-0.808	FP	0.106	YES
#	470-90-6	CCOP(=O)(OCC)OC(=CCl)c1ccc(Cl)cc1Cl	10.9337	1	0.77	0.23	TP	2.1212	YES
-	13360-78-6	CC(C)CP(=S)(S)CC(C)C	11.2795	0	0.7774	-0.7774	FP	3.0908	YES
-	101-96-2	CCC(C)Nc1ccc(NC(C)CC)cc1	-4.2488	1	0.4454	0.5546	FN	0.0471	YES
-	141-75-3	CCCC(=O)Cl	-2.494	0	0.4829	-0.4829	TN	1.0143	YES
#	2550-75-6	ClCC1C(CCl)C2(Cl)C(Cl)=C(Cl)C1(Cl)C2(Cl)Cl	19.9701	1	0.9631	0.0369	TP	7.0644	YES
-	93-54-9	CCC(O)c1ccccc1	-1.4559	0	0.5051	-0.5051	FP	0.0232	YES
*	56073-07-5	O=c1oc2ccccc2c(O)c1C1CC(c2ccc(-c3ccccc3)cc2)Cc2ccccc21	19.4718	1	0.9525	0.0475	TP	13.1552	No
#	1003-52-7	Cc1ncoc1C#N	8.2974	0	0.7136	-0.7136	FP	5.0243	YES
#	816-80-8	CSP(SC)SC	17.8296	1	0.9174	0.0826	TP	1.08	YES
*	2920-38-9	N#Cc1ccc(-c2ccccc2)cc1	-11.1868	0	0.2971	-0.2971	TN	7.0397	YES
#	640-19-7	NC(=O)CF	5.8588	1	0.6615	0.3385	TP	2.0131	YES
+	109-65-9	CCCCBr	-5.5349	0	0.4179	-0.4179	TN	2.0074	YES
+	545-55-1	O=P(N1CC1)(N1CC1)N1CC1	6.0449	1	0.6655	0.3345	TP	9.0495	No
*	706-14-9	CCCCCCC1CCC(=O)O1	-2.5024	0	0.4828	-0.4828	TN	1.0286	YES
-	39196-18-4	CNC(=O)ON=C(CSC)C(C)(C)C	1.7782	1	0.5743	0.4257	TP	3.0518	YES
-	107-46-0	C[Si](C)(C)O[Si](C)(C)C	-16.9921	0	0.173	-0.173	TN	2.0203	YES
*	919-76-6	COCCNC(=O)CSP(=S)(OC)OC	11.9806	1	0.7923	0.2077	TP	0.1119	YES
-	108-01-0	CN(C)CCO	-1.9354	0	0.4949	-0.4949	TN	0.0134	YES
*	298-01-1	COC(=O)C=C(C)OP(=O)(OC)OC	-2.6826	1	0.4789	0.5211	FN	1.0873	YES
*	5281-13-0	CCCCOCCOCCOC(OCCOCCOCCCC)c1ccc2c(c1)OCO2	-15.3982	0	0.2071	-0.2071	TN	3.1021	YES
*	2275-14-1	CCOP(=S)(OCC)SCSc1cc(Cl)ccc1Cl	20.5138	1	0.9747	0.0253	TP	4.1508	YES
#	2638-94-0	CC(C#N)(CCC(=O)O)N=NC(C)(C#N)CCC(=O)O	-5.945	0	0.4092	-0.4092	TN	4.0875	YES
*	26419-73-8	CNC(=O)ON=CC1(C)SCC(C)S1	8.0385	1	0.7081	0.2919	TP	4.0802	YES
-	6988-21-2	CNC(=O)Oc1ccccc1C1OCCO1	-2.3665	0	0.4857	-0.4857	TN	4.0408	YES
+	541-25-3	ClC=C[As](Cl)Cl	7.6731	1	0.7003	0.2997	TP	2.0162	YES
#	73398-61-5	CCCCCCC(CCCCCCCCCC(=O)O)C(=O)OCC(O)CO	-15.4659	0	0.2057	-0.2057	TN	0.0725	YES
+	4205-90-7	Clc1cccc(Cl)c1NC1=NCCN1	11.3331	1	0.7785	0.2215	TP	6.0407	YES
-	541-41-3	CCOC(=O)Cl	-4.0339	0	0.45	-0.45	TN	1.0177	YES
#	34491-12-8	CCSP(=O)(CCl)SCC	15.6359	1	0.8705	0.1295	TP	3.085	YES
+	18063-03-1	NC(=O)c1c(F)cccc1F	2.3463	0	0.5864	-0.5864	FP	2.0444	YES
-	129-67-9	O=C(O)C1C2CCC(O2)C1C(=O)O	-3.0891	1	0.4702	0.5298	FN	3.0519	YES
+	110-05-4	CC(C)(C)OOC(C)(C)C	-6.4299	0	0.3988	-0.3988	TN	3.0234	YES
+	64-00-6	CNC(=O)Oc1cccc(C(C)C)c1	6.8138	1	0.6819	0.3181	TP	0.0355	YES
*	15968-01-1	O=C(O)c1ccccc1C(=O)O	-12.4081	0	0.271	-0.271	TN	0.038	YES
-	5234-68-4	CC1=C(C(=O)Nc2ccccc2)SCCO1	-3.1408	1	0.4691	0.5309	FN	3.0811	YES
-	117-80-6	O=C1C(Cl)=C(Cl)C(=O)c2ccccc21	-5.7309	0	0.4138	-0.4138	TN	3.0532	YES
-	2238-07-05	C(OCC1CO1)C1CO1	2.0422	1	0.5799	0.4201	TP	3.0293	YES
*	60958-41-0	COc1cc(S(=O)(=O)CCOS(=O)(=O)O)c(C)cc1N=Nc1c(C)[nH]n(-c2ccc(S(=O)(=O)O)cc2)c1=O	-18.0994	0	0.1494	-0.1494	TN	19.2205	No
#	51-75-2	CN(CCCl)CCCl	3.6357	1	0.614	0.386	TP	3.0186	YES
+	67583-77-1	CCOC1CC(C)CC(C)(C)C1	-3.8128	0	0.4548	-0.4548	TN	0.0295	YES
*	2633-54-7	CCOP(=S)(OC)Oc1cc(Cl)c(Cl)cc1Cl	10.2526	1	0.7554	0.2446	TP	0.1302	YES
*	61789-40-0	CCCCCCCCCCCC(=O)NCCC[N+](C)(C)CC(=O)O	-7.9351	0	0.3666	-0.3666	TN	0.0599	YES
-	8001-50-1	C=C1C(C)(C)C2(Cl)C(Cl)C1(Cl)C(Cl)(Cl)C2(Cl)Cl	4.8061	1	0.639	0.361	TP	6.0649	YES
*	4156-21-2	O=S(=O)(O)c1ccc(Nc2nc(Cl)nc(Cl)n2)cc1	-3.7986	0	0.4551	-0.4551	TN	7.1063	YES
*	60-34-4	CNN	2.7178	1	0.5943	0.4057	TP	1.0012	YES
-	103-95-7	CC(C=O)Cc1ccc(C(C)C)cc1	-4.1157	0	0.4483	-0.4483	TN	0.0428	YES
#	120-83-2	Oc1ccc(Cl)cc1Cl	-0.2228	1	0.5315	0.4685	TP	0.0308	YES
-	15310-01-7	O=C(Nc1ccccc1)c1ccccc1I	-4.7928	0	0.4338	-0.4338	TN	3.0493	YES
-	78-59-1	CC1=CC(=O)CC(C)(C)C1	-0.7551	1	0.5201	0.4799	TP	0.0401	YES
#	2997-92-4	CC(C)(N=NC(C)(C)C(=N)N)C(=N)N	-13.3708	0	0.2504	-0.2504	TN	10.0505	No
-	25311-71-1	CCOP(S)(=NC(C)C)Oc1ccccc1C(=O)OC(C)C	4.6557	1	0.6358	0.3642	TP	3.1136	YES
#	60045-26-3	O=C(OCCCc1ccccc1)c1ccccc1	-7.6462	0	0.3728	-0.3728	TN	0.0538	YES
-	13356-08-6	CC(C)(C[Sn](CC(C)(C)c1ccccc1)(CC(C)(C)c1ccccc1)O[Sn](CC(C)(C)c1ccccc1)(CC(C)(C)c1ccccc1)CC(C)(C)c1ccccc1)c1ccccc1	9.9874	1	0.7497	0.2503	TP	0.1985	YES
#	2687-94-7	CCCCCCCCN1CCCC1=O	-10.0193	0	0.3221	-0.3221	TN	0.0349	YES
*	7526-26-3	CP(=O)(Oc1ccccc1)Oc1ccccc1	11.1994	1	0.7756	0.2244	TP	2.0726	YES
#	22094-93-5	CC(=O)/C(=N\Nc1cc(Cl)c(-c2cc(Cl)c(N/N=C(\C(C)=O)C(=O)Nc3ccc(C)cc3C)cc2Cl)cc1Cl)C(=O)Nc1ccc(C)cc1C	-9.932	0	0.324	-0.324	TN	37.2312	No
*	25201-35-8	CC(=O)c1c(Cl)c(Cl)c(Cl)c(Cl)c1Cl	2.2766	1	0.5849	0.4151	TP	0.0686	YES
+	4707-47-5	COC(=O)c1c(C)cc(O)c(C)c1O	-0.3984	0	0.5277	-0.5277	FP	0.0501	YES
-	79-06-1	C=CC(N)=O	-3.5918	1	0.4595	0.5405	FN	1.0183	YES
#	624-03-3	CCCCCCCCCCCCCCCC(=O)OCCOC(=O)CCCCCCCCCCCCCCC	-24.3853	0	0.015	-0.015	TN	0.0854	YES
-	137-42-8	CNC(=S)S	2.6915	1	0.5938	0.4062	TP	1.0363	YES
#	112-54-9	CCCCCCCCCCCC=O	-10.9954	0	0.3012	-0.3012	TN	0.0252	YES
*	107-49-3	CCOP(=O)(OCC)OP(=O)(OCC)OCC	5.8417	1	0.6611	0.3389	TP	1.1382	YES
-	3699-54-5	O=C1NCCN1CCO	-12.9079	0	0.2603	-0.2603	TN	1.0231	YES
#	3244-90-4	CCCOP(=S)(OCCC)OP(=S)(OCCC)OCCC	9.6782	1	0.7431	0.2569	TP	1.1841	YES
+	971-15-3	S=C(SSSSSSC(=S)N1CCCCC1)N1CCCCC1	-10.5094	0	0.3116	-0.3116	TN	15.1125	No
*	NoCAS	CC(C)(C)c1cc([N+](=O)[O-])cc([N+](=O)[O-])c1O	0.8008	1	0.5534	0.4466	TP	0.0732	YES
*	68955-56-6	CCCCCCCCCCCC=CCC=CCCCCCCCCCCCCCCCCCCCCNCCCCCCCCCCCC=CCC=CCCCCCCCCCCCCCCCCCCCC	-28.2187	0	-0.0669	0.0669	TN	0.1442	YES
-	2032-59-9	CNC(=O)Oc1ccc(N(C)C)c(C)c1	4.9176	1	0.6414	0.3586	TP	0.048	YES
-	113036-88-7	O=C(NC(=O)c1c(F)cccc1F)Nc1ccc(CON=C(c2ccc(Cl)cc2)C2CC2)cc1	-5.7014	0	0.4144	-0.4144	TN	6.1416	YES
+	95-16-9	c1ccc2scnc2c1	0.4156	1	0.5451	0.4549	TP	7.0224	YES
-	29387-86-8	CCCCOC(O)CC	-4.6338	0	0.4372	-0.4372	TN	0.0212	YES
*	2310-17-0	CCOP(=S)(OCC)SCn1c(=O)oc2cc(Cl)ccc21	21.8284	1	1.0028	-0.0028	TP	9.153	No
-	96-49-1	O=C1OCCO1	-4.5971	0	0.438	-0.438	TN	4.0179	YES
+	2897-46-3	CCCCCC[Sn](CCCCCC)(CCCCCC)CC(=O)O	-4.3099	1	0.4441	0.5559	FN	0.051	YES
*	112-88-9	C=CCCCCCCCCCCCCCCCC	-11.0472	0	0.3001	-0.3001	TN	0.0331	YES
*	297-97-2	CCOP(=S)(OCC)Oc1cnccn1	16.8709	1	0.8969	0.1031	TP	0.114	YES
#	474-870-9	NC(=O)Nc1cc(Nc2nc(Cl)nc(Nc3ccc(S(=O)(=O)CCOS(=O)(=O)O)cc3)n2)ccc1N=Nc1cc2c(S(=O)(=O)O)cc(S(=O)(=O)O)cc2cc1S(=O)(=O)O	-24.8384	0	0.0053	-0.0053	TN	20.4137	No
#	25899-50-7	CCC=CC#N	5.7076	1	0.6583	0.3417	TP	1.0185	YES
+	3380-34-5	Oc1cc(Cl)ccc1Oc1ccc(Cl)cc1Cl	3.6998	0	0.6153	-0.6153	FP	1.0546	YES
*	114-26-1	CNC(=O)Oc1ccccc1OC(C)C	6.6019	1	0.6774	0.3226	TP	1.0361	YES
*	68921-51-7	CCCCCCCCCCCCCCCOC(=O)C=CC(=O)OCCCCCCCCCCCCCCC	-24.7635	0	0.0069	-0.0069	TN	0.0894	YES
+	14255-88-0	O=C(Oc1ccccc1)n1c(C(F)(F)F)nc2cc(Cl)c(Cl)cc21	2.8706	1	0.5976	0.4024	TP	4.124	YES
+	80-73-9	CN1CCN(C)C1=O	-2.577	0	0.4812	-0.4812	TN	0.0276	YES
+	108-95-2	Oc1ccccc1	0.0093	1	0.5364	0.4636	TP	0.0133	YES
-	2873-97-4	C=CC(=O)NC(C)(C)CC(C)=O	-6.8352	0	0.3901	-0.3901	TN	0.0416	YES
+	106-44-5	Cc1ccc(O)cc1	-5.4939	1	0.4188	0.5812	FN	0.0219	YES
-	100-17-4	COc1ccc([N+](=O)[O-])cc1	-0.7728	0	0.5197	-0.5197	FP	0.0398	YES
-	60029-23-4	O=CNC(N1CCOCC1)C(Cl)(Cl)Cl	0.4981	1	0.5469	0.4531	TP	4.0444	YES
+	17928-28-8	C[Si](C)(C)O[Si](C)(O[Si](C)(C)C)O[Si](C)(C)C	-33.8388	0	-0.1871	0.1871	TN	4.0472	YES
*	28616-48-0	CCOP(=O)(OP(=O)(OCC)N(C)C)N(C)C	-1.995	1	0.4936	0.5064	FN	1.1382	YES
#	295800-70-3	CCCCC(CC)CNc1ccc(NCC(CC)CCCC)c2c1C(=O)c1c(O)ccc(O)c1C2=O	-13.0915	0	0.2564	-0.2564	TN	6.0993	YES
*	87-86-5	Oc1c(Cl)c(Cl)c(Cl)c(Cl)c1Cl	3.6878	1	0.6151	0.3849	TP	0.0582	YES
#	NoCAS	CNC(=O)C(=NOC)c1ccccc1COc1cc(C)ccc1C	-14.4025	0	0.2284	-0.2284	TN	3.066	YES
-	877397-65-4	CC(O)c1c(Cl)ccc(F)c1Cl	0.5051	1	0.547	0.453	TP	0.0568	YES
+	130841-23-5	O=[N+]([O-])c1cc(Cl)c(OC(F)(F)C(F)C(F)(F)F)cc1Cl	-7.347	0	0.3792	-0.3792	TN	0.1566	YES
#	2674-91-1	CCS(=O)CC(C)SP(=O)(OC)OC	10.0878	1	0.7519	0.2481	TP	1.1164	YES
#	95759-44-7	CCCc1ccc(-c2ccc(-c3ccc(CC)cc3)cc2F)cc1	-9.0167	0	0.3435	-0.3435	TN	15.1118	No
#	21923-23-9	CCOP(=S)(OCC)Oc1cc(Cl)c(SC)cc1Cl	13.4679	1	0.8241	0.1759	TP	1.1503	YES
-	7122-04-05	CNC(=O)Oc1ccccc1C1OC(C)C(C)O1	-2.8743	0	0.4748	-0.4748	TN	4.0453	YES
*	13360-57-1	CN(C)S(=O)(=O)Cl	1.6162	1	0.5708	0.4292	TP	1.0584	YES
*	620-67-7	CCCCCCC(=O)OCC(COC(=O)CCCCCC)OC(=O)CCCCCC	-14.1156	0	0.2345	-0.2345	TN	0.0846	YES
+	100-47-0	N#Cc1ccccc1	-3.3265	1	0.4651	0.5349	FN	1.0218	YES
+	165252-70-0	CN=C(NCC1CCOC1)N[N+](=O)[O-]	-0.376	0	0.5282	-0.5282	FP	3.0424	YES
*	299-84-3	COP(=S)(OC)Oc1cc(Cl)c(Cl)cc1Cl	11.6126	1	0.7845	0.2155	TP	0.1271	YES
-	112-30-1	CCCCCCCCCCO	-9.3686	0	0.336	-0.336	TN	0.0189	YES
+	52-85-7	COP(=S)(OC)Oc1ccc(S(=O)(=O)N(C)C)cc1	6.7121	1	0.6797	0.3203	TP	1.16	YES
#	94593-91-6	COCCOc1ccccc1S(=O)(=O)NC(=O)Nc1nc(OC)nc(OC)n1	-4.2996	0	0.4443	-0.4443	TN	6.131	YES
*	38524-82-2	CCCSP(=O)(OCC)Oc1c(Cl)cc(Cl)cc1Cl	15.2006	1	0.8612	0.1388	TP	0.1131	YES
#	54574-82-2	CCCCN(CCCC)c1ccc(C(=O)c2ccccc2C(=O)O)c(O)c1	-8.227	0	0.3604	-0.3604	TN	1.0817	YES
*	58-89-9	ClC1C(Cl)C(Cl)C(Cl)C(Cl)C1Cl	-5.7771	1	0.4128	0.5872	FN	1.0425	YES
-	3279-46-7	C#CCOc1ccccc1OC(=O)NC	-0.3475	0	0.5288	-0.5288	FP	3.0451	YES
+	52112-09-1	CCCC[Sn](CCCC)(OC(=O)C(F)(F)F)OC(=O)C(F)(F)F	-6.3274	1	0.401	0.599	FN	1.1423	YES
*	59719-67-4	CC(C)C1OCCN1CCOC(=O)NCCCCCCNC(=O)OCCN1CCOC1C(C)C	-7.8582	0	0.3683	-0.3683	TN	2.0939	YES
*	4342-36-3	CCCC[Sn](CCCC)(CCCC)OC(=O)c1ccccc1	-0.9872	1	0.5151	0.4849	TP	0.0572	YES
+	6940-78-9	ClCCCCBr	-3.5366	0	0.4607	-0.4607	TN	3.0109	YES
*	83-79-4	C=C(C)C1Cc2c(ccc3c2OC2COc4cc(OC)c(OC)cc4C2C3=O)O1	-8.822	1	0.3477	0.6523	FN	20.131	No
+	141-05-9	CCOC(=O)C=CC(=O)OCC	-6.7974	0	0.391	-0.391	TN	0.0437	YES
+	112-56-1	CCCCOCCOCCSC#N	-1.1706	1	0.5112	0.4888	TP	2.0455	YES
-	69377-81-7	Nc1c(Cl)c(F)nc(OCC(=O)O)c1Cl	2.9016	0	0.5983	-0.5983	FP	1.08	YES
-	82-66-6	O=C1C(=C(O)C(c2ccccc2)c2ccccc2)C(=O)c2ccccc21	-0.5747	1	0.524	0.476	TP	2.087	YES
+	561-41-1	CNc1ccc(C(O)(c2ccc(N(C)C)cc2)c2ccc(N(C)C)cc2)cc1	-5.7357	0	0.4137	-0.4137	TN	1.0997	YES
*	13593-03-8	CCOP(=S)(OCC)Oc1cnc2ccccc2n1	3.3455	1	0.6078	0.3922	TP	1.1218	YES
-	5698-98-6	C=CC(=O)O	-1.2898	0	0.5087	-0.5087	FP	0.0176	YES
#	15520-10-2	CC(CN)CCCN	-2.6031	1	0.4806	0.5194	FN	0.0143	YES
*	66669-53-2	O=C(O)CCC(CC(=O)O)(C(=O)O)P(=O)(O)O	-9.5455	0	0.3322	-0.3322	TN	1.0978	YES
-	79-08-3	O=C(O)CBr	-6.1224	1	0.4054	0.5946	FN	2.0161	YES
#	618-83-7	O=C(O)c1cc(O)cc(C(=O)O)c1	-13.3091	0	0.2518	-0.2518	TN	0.0493	YES
*	85712-07-8	Oc1c(Cl)c(Cl)cc(Cl)c1Cl	3.5227	1	0.6116	0.3884	TP	0.0465	YES
*	503-74-2	CC(C)CC(=O)O	-1.5277	0	0.5036	-0.5036	FP	0.0183	YES
+	90035-08-8	O=c1oc2ccccc2c(O)c1C1CC(c2ccc(OCc3ccc(C(F)(F)F)cc3)cc2)Cc2ccccc21	15.4121	1	0.8657	0.1343	TP	9.2158	No
-	2385-85-5	ClC1(Cl)C2(Cl)C3(Cl)C4(Cl)C(Cl)(Cl)C5(Cl)C3(Cl)C1(Cl)C5(Cl)C24Cl	-2.2295	0	0.4886	-0.4886	TN	28.1214	No
*	150-50-5	CCCCSP(SCCCC)SCCCC	14.6747	1	0.8499	0.1501	TP	1.1041	YES
#	112-84-5	CCCCCCCCC=CCCCCCCCCCCCC(N)=O	-14.2795	0	0.231	-0.231	TN	1.0526	YES
+	2595-54-2	CCOC(=O)N(C)C(=O)CSP(=S)(OCC)OCC	4.1237	1	0.6244	0.3756	TP	0.1368	YES
-	5089-70-3	CCO[Si](CCCCl)(OCC)OCC	-6.7631	0	0.3917	-0.3917	TN	4.0445	YES
#	5827-05-04	CCS(=O)CSP(=S)(OC(C)C)OC(C)C	12.3884	1	0.8011	0.1989	TP	0.1401	YES
*	58353-68-7	CCCCCCCCC=CCCCCCCCCNC(=O)CC(C(=O)O)S(=O)(=O)O	-14.8363	0	0.2191	-0.2191	TN	0.1171	YES
*	6923-22-4	CNC(=O)C=C(C)OP(=O)(OC)OC	1.6691	1	0.5719	0.4281	TP	1.0839	YES
#	111-30-8	O=CCCCC=O	-8.5778	0	0.3529	-0.3529	TN	0.0197	YES
-	88-29-9	CCc1cc2c(cc1C(C)=O)C(C)(C)CCC2(C)C	-7.7791	1	0.37	0.63	FN	1.059	YES
#	3806-34-6	CCCCCCCCCCCCCCCCCCOP1OCC2(CO1)COP(OCCCCCCCCCCCCCCCCCC)OC2	-11.3096	0	0.2945	-0.2945	TN	8.1567	No
*	497-56-3	Cc1c(O)cc([N+](=O)[O-])cc1[N+](=O)[O-]	-5.4027	1	0.4208	0.5792	FN	1.0561	YES
+	102-08-9	S=C(Nc1ccccc1)Nc1ccccc1	-11.2217	0	0.2964	-0.2964	TN	2.0626	YES
+	105-67-9	Cc1ccc(O)c(C)c1	-3.3506	1	0.4646	0.5354	FN	0.029	YES
*	18085-02-4	C=CC(COC(C)=O)OC(C)=O	-6.7159	0	0.3927	-0.3927	TN	0.0429	YES
#	107-59-5	CC(C)(C)OC(=O)CCl	-0.3717	1	0.5283	0.4717	TP	1.0304	YES
+	66346-01-8	CC(C)(C)C(=O)CCc1ccc(Cl)cc1	-6.4354	0	0.3987	-0.3987	TN	0.0469	YES
#	944-22-9	CCOP(=S)(CC)Sc1ccccc1	18.0618	1	0.9223	0.0777	TP	3.1063	YES
#	76811-98-8	CC(C)(C(=O)O)c1ccc(C(=O)CCCN2CCC(C(O)(c3ccccc3)c3ccccc3)CC2)cc1	-4.639	0	0.4371	-0.4371	TN	5.2047	YES
#	4824-78-6	CCOP(=S)(OCC)Oc1cc(Cl)c(Br)cc1Cl	5.6776	1	0.6576	0.3424	TP	0.154	YES
+	22174-70-5	CCCCC(CC)COCOCC(CC)CCCC	-3.1838	0	0.4682	-0.4682	TN	1.0382	YES
*	NoCAS	CCOP(=O)(SC(C)CC)SC(C)CC	12.7792	1	0.8094	0.1906	TP	0.1245	YES
+	622-40-2	OCCN1CCOCC1	-5.3551	0	0.4218	-0.4218	TN	0.0228	YES
*	56-38-2	CCOP(=S)(OCC)Oc1ccc([N+](=O)[O-])cc1	10.2375	1	0.7551	0.2449	TP	0.1289	YES
*	40306-75-0	CC(=O)Nc1cc(S(=O)(=O)O)cc(N)c1O	-5.8573	0	0.4111	-0.4111	TN	1.0992	YES
+	35037-73-1	O=C=Nc1ccc(OC(F)(F)F)cc1	-5.3566	1	0.4218	0.5782	FN	2.0879	YES
#	68133-60-8	O=C(O)c1ccc[n+](Cc2ccccc2)c1	-4.0231	0	0.4503	-0.4503	TN	1.0523	YES
+	8065-36-9	CCCC(C)c1cccc(OC(=O)NC)c1	-4.1366	1	0.4478	0.5522	FN	0.0494	YES
#	626-27-7	CCCCCCC(=O)OC(=O)CCCCCC	-9.8538	0	0.3256	-0.3256	TN	0.0447	YES
#	2782-70-9	COP(=S)(OC)SCc1ccc(SP(=S)(OC)OC)cc1	18.0161	1	0.9213	0.0787	TP	3.2152	YES
*	112-05-0	CCCCCCCCC(=O)O	-7.1107	0	0.3843	-0.3843	TN	0.024	YES
*	2088-72-4	CCOC(=O)CSP(=O)(OC)OC	6.1101	1	0.6669	0.3331	TP	0.0916	YES
#	14302-13-7	Clc1c(Cl)c(Br)c2c(c1Cl)C1=Nc3c4c(Cl)c(Br)c(Cl)c(Br)c4c4n3[Cu]n3c(c5c(Cl)c(Br)c(Cl)c(Br)c5c3=NC3=NC(=N4)c4c(Cl)c(Cl)c(Br)c(Cl)c43)=NC2=N1	-3.7098	0	0.457	-0.457	TN	75.4241	No
+	70356-09-1	COc1ccc(C(=O)C=C(O)c2ccc(C(C)(C)C)cc2)cc1	-9.8649	1	0.3254	0.6746	FN	0.0735	YES
#	112-45-8	C=CCCCCCCCCC=O	-8.6296	0	0.3518	-0.3518	TN	0.0276	YES
+	471-01-2	CC1=CC(C)(C)CC(=O)C1	-0.7551	1	0.5201	0.4799	TP	0.0401	YES
-	NoCAS	CS(=O)(=O)c1cc(C(F)(F)F)ccc1C(=O)c1cnoc1C1CC1	-5.0083	0	0.4292	-0.4292	TN	5.1437	YES
-	99-88-7	CC(C)c1ccc(N)cc1	0.2303	1	0.5412	0.4588	TP	0.0296	YES
-	28217-97-2	Cc1cc(Cl)ccc1NC(=S)N(C)C	-6.5505	0	0.3962	-0.3962	TN	1.0632	YES
#	297-78-9	ClC1=C(Cl)C2(Cl)C3C(Cl)OC(Cl)C3C1(Cl)C2(Cl)Cl	8.0067	1	0.7074	0.2926	TP	6.1101	YES
-	590-28-3	N#CO	-0.8837	0	0.5174	-0.5174	FP	1.0091	YES
#	3621-82-7	Clc1ccc2nc(Cl)oc2c1	16.3902	1	0.8866	0.1134	TP	8.0313	No
-	354-21-2	FC(F)(Cl)C(Cl)Cl	11.7633	0	0.7877	-0.7877	FP	3.0341	YES
#	112965-21-6	C=C1C(=CC=C2CCCC3(C)C2CCC3C(C)C=CC(O)C2CC2)CC(O)CC1O	4.5116	1	0.6327	0.3673	TP	3.1518	YES
#	2726-73-0	CCCCCCC(O)CCCCCCCCCCCO	-12.1786	0	0.2759	-0.2759	TN	0.0394	YES
-	2487-01-06	CC(=O)Oc1c(C(C)(C)C)cc([N+](=O)[O-])c(C)c1[N+](=O)[O-]	2.5313	1	0.5904	0.4096	TP	1.0817	YES
#	499-80-9	O=C(O)c1ccnc(C(=O)O)c1	-4.8307	0	0.433	-0.433	TN	0.0491	YES
*	101-27-9	O=C(Nc1cccc(Cl)c1)OCC#CCCl	-4.4281	1	0.4416	0.5584	FN	4.065	YES
[truncated: 351 more rows]

## Sheet: Table S8
Set	CAS	SMILES	DCW	Expr	Calc	Expr-Calc	Class	DefectSMILES	Applicability
[truncated: 764 more rows]

[truncated: 2 more sheets: Table S9, Table S10]
